# Supplementary material for: A supervised learning approach for taxonomic classification of core-photosystem-II genes and transcripts in the marine environment
Source: BMC Genomics. 2009 May 16;10:229. doi: 10.1186/1471-2164-10-229 (PMC2696472; doi:10.1186/1471-2164-10-229)
Supplement: Additional file 1 — Synechococcus host and phage sequences from cultured data. The data provides the sequences from cultured data used for training the algorithm. [file 1471-2164-10-229-S1.txt]

>WH8101_C	Synechococcus Bacteria
CCTTCCAGCAACGCCATTGGCTTGCACTTCTACCCCATCTGGGAAGCTGCCTCACTCGACGAGTGGCTCTACAACGGCGGTCCTTTCCAGCTGGTTGTGTTCCACTTCCTGATCGGCATCTACGCCTATATGGGACGTGAGTGGGAACTCTCCTACCGCTTGGGCATGCGCCCTTGGATCTGTGTTGCTTACAGCGCACCTGTTGCTGCTGCATCTGCAGTGTTCCTGGTCTACCCCTTCGGTCAGGGTTCGTTCTCTGACGCCATGCCTTTGGGCATCTCTGGAACCTTCAACTACATGTTGGTGTTCCAGGCTGAGCACAACATCCTGATGCACCCCTTCCACATGCTGGGAGTGGCTGGTGTTTTCGGTGGTTCACTGTTCTCCGCCATGCACGGCTCACTGGTGACCTCCTCCTTGGTGCGTGAAACCACCGAGACCGAGTCCCAGAACTATGGCTACAAGTTCGGCCAAGAAGAAGAGACGTACAACATCGTGGCTGCTCACGGCTACTTCGGTCGCCTGATCTTCCAATACGCCTCCTTCAACAACAGCCGTAGCCTTCACTTCTTCCTTGCAGCCTGGCCTGTGGTCGGCATCTGGTTCACCGCCCTTGGCGTGTCAACCATGGCCTTCAACCTGAACGGCTTCAACTTCAACCAGTCGATCCTTGATGGTCAGGGCCGCGTCCTGAACACCTGGGCCGACGTTCTTAACAGAGCTGGTCTT
>WH8020_B	Synechococcus Bacteria
CCTTCCAGCAACGCCATTGGCTTGCACTTCTACCCAATCTGGGACGCTGCCTCACTCGACGAGTGGCTCTACAACGGCGGCACCTATCAGTTGGTGGTGTTCCACTTCCTGATCGGCATCTCGGCTTATATGGGCCGTCAGTGGGAACTCTCCTACCGCTTGGGCATGCGCCCTTGGATCTGTGTTGCTTACAGCGCTCCGCTGTCTGCAGCTTTTGCAGTGTTCCTGGTCTACCCCTTCGGTCAGGGTTCGTTCTCTGATGGCATGCCTTTGGGCATCTCTGGAACCTTCAACTTCATGTTGGTGTTCCAGGCTGAGCACAACATCCTGATGCACCCCTTCCACATGCTGGGAGTGGCTGGTGTTTTCGGTGGTTCACTGTTCTCCGCCATGCACGGCTCACTGGTGACCTCCTCCTTGGTGCGTGAAACCACTGAGAACGAGTCCCACAACTATGGCTACAAGTTCGGCCAAGAAGAAGAGACGTACAACATCGTGGCTGCTCACGGCTACTTCGGTCGCCTGATCTTCCAATACGCCTCCTTCAACAACAGCCGTAGCCTTCACTTCTTGCTGGGAGCCTGGCCTGTTGTTGGCATCTGGTTTACGTCCATGGGCGTGTCAACCATGGCCTTCAACCTGAACGGCTTCAACTTCAACCAGTCGATCCTTGATAGTCAGGGCCGCGTCCTGAACACCTGGGCCGACATGGTGAACCGTGCCGGTCTC
>WH8020_A	Synechococcus Bacteria
CCTTCCAGCAACGCCATTGGCTTGCACTTCTACCCCATCTGGGAAGCTGCCTCACTCGACGAGTGGCTCTACAACGGCGGTCCTTTCCAGCTGGTTGTGTTCCACTTCCTGATCGGCATCTACGCCTATATGGGACGTGAGTGGGAACTCTCCTACCGCTTGGGCATGCGCCCTTGGATCTGTGTTGCTTACAGCGCACCTGTTGCTGCTGCATCTGCAGTGTTCCTGGTCTACCCCTTCGGTCAGGGTTCGTTCTCTGACGCCATGCCTTTGGGCATCTCTGGAACCTTCAACTACATGTTGGTGTTCCAGGCTGAGCACAACATCCTGATGCACCCCTTCCACATGCTGGGAGTGGCTGGTGTTTTCGGTGGTTCACTGTTCTCCGCCATGCACGGCTCACTGGTGACCTCCTCCTTGGTGCGTGAAACCACCGAGACCGAGTCCCAGAACTATGGCTACAAGTTCGGCCAAGAAGAAGAGACGTACAACATCGTGGCTGCTCACGGCTACTTCGGTCGCCTGATCTTCCAATACGCCTCCTTCAACAACAGCCGTAGCCTGCACTTCTTCCTTGCAGCCTGGCCTGTGGTCGGCATCTGGTTCACCGCCCTTGGCGTGTCAACCATGGCCTTCAACCTGAACGGCTTCAACTTCAACCAGTCGATCCTTGATGGTCAGGGCCGCGTCCTGAACACCTGGGCCGACGTTCTTAACAGAGCTGGTCTT
>WH8020_C	Synechococcus Bacteria
CCTTCCAGCAACGCCATTGGCTTGCACTTCTACCCCATCTGGGAAGCTGCCTCACTCGACGAGTGGCTCTACAACGGCGGTCCTTTCCAGCTGGTTGTGTTCCACTTCCTGATCGGCATCTACGCCTATATGGGACGTGAGTGGGAACTCTCCTACCGCTTGGGCATGCGCCCTTGGATCTGTGTTGCTTACAGCGCACCTGTTGCTGCTGCATCTGCAGTGTTCCTGGTCTACCCCTTCGGTCAGGGTTCGTTCTCTGACGCCATGCCTTTGGGCATCTCTGGAACCTTCAACTACATGTTGGTGTTCCAGGCTGAGCACAACATCCTGATGCACCCCTTCCACATGCTGGGAGTGGCTGGTGTTTTCGGTGGTTCACTGTTCTCCGCCATGCACGGCTCACTGGTGACCTCCTCCTTGGTGCGTGAAACCACCGAGACCGAGTCCCAGAACTATGGCTACAAGTTCGGCCAAGAAGAAGAGACGTACAACATCGTGGCTGCTCACGGCTACTTCGGTCGCCTGATCTTCCAATACGCCTCCTTCAACAACAGCCGTAGCCTTCACTTCTTCCTTGCAGCCTGGCCTGTGGTCGGCATCTGGTTCACCGCCCTTGGCGTGTCAACCATGGCCTTCAACCTGAACGGCTTCAACCTCAACCAGTCGATCCTTGATAGTCAGGGCCGCGTCCTGAACACCTGGGCCGACATGGTGAACCGTGCCGGTCTC
>SYN9902_1	Synechococcus Bacteria
CCTTCCAGCAACGCCATTGGCTTGCACTTCTATCCCATCTGGGAAGCAGCTTCACTCGACGAGTGGCTGTACAACGGCGGTCCTTTCCAGCTCGTCGTCTTCCACTTCCTCATCGGCATCTACGCCTACATGGGTCGTGAGTGGGAACTCTCTTACCGCTTGGGCATGCGCCCTTGGATCTGTGTTGCATACAGCGCACCTGTCGCTGCTGCATCTGCAGTCTTCCTCGTCTACCCCTTCGGTCAGGGTTCGTTCTCTGATGCAATGCCCCTGGGCATCTCTGGAACCTTCAACTACATGTTGGTGTTCCAGGCTGAGCACAACATCCTGATGCACCCCTTCCACATGCTGGGTGTTGCAGGCGTCTTCGGCGGCAGCTTGTTCTCCGCCATGCACGGCTCACTGGTGACCTCCTCCTTGGTGCGTGAAACCACCGAAAGCGAGTCCCAGAACTACGGCTACAAATTCGGCCAAGAAGAAGAGACGTACAACATCGTGGCTGCTCACGGCTACTTCGGTCGCCTGATCTTCCAATACGCCTCCTTCAACAACAGCCGTAGCCTCCACTTCTTCCTGGCTGCCTGGCCCGTTGTCGGCATCTGGTTCACCGCCCTTGGCGTGTCAACCATGGCCTTCAACCTGAACGGCTTCAACTTCAACCAGTCCATCCTTGATGGTCAGGGCCGCGTCCTGAACACCTGGGCCGACGTGTTGAACCGTGCAGGCCTC
>SYN9902_2	Synechococcus Bacteria
CCTTCCAGCAACGCCATTGGCTTGCACTTCTATCCCATCTGGGAAGCAGCTTCACTCGACGAGTGGCTGTACAACGGCGGTCCTTTCCAGCTCGTCGTCTTCCACTTCCTCATCGGCATCTACGCCTACATGGGTCGTGAGTGGGAACTCTCTTACCGCTTGGGCATGCGCCCTTGGATCTGTGTTGCATACAGCGCACCTGTCGCTGCTGCATCTGCAGTCTTCCTCGTCTACCCCTTCGGTCAGGGTTCGTTCTCTGATGCAATGCCCCTGGGCATCTCTGGAACCTTCAACTACATGTTGGTGTTCCAGGCTGAGCACAACATCCTGATGCACCCCTTCCACATGCTGGGTGTTGCAGGCGTCTTCGGCGGCAGCTTGTTCTCCGCCATGCACGGCTCACTGGTGACCTCCTCCTTGGTGCGTGAAACCACCGAAAGCGAGTCCCAGAACTACGGCTACAAATTCGGCCAAGAAGAAGAGACGTACAACATCGTGGCTGCTCACGGCTACTTCGGTCGCCTGATCTTCCAATACGCCTCCTTCAACAACAGCCGTAGCCTCCACTTCTTCCTGGCTGCCTGGCCCGTTGTCGGCATCTGGTTCACCGCCCTTGGCGTGTCAACCATGGCCTTCAACCTGAACGGCTTCAACTTCAACCAGTCCATCCTTGATGGTCAGGGCCGCGTCCTGAACACCTGGGCCGACGTGTTGAACCGTGCAGGCCTC
>SYN9902_3	Synechococcus Bacteria
CCTTCCAGCAACGCCATTGGCTTGCACTTCTATCCCATCTGGGAAGCAGCTTCACTCGACGAGTGGCTGTACAACGGCGGTCCTTTCCAGCTCGTCGTCTTCCACTTCCTCATCGGCATCTACGCCTACATGGGTCGTGAGTGGGAACTCTCTTACCGCTTGGGCATGCGCCCTTGGATCTGTGTTGCATACAGCGCACCTGTCGCTGCTGCATCTGCAGTCTTCCTCGTCTACCCCTTCGGTCAGGGTTCGTTCTCTGATGCAATGCCCCTGGGCATCTCTGGAACCTTCAACTACATGTTGGTGTTCCAGGCTGAGCACAACATCCTGATGCACCCCTTCCACATGCTGGGTGTTGCAGGCGTCTTCGGCGGCAGCTTGTTCTCCGCCATGCACGGCTCACTGGTGACCTCCTCCTTGGTGCGTGAAACCACCGAAAGCGAGTCCCAGAACTACGGCTACAAATTCGGCCAAGAAGAAGAGACGTACAACATCGTGGCTGCTCACGGCTACTTCGGTCGCCTGATCTTCCAATACGCCTCCTTCAACAACAGCCGTAGCCTCCACTTCTTCCTGGCTGCCTGGCCCGTTGTCGGCATCTGGTTCACCGCCCTTGGCGTGTCAACCATGGCCTTCAACCTGAACGGCTTCAACTTCAACCAGTCCATCCTTGATGGTCAGGGCCGCGTCCTGAACACCTGGGCCGACGTGTTGAACCGTGCAGGCCTC
>SYN9902_4	Synechococcus Bacteria
CCTTCCAGCAACGCCATCGGCTTGCACTTCTATCCCATCTGGGAAGCAGCTTCACTCGACGAGTGGCTGTACAACGGCGGTCCTTTCCAGCTCGTCGTCTTCCACTTCCTCATCGGCATTTCCGCCTACATGGGTCGTCAGTGGGAACTCTCTTACCGCTTGGGCATGCGCCCTTGGATCTGTGTTGCCTACAGCGCCCCGCTGTCTGCAGCGTTTGCAGTCTTCCTCGTCTACCCCTTCGGTCAGGGTTCGTTCTCTGATGCAATGCCCCTGGGCATCTCTGGAACCTTCAACTACATGTTGGTGTTCCAGGCTGAGCACAACATCCTGATGCACCCCTTCCACATGCTGGGTGTTGCAGGCGTCTTCGGCGGCAGCTTGTTCTCCGCCATGCACGGCTCACTGGTGACCTCCTCCTTGGTGCGTGAAACCACCGAAAGCGAGTCCCAGAACTACGGCTACAAATTCGGTCAAGAAGAAGAGACGTACAACATCGTGGCTGCTCACGGCTACTTCGGTCGCCTGATCTTCCAATACGCCTCCTTCAACAACAGCCGTAGCCTCCACTTCTTCCTGGGTGCCTGGCCCGTTATCGGCATCTGGTTTACGTCCATGGGCATTTCAACCATGGCCTTCAACCTGAACGGCTTCAACTTCAACCAGTCCATCCTTGATGGTCAGGGCCGTGTCGTTAGTACTTGGGCCGACGTGTTGAACCGTGCAGGCCTC
>SYNBL107_1	Synechococcus Bacteria
CCTTCCAGCAACGCCATCGGCCTGCACTTCTATCCCATCTGGGAAGCAGCTTCACTCGACGAGTGGCTGTACAACGGCGGTCCTTTCCAGCTCGTCGTTTTCCACTTCCTCATCGGCATCTACGCCTACATGGGTCGTGAGTGGGAACTCTCTTACCGCTTGGGCATGCGCCCTTGGATCTGTGTTGCCTACAGCGCACCTGTCGCTGCTGCATCTGCAGTCTTCCTCGTCTACCCCTTCGGTCAGGGTTCGTTCTCTGATGCAATGCCCCTGGGCATCTCTGGAACCTTCAACTACATGTTGGTGTTCCAGGCTGAGCACAACATCCTGATGCACCCCTTCCACATGCTGGGTGTTGCAGGCGTCTTCGGCGGCAGCTTGTTCTCCGCCATGCACGGCTCACTGGTGACCTCCTCCTTGGTGCGTGAAACCACCGAAAGCGAGTCCCAGAACTACGGCTACAAATTCGGCCAAGAAGAAGAGACGTACAACATCGTGGCTGCTCACGGCTACTTCGGTCGCCTGATCTTCCAATACGCCTCCTTCAACAACAGCCGTAGCCTCCACTTCTTCCTGGCTGCCTGGCCTGTTGTCGGCATCTGGTTCACCGCCCTTGGCGTGTCAACCATGGCCTTCAACCTCAACGGCTTCAACTTCAACCAGTCCATCCTTGATGGTCAGGGCCGCGTCCTGAACACCTGGGCCGACGTGTTGAACCGTGCAGGCCTC
>SYNBL3_2	Synechococcus Bacteria
CCTTCCAGCAACGCTATTGGCTTGCACTTTTATCCCATCTGGGAAGCAGCAACTCTTGATGAGTGGCTGTACAACGGCGGCCCCTATCAGCTGGTGGTTTTCCACTTCCTGATTGGCATTTCGGCCTACATGGGCCGTCAGTGGGAACTCTCCTACCGCCTGGGCATGCGTCCTTGGATCTGTGTGGCCTATGCCGCACCGCTCTCAGCGGCCATGGTGGTCTTCTTGATCTATCCCTTCGGTCAGGGTTCTTTCTCTGATGGCATGCCTCTGGGCATCTCTGGCACCTTCAACTTCATGTTGGTGTTCCAGGCCGAGCACAACATCCTGATGCACCCCTTCCACATGCTTGGTGTGGCAGGCGTCTTCGGCGGCAGCTTGTTCTCCGCGATGCACGGCTCCCTGGTGACCTCCTCCCTGGTGCGTGAAACCACCGAGAGCGAGTCCCAGAACTACGGCTACAAGTTCGGCCAAGAGGAAGAGACCTACAACATCGTGGCTGCCCACGGTTACTTCGGTCGCCTGATCTTCCAATACGCCTCGTTCAACAACAGCCGCAGCCTTCACTTCTTCCTGGCTGCCTGGCCTGTGGTTGGCATCTGGTTCACCTCCATGGGCATTGCGACCATGGCGTTCAACCTGAACGGCTTCAACTTCAACCAGTCCATCCTGGATGCGCAGGGCAAGGTGGTCCCCACCTGGGCTGACGTGTTGAACCGCGCCAACCTC
>SYNBL3_1	Synechococcus Bacteria
CCTTCCAGCAACGCTATTGGCTTGCACTTTTATCCCATCTGGGAAGCAGCAACTCTTGATGAGTGGCTGTACAACGGCGGCCCCTATCAGCTGGTGGTTTTCCACTTCCTGATTGGCATTTCGGCCTACATGGGCCGTCAGTGGGAACTCTCCTACCGCCTGGGCATGCGTCCTTGGATCTGTGTGGCCTATGCCGCACCGCTCTCAGCGGCCATGGTGGTCTTCTTGATCTATCCCTTCGGTCAGGGTTCTTTCTCTGATGGCATGCCTCTGGGCATCTCTGGCACCTTCAACTTCATGTTGGTGTTCCAGGCCGAGCACAACATCCTGATGCACCCCTTCCACATGCTTGGTGTGGCAGGCGTCTTCGGCGGCAGCTTGTTCTCCGCGATGCACGGCTCCCTGGTGACCTCCTCCCTGGTGCGTGAAACCACCGAGAGCGAGTCCCAGAACTACGGCTACAAGTTCGGCCAAGAGGAAGAGACCTACAACATCGTGGCTGCCCACGGTTACTTCGGTCGCCTGATCTTCCAATACGCCTCGTTCAACAACAGCCGCAGCCTTCACTTCTTCCTGGCTGCCTGGCCTGTGGTTGGCATCTGGTTCACCTCCATGGGCATTGCGACCATGGCGTTCAACCTGAACGGCTTCAACTTCAACCAGTCCATCCTGGATGCGCAGGGCAAGGTGGTCCCCACCTGGGCTGACGTGTTGAACCGCGCCAACCTC
>SYNRS9901	Synechococcus Bacteria
CCTTCCAGTAACGCCATTGGCTTGCACTTCTATCCCATCTGGGAAGCAGCAACTCTTGATGAGTGGCTGTACAACGGCGGCCCTTATCAGCTGGTGGTTTTCCACTTCCTGATTGGCATTTCGGCCTACATGGGCCGTCAGTGGGAACTCTCCTACCGCCTGGGCATGCGTCCTTGGATCTGTGTGGCCTATGCCGCACCGCTCTCAGCAGCCATGGTGGTCTTCTTGATCTATCCCTTCGGTCAGGGTTCGTTCTCTGATGGCATGCCTCTGGGCATCTCTGGCACCTTCAACTTCATGTTGGTGTTCCAGGCCGAGCACAACATCCTGATGCACCCCTTCCACATGCTGGGTGTGGCAGGCGTCTTCGGCGGCAGCTTGTTCTCCGCGATGCACGGCTCCCTGGTGACCTCCTCCCTGGTGCGTGAAACCACCGAGAGCGAGTCCCAGAACTACGGCTACAAGTTCGGCCAAGAGGAAGAGACCTACAACATCGTGGCTGCCCACGGTTACTTCGGTCGCCTGATCTTCCAATACGCCTCGTTCAACAACAGCCGCAGCCTTCACTTCTTCCTGGCTGCCTGGCCTGTGGTTGGCATCTGGTTCACCTCCATGGGCATTGCGACCATGGCGTTCAACCTGAACGGCTTCAACTTCAACCAGTCCATCCTGGATGCGCAGGGCAAGGTGGTCCCCACCTGGGCTGACGTGTTGAACCGCGCCAACCTC
>SYNRS9901_1	Synechococcus Bacteria
CCTTCCTCCAACGCCATCGGCCTGCACTTCTATCCCATCTGGGAAGCTGCTTCTCTCGATGAGTGGCTGTACAACGGCGGTCCTTACCAGCTGGTTGTCTTCCACTTCCTGATCGGCATCTTCTGCTACATGGGCCGCGAGTGGGAACTCTCCTACCGCCTCGGCATGCGTCCTTGGATCTGCGTTGCTTACAGCGCACCCGTGGCCGCTGCTTCTGCAGTCTTCCTGGTCTACCCCTTCGGTCAGGGTTCCTTCTCTGACGGTATGCCCCTGGGCATCTCTGGCACCTTCAACTTCATGCTGGTGTTCCAGGCCGAGCACAACATCCTGATGCACCCCTTCCACATGCTGGGTGTGGCTGGTGTTTTCGGTGGCAGCCTGTTCTCCGCCATGCACGGCTCCCTGGTGACCTCCTCCCTGGTGCGTGAAACCACCGAGAGCGAGTCCCAGAACTACGGCTACAAGTTCGGCCAAGAGGAAGAGACCTACAACATCGTGGCTGCCCACGGTTACTTCGGTCGCCTGATCTTCCAATACGCGTCCTTCAACAACAGCCGCAGCCTTCACTTCTTCCTGGCTGCCTGGCCTGTCGTTGGCATCTGGTTCACTGCCCTGGGCGTCAGCACCATGGCGTTCAACCTCAACGGTTTCAACTTCAACCAGTCCATCCTTGATGGTCAGGGCCGCGTCCTGAACACTTGGGCTGATGTGCTGAACCGCGCCAACCTC
>SYNRSS9907	Synechococcus Bacteria
CCTTCCAGCAACGCCATCGGCCTGCACTTCTACCCCATCTGGGAAGCTGCTTCCCTCGATGAGTGGCTGTACAACGGCGGCCCCTTCCAGCTGGTTGTTTTCCACTTCCTCATCGGCATCTACGCCTACATGGGTCGTGAGTGGGAACTCTCCTACCGCCTGGGCATGCGCCCTTGGATCTGCGTTGCCTACAGCGCACCTGTCGCTGCAGCCTCCGCTGTCTTCCTGGTTTACCCCTTCGGTCAGGGTTCTTTCTCTGACGCAATGCCCCTGGGCATTTCTGGCACCTTCAACTACATGCTGGTGTTCCAGGCCGAGCACAACATCCTGATGCACCCCTTCCACATGTTGGGCGTCGCAGGTGTTTTCGGCGGCAGCCTGTTCTCCGCCATGCACGGCTCCCTGGTGACCTCCTCCTTGGTGCGTGAAACCACCGAGAGCGAGTCCCAGAACTACGGCTGCAAGTTTGGCCAAGAGGAAGAGACCTACAACATCGTGGCTGCCCACGGTTACTTCGGTCGCCTGATCTTCCAATACGCCTCCTTCAACAACAGCCGTAGCCTTCACTTCTTCCTGGCTGCCTGGCCTGTTGTCGGCATCTGGTTCACCGCCCTCGGCGTGTCAACCATGGCCTTCAACCTGAACGGCTTCAACTTCAACCAGTCCATCCTTGATGGTCAGGGCCGTGTCCTGAACACCTGGGCTGATGTGCTGAACCGTGCCGGCCTC
>SYN9605_1	Synechococcus Bacteria
CCGTCTTCCAACGCCATCGGCCTGCACTTCTACCCCATCTGGGAAGCTGCTTCCCTCGATGAGTGGCTGTACAACGGCGGCCCTTATCAGTTGGTTTGCTTCCACTTCCTGATCGGCATTTCCGCCTACATGGGTCGTCAGTGGGAACTCTCCTACCGCCTGGGCATGCGCCCCTGGATCTGCGTCGCTTACAGCGCTCCGCTGTCTGCAGCGATGGCTGTTTTCCTGGTGTACCCCTTCGGTCAGGGTTCTTTCTCTGATGGCATGCCCCTGGGCATCTCTGGCACCTTCAACTTCATGTTGGTGTTCCAGGCCGAGCACAACATCCTGATGCACCCCTTCCACATGCTGGGCGTCGCAGGTGTTTTCGGCGGCAGCTTGTTCTCCGCCATGCACGGCTCCCTGGTGACTTCCTCCCTGGTGCGTGAAACCACCGAGGCCGAGTCCCAGAACTACGGCTACAAGTTCGGCCAAGAGGAAGAGACCTACAACATCGTGGCTGCCCACGGTTACTTCGGTCGCCTGATCTTCCAATACGCCTCCTTCAACAACAGCCGTAGCCTTCACTTCTTCCTGGGTGCCTGGCCTGTTGTCGGCATCTGGTTCACGTCCATGGGCATCAGCACCATGGCCTTCAACCTGAACGGCTTCAACTTCAACCAGTCGATCCTGGATAGTCAGGGCCGCGTCCTGAACACCTGGGCTGATGTGCTGAACCGCGCCAACCTC
>SYN9605_2	Synechococcus Bacteria
CCTTCCAGCAACGCCATCGGCCTGCACTTCTACCCCATCTGGGAAGCTGCTTCCCTCGATGAGTGGCTGTACAACGGCGGCCCCTTCCAGCTGGTTGTTTTCCACTTCCTCATCGGCATCTACGCCTACATGGGTCGTGAGTGGGAACTCTCCTACCGCCTGGGCATGCGCCCCTGGATCTGCGTTGCCTACAGCGCACCTGTCGCTGCAGCCTCCGCTGTCTTCCTGGTTTACCCCTTCGGTCAGGGTTCTTTCTCTGACGCAATGCCCCTGGGCATCTCTGGCACCTTCAACTACATGTTGGTGTTCCAGGCCGAGCACAACATCCTGATGCACCCCTTCCACATGCTGGGCGTCGCAGGTGTTTTCGGCGGCAGCTTGTTCTCCGCCATGCACGGCTCCCTGGTGACTTCCTCCCTGGTGCGTGAAACCACCGAGAGCGAGTCTCAGAACTACGGCTACAAGTTTGGCCAAGAGGAAGAGACCTACAACATCGTGGCTGCCCACGGTTACTTCGGTCGCCTGATCTTCCAATACGCCTCCTTCAACAACAGCCGTAGCCTTCACTTCTTCCTGGCTGCCTGGCCTGTTGTCGGCATCTGGTTCACCGCCCTCGGCGTGTCAACCATGGCCTTCAACCTGAACGGCTTCAACTTCAACCAGTCCATCCTTGATGGTCAGGGCCGCGTCCTGAACACCTGGGCTGATGTGCTGAACCGTGCCGGCCTC
>SYN9605_3	Synechococcus Bacteria
CCTTCCAGCAACGCCATCGGCCTGCACTTCTACCCCATCTGGGAAGCTGCTTCCCTCGATGAGTGGCTGTACAACGGCGGCCCCTTCCAGCTGGTTGTTTTCCACTTCCTCATCGGCATCTACGCCTACATGGGTCGTGAGTGGGAACTCTCCTACCGCCTGGGCATGCGCCCCTGGATCTGCGTTGCCTACAGCGCACCTGTCGCTGCAGCCTCCGCTGTCTTCCTGGTTTACCCCTTCGGTCAGGGTTCTTTCTCTGACGCAATGCCCCTGGGCATCTCTGGCACCTTCAACTACATGTTGGTGTTCCAGGCCGAGCACAACATCCTGATGCACCCCTTCCACATGCTGGGCGTCGCAGGTGTTTTCGGCGGCAGCTTGTTCTCCGCCATGCACGGCTCCCTGGTGACTTCCTCCCTGGTGCGTGAAACCACCGAGAGCGAGTCTCAGAACTACGGCTACAAGTTTGGCCAAGAGGAAGAGACCTACAACATCGTGGCTGCCCACGGTTACTTCGGTCGCCTGATCTTCCAATACGCCTCCTTCAACAACAGCCGTAGCCTTCACTTCTTCCTGGCTGCCTGGCCTGTTGTCGGCATCTGGTTCACCGCCCTCGGCGTGTCAACCATGGCCTTCAACCTGAACGGCTTCAACTTCAACCAGTCCATCCTTGATGGTCAGGGCCGCGTCCTGAACACCTGGGCTGATGTGCTGAACCGTGCCGGCCTC
>WH8017	Synechococcus Bacteria
CCTTCCTCGAACGCCATCGGCCTGCACTTCTATCCCATCTGGGAAGCTGCTTCTCTCGATGAGTGGCTGTACAACGGCGGTCCTTACCAGCTGGTGGTCTTCCACTTCCTGATCGGCATCTTCTGCTACATGGGTCGCGAGTGGGAACTTTCCTACCGCCTCGGCATGCGCCCCTGGAYCTGCGTTGCTTACAGCGCACCTGTGGCTGCTGCCTCCGCCGTGTTCCTGGTGTACCCCTTCGGTCAGGGTTCCTTCTCTGACGGCATGCCCCTCGGCATCTCCGGCACCTTCAACTTCATGCTGGTGTTCCAGGCAGAGYACAACATCCTGATGCACCCCTTCCACATGATGGGCGTCGCAGGTGTGTTCGGTGGCTCCCTGTTCTCCGCCATGCACGGTTCACTGGTGACCTCCTCCCTGGTGCGTGAAACCACCGAGAGCGAGTCCCAGAACTACGGCTACAAGTTCGGCCAAGAGGAAGAGACCTACAACATCGTGGCTGCCCACGGTTACTTCGGTCGCCTGATCTTCCAATACGCCTCCTTCAACAACAGCCGCAGCCTTCACTTCTTCCTGGCTGCCTGGCCTGTGGTCGGCATCTGGTTCACTGCCCTGGGCGTCAGCACCATGGCTTTCAACCTGAACGGTTTCAACTTCAACCAGTCCATCCTTGATGGTCAGGGCCGCGTCCTGAACACCTGGGCTGATGTGCTGAACCGCGCCAACCTC
>WH8018_A	Synechococcus Bacteria
CCTTCCTCGAACGCCATCGGCCTGCACTTCTATCCCATCTGGGAAGCTGCTTCTCTCGATGAGTGGCTGTACAACGGCGGTCCTTACCAGCTGGTTGTCTTCCACTTCCTGATCGGCATCTTCTGCTACATGGGTCGCGAGTGGGAACTTTCCTACCGCCTCGGCATGCGCCCCTGGATCTGCGTTGCTTACAGCGCACCTGTGGCTGCTGCCTCCGCCGTGTTCCTGGTGTACCCCTTCGGTCAGGGTTCCTTCTCTGACGGCATGCCCCTCGGCATCTCCGGCACCTTCAACTTCATGCTGGTGTTCCAGGCAGAGCACAACATCCTGATGCACCCCTTCCACATGATGGGCGTCGCAGGTGTGTTCGGTGGCTCCCTGTTCTCCGCCATGCACGGTTCACTGGTGACCTCCTCCCTGGTGCGTGAAACCACCGAGAGCGAGTCCCAGAACTACGGCTACAAGTTCGGCCAAGAGGAAGAGACCTACAACATCGTGGCTGCCCACGGTTACTTCGGTCGCCTGATCTTCCAATACGCCTCCTTCAACAACAGCCGCAGCCTTCACTTCTTCCTGGCTGCCTGGCCTGTGGTCGGCATCTGGTTCACTGCCCTGGGCGTCAGCACCATGGCTTTCAACCTGAACGGTTTCAACTTCAACCAGTCCATCCTTGATGGTCAGGGCCGCGTCCTGAACACCTGGGCTGATGTGCTGAACCGCGCCAACCTC
>WH8018_C	Synechococcus Bacteria
CCTTCCTCGAACGCCATCGGCCTGCACTTCTATCCCATCTGGGAAGCTGCTTCTCTCGATGAGTGGCTGTACAACGGCGGTCCTTACCAGCTGGTTGTCTTCCACTTCCTGATCGGCATCTTCTGCTACATGGGTCGCGAGTGGGAACTTTCCTACCGCCTCGGCATGCGCCCCTGGATCTGCGTTGCTTACAGCGCACCTGTGGCTGCTGCCTCCGCCGTGTTCCTGGTGTACCCCTTCGGTCAGGGTTCCTTCTCTGACGGCATGCCCCTCGGCATCTCCGGCACCTTCAACTTCATGCTGGTGTTCCAGGCAGAGCACAACATCCTGATGCACCCCTTCCACATGATGGGCGTCGCAGGTGTGTTCGGTGGCTCCCTGTTCTCCGCCATGCACGGCTCCCTGGTGACCTCCTCCCTGGTGCGTGAAACCACCGAGAGCGAGTCCCAGAACTACGGCTACAAGTTCGGCCAAGAGGAAGAGACCTACAACATCGTGGCTGCCCACGGTTACTTCGGTCGCCTGATCTTCCAATACGCCTCCTTCAATAACAGCCGCAGCCTTCACTTCTTCCTGGCTGCCTGGCCTGTGGTCGGCATCTGGTTCACTGCCCTGGGCGTCAGCACCATGGCGTTCAACCGGAACGGTTTCAACTTCAACCAGTCCATCCTTGATGGTCAAGGCCGCGTCCTGAACACCTGGGCTGATGTGCTGAACCGCGCCAACCTC
>WH8018_B	Synechococcus Bacteria
CCTTCCTCGAACGCCATCGGCCTGCACTTCTATCCCATCTGGGAAGCTGCTTCTCTCGATGAGTGGCTGTACAACGGCGGTCCTTACCAGCTGGTTGTCTTCCACTTCCTGATCGGCATCTTCTGCTACATGGGTCGCGAGTGGGAACTTTCCTACCGCCTCGGCATGCGCCCCTGGATCTGCGTTGCTTACAGCGCACCTGTGGCTGCTGCCTCCGCCGTGTTCCTGGTGTACCCCTTCGGTCAGGGTTCCTTCTCTGACGGCATGCCCCTCGGCATCTCCGGCACCTTCAACTTCATGCTGGTGTTCCAGGCAGAGCACAACATCCTGATGCACCCCTTCCACATGATGGGCGTCGCAGGTGTGTTCGGTGGCTCCCTGTTCYCCGCCATGCACGGTTCACTGGTGACCTCCTCCCTGGTGCGTGAAACCACCGAGAGCGAGTCCCAGAACTACGGCTACAAGTTCGGCCAAGAGGAAGAGACCTACAACATCGTGGCTGCCCACGGTTACTTCGGTCGCCTGATCTTCCAATACGCCTCCTTCAACAACAGCCGCAGCCTTCACTTCTTCCTGGCTGCCTGGCCTGTGGTCGGCATCTGGTTCACCTCCATGGGCGTCAGCACCATGGCGTTCAACCTGAACGGTTTCAACTTCAACCAGTCTGTTCTGGATGGTCAGGGCCGGGTTCTCAACACCTGGGCTGATGTGCTGAACCGCGCCAACCTC
>WH8102_A	Synechococcus Bacteria
CCTTCCAGCAACGCCATCGGCCTGCACTTCTATCCCATCTGGGAAGCCGCTTCTCTCGATGAGTGGCTGTACAACGGCGGCCCTTATCAGCTGGTTTGCTTCCACTTCCTGATCGGCATTTCCGCCTACATGGGTCGTCAGTGGGAACTCTCTTACCGCCTGGGCATGCGCCCCTGGATCTGCGTCGCCTACAGCGCTCCGCTGTCTGCTGCGATGGCCGTTTTCCTGGTGTATCCCTTCGGTCAGGGCTCCTTCTCCGATGGCATGCCCCTGGGCATCTCCGGCACGTTCAACTTCATGCTGGTGTTCCAGGCTGAGCACAACATCCTGATGCACCCCTTCCACATGCTGGGTGTTGCAGGTGTGTTCGGTGGCTCCCTGTTCTCCGCCATGCACGGCTCCCTGGTGACCTCCTCTCTGGTGCGTGAAACCACCGAGACCGAGTCCCAGAACTACGGCTACAAGTTCGGCCAAGAGGAAGAGACCTACAACATCGTGGCTGCCCACGGTTACTTCGGTCGCCTGATCTTCCAATACGCCTCCTTCAATAACAGCCGTAGCCTCCACTTCTTCCTGGGCGCCTGGCCTGTTGTCGGCATCTGGTTCACGTCCATGGGCGTGTCAACCATGGCCTTCAACCTGAACGGCTTCAACTTCAACCAGTCCATCCTTGATGGACAGGGCCGTGTTGTGAACACCTGGGCCGACATGGTGAACCGTGCCGGCCTC
>WH8103_B	Synechococcus Bacteria
CCTTCCAGCAACGCCATCGGCCTGCACTTCTATCCCATCTGGGAAGCCGCTTCTCTCGATGAGTGGCTGTACAACGGCGGCCCTTATCAGCTGGTTTGCTTCCACTTCCTGATCGGCATTTCCGCCTACATGGGTCGTCAGTGGGAACTCTCTTACCGCCTGGGCATGCGCCCCTGGATCTGCGTCGCCTACAGCGCTCCGCTGTCTGCTGCGATGGCCGTTTTCCTGGTGTATCCCTTCGGTCAGGGCTCCTTCTCCGATGGCATGCCCCTGGGCATCTCCGGCACGTTCAACTTCATGCTGGTGTTCCAGGCTGAGCACAACATCCTGATGCACCCCTTCCACATGCTGGGTGTTGCAGGTGTGTTCGGTGGCTCCCTGTTCTCCGCCATGCACGGCTCCCTGGTGACCTCCTCTCTGGTGCGTGAAACCACCGAGACCGAGTCCCAGAACTACGGCTACAAGTTCGGCCAAGAGGAAGAGACCTACAACATCGTGGCTGCCCACGGTTACTTCGGTCGCCTGATCTTCCAATACGCCTCCTTCAATAACAGCCGTAGCCTCCACTTCTTCCTGGGCGCCTGGCCTGTTGTCGGCATCTGGTTCACGTCCATGGGCGTGTCGACCATGGCCTTCAACCTGAACGGCTTCAACTTCAACCAGTCCATCCTTGATGGACAGGGCCGTGTTGTGAACACCTGGGCCGACATGGTGAACCGTGCCGGCCTC
>WH8012	Synechococcus Bacteria
CCTTCCAGCAACGCCATCGGCCTGCACTTCTACCCCATCTGGGAAGCTGCTTCCCTCGATGAGTGGCTGTACAACGGCGGCCCTTATCAGTTGGTCTGCTTCCACTTCCTGATCGGCATTTCCGCCTACATGGGTCGTCAGTGGGAACTCTCCTACCGCCTGGGCATGCGCCCCTGGATCTGCGTCGCTTACAGCGCTCCGCTGTCTGCAGCGATGGCTGTTTTCCTGGTGTACCCCTTCGGTCAGGGTTCCTTCTCTGATGGCATGCCCCTGGGTATCTCAGGCACCTTCAACTTCATGTTGGTGTTCCAGGCCGAGCACAACATCCTGATGCACCCCTTCCACATGCTGGGCGTCGCAGGTGTTTTCGGCGGCAGCCTGTTCTCCGCCATGCACGGCTCCCTGGTGACCTCCTCCCTGGTGCGTGAAACCACCGAGAGCGAGTCCCAGAACTACGGCTACAAGTTCGGCCAAGAGGAAGAGACCTACAACATCGTGGCTGCCCACGGTTACTTCGGTCGCCTGATCTTCCAATACGCCTCCTTCAACAACAGCCGTAGCCTTCACTTCTTCCTGGGCGCCTGGCCTGTTGTTGGCATCTGGTTCACGTCCATGGGCGTGTCAACCATGGCCTTCAACCTGAACGGCTTCAACTTCAACCAGTCCATCCTGGATAGTCAGGGCCGCGTCCTGAACACCTGGGCTGACATGGTGAACCGTGCCGGCCTC
>WH8109	Synechococcus Bacteria
CCTTCCAGCAACGCCATCGGCCTGCACTTCTACCCCATCTGGGAAGCTGCTTCCCTCGATGAGTGGCTGTACAACGGCGGCCCCTTCCAGCTGGTTGTTTTCCACTTCCTCATCGGCATCTACGCCTACATGGGTCGTGAGTGGGAACTTTCCTACCGCCTGGGCATGCGCCCCTGGATCTGCGTTGCCTACAGCGCACCTGTCGCTGCAGCTTCTGCTGTCTTCCTGGTTTACCCCTTCGGTCAGGGTTCCTTCTCTGACGCAATGCCCCTGGGCATCTCTGGCACCTTCAACTACATGTTGGTGTTCCAGGCCGAGCACAACATCCTGATGCACCCCTTCCACATGCTGGGCGTCGCAGGTGTTTTCGGCGGCAGCCTGTTCTCCGCCATGCACGGCTCCCTGGTGACCTCCTCCCTGGTGCGTGAAACCACCGAGAGCGAGTCCCAGAACTACGGCTACAAGTTCGGCCAAGAGGAAGAGACCTACAACATCGTGGCTGCCCACGGTTACTTCGGTCGCCTGATCTTCCAATACGCCTCCTTCAACAACAGCCGTAGCCTTCACTTCTTCCTGGCTGCTTGGCCTGTTGTCGGCATCTGGTTCACCGCCCTCGGCGTGTCAACCATGGCCTTCAACCTGAACGGCTTCAACTTCAACCAGTCCATCCTTGATGGTCAGGGCCGCGTCCTGAACACCTGGGCTGATGTGCTGAACCGTGCCGGCCTC
>WH7803	Synechococcus Bacteria
CCCTCCTCGAACGCCATCGGCCTTCACTTCTATCCCATCTGGGAAGCTGCTTCTCTCGACGAGTGGCTGTACAACGGCGGTCCTTACCAGCTGGTTGTCTTCCACTTCCTGATCGGCATCTTCTGCTACATGGGTCGCGAGTGGGAACTCTCCTACCGCCTCGGCATGCGCCCCTGGATCTGCGTTGCTTACAGCGCACCCGTGGCTGCTGCCTCCGCCGTGTTCCTGGTGTACCCCTTCGGTCAGGGTTCCTTCTCTGACGGCATGCCCCTCGGCATCTCCGGCACCTTCAACTTCATGCTGGTGTTCCAGGCAGAGCACAACATCCTGATGCACCCCTTCCACATGATGGGCGTCGCAGGTGTGTTCGGTGGCTCCCTGTTCTCCGCCATGCACGGCTCCCTGGTGACCTCCTCCCTGGTGCGTGAAACCACCGAGAGCGAGTCCCAGAACTACGGCTACAAGTTCGGCCAAGAGGAAGAGACCTACAACATCGTGGCTGCCCACGGTTACTTCGGTCGCCTGATCTTCCAATACGCCTCCTTCAACAACAGCCGCAGCCTGCACTTCTTCCTGGCTGCCTGGCCTGTGGTCGGCATCTGGTTCACTGCCCTGGGCGTCAGCACCATGGCTTTCAACCTGAACGGTTTCAACTTCAACCAGTCCATCCTTGATGGTCAGGGCCGCGTCCTGAACACCTGGGCTGATGTGCTGAACCGCGCCAACCTC
>WH8101_B	Synechococcus Bacteria
CCTTCCTCCAACGCCATTGGCCTGCACTTCTATCCCATCTGGGAAGCTGCCTCCCTCGATGAGTGGCTCTACAACGGCGGTCCTTACCAGTTGGTGGTGTTCCACTTTCTGATCGGCATTTCCGCCTACATGGGCCGGCAGTGGGAGCTCTCCTACCGCCTCGGCATGCGCCCCTGGATCTGTGTCGCTTACAGCGCGCCGCTCTCGGCCGCCTTTGCGGTGTTCCTGATCTATCCCTTCGGTCAGGGCTCCTTCTCCGACGGCATGCCCCTCGGCATCTCCGGCACCTTCAACTTCATGCTGGTGTTCCAGGCTGAACACAACATCCTGATGCACCCCTTCCACATGCTGGGTGTGGCCGGTGTGTTCGGTGGTTCCCTGTTCTCCGCCATGCACGGCTCACTGGTGACCTCCTCCCTGGTGCGTGAAACCACCGAGAGCGAGTCCCAGAACTACGGCTACAAGTTCGGCCAAGAAGAAGAGACCTACAACATCGTGGCTGCCCACGGTTACTTCGGTCGCCTGATCTTCCAATACGCCTCCTTCAACAACAGCCGCAGCCTCCACTTCTTTCTGGCGGCCTGGCCTGTGGTCGGCATCTGGTTCACCTCCATGGGCATCAGCACCATGGCCTTCAACCTGAACGGTTTCAACTTCAACCAGTCGGTTCTGGATGCCCAGGGCCGGGTGTTGAACACCTGGGCTGATGTGCTGAACCGCGCCAACCTC
>WH8103_C	Synechococcus Bacteria
CCTTCCAGCAACGCCATCGGCCTGCACTTCTATCCCATCTGGGAAGCCGCTTCTCTCGATGAGTGGCTGTACAACGGCGGTCCTTTCCAGCTCGTCGTCTTCCACTTCCTGATTGGCATCTACGCCTACATGGGTCGTGAGTGGGAACTCTCTTACCGCCTGGGCATGCGCCCCTGGATCTGCGTCGCCTACAGCGCTCCGCTGTCTGCTGCGATGGCCGTTTTCCTGGTGTATCCCTTCGGTCAGGGCTCCTTCTCCGATGGCATGCCCCTGGGCATCTCCGGCACGTTCAACTTCATGCTGGTGTTCCAGGCTGAGCACAACATCCTGATGCACCCCTTCCACATGCTGGGTGTTGCAGGTGTGTTCGGTGGCTCCCTGTTCTCCGCCATGCACGGCTCCCTGGTGACCTCCTCCCTGGTGCGTGAAACCACCGAGACCGAGTCCCAGAACTACGGCTACAAGTTCGGCCAAGAGGAAGAGACCTACAACATCGTGGCTGCCCACGGTTACTTCGGTCGCCTGATCTTCCAATACGCCTCCTTCAACAACAGCCGTAGCCTCCACTTCTTCCTGGCTGCCTGGCCTGTTGTCGGCATCTGGTTCACCGCCCTGGGCGTGTCAACCATGGCCTTCAACCTGAACGGCTTCAACTTCAACCAGTCCATCCTTGATGGTCAGGGCCGCGTCCTGAACACCTGGGCCGACGTGTTGAACCGTGCCGGCCTC
>WH8102_B	Synechococcus Bacteria
CCTTCCAGCAATGCCATCGGCCTGCACTTCTATCCCATCTGGGAAGCCGCTTCTCTCGATGAGTGGCTGTACAACGGCGGTCCTTTCCAGCTCGTCGTCTTCCACTTCCTGATCGGCATCTACGCCTACATGGGTCGTGAGTGGGAACTCTCCTACCGCCTGGGCATGCGCCCCTGGATCTGCGTCGCCTACAGCGCACCTGTCGCTGCTGCCTCTGCAGTCTTCCTGGTCTACCCCTTCGGTCAGGGCTCCTTCTCTGACGCCATGCCCCTGGGCATCTCCGGCACGTTCAACTACATGCTGGTGTTCCAGGCTGAGCACAACATCCTGATGCACCCCTTCCACATGCTGGGTGTTGCAGGTGTGTTCGGTGGCTCCCTGTTCTCCGCCATGCATGGCTCCCTGGTGACCTCCTCCCTGGTGCGTGAAACCACCGAGACCGAGTCCCAGAACTACGGCTACAAGTTTGGCCAAGAGGAAGAGACCTACAACATCGTGGCTGCCCACGGTTACTTCGGTCGCCTGATCTTCCAATACGCCTCCTTCAACAACAGCCGTAGCCTCCACTTCTTCCTGGCTGCCTGGCCTGTTGTCGGTATCTGGTTCACCGCCCTGGGCGTGTCAACCATGGCCTTCAACCTGAATGGCTTCAACTTCAACCAGTCCATCCTTGATGGTCAGGGCCGCGTCCTGAACACCTGGGCCGACGTGTTGAACCGTGCCGGCCTC
>WH8102_D	Synechococcus Bacteria
CCTTCCAGCAACGCCATCGGCCTGCACTTCTATCCCATCTGGGAAGCCGCTTCTCTCGATGAGTGGCTGTACAACGGCGGTCCTTTCCAGCTCGTCGTCTTCCACTTCCTGATCGGCATCTACGCCTACATGGGTCGTGAGTGGGAACTCTCCTACCGCCTGGGCATGCGCCCCTGGATCTGCGTCGCCTACAGCGCACCTGTCGCTGCTGCCTCTGCAGTCTTCCTGGTCTACCCCTTCGGTCAGGGCTCCTTCTCTGACGCCATGCCCCTGGGCATCTCCGGCACGTTCAACTACATGCTGGTGTTCCAGGCTGAGCACAACATCCTGATGCACCCCTTCCACATGCTGGGTGTTGCAGGTGTGTTCGGTGGCTCCTTGTTCTCCGCCATGCACGGCTCCCTGGTGACCTCCTCCCTGGTGCGTGAAACCACCGAGACCGAGTCCCAGAACTACGGCTACAAGTTTGGCCAAGAGGAAGAGACCTACAACATCGTGGCTGCCCACGGTTACTTCGGTCGCCTGATCTTCCAATACGCCTCCTTCAACAACAGCCGTAGCCTCCACTTCTTCCTGGCTGCCTGGCCTGTTGTCGGTATCTGGTTCACCGCCCTGGGCGTGTCAACCATGGCCTTCAACCTGAACGGCTTCAACTTCAACCAGTCCATCCTTGATGGTCAGGGCCGCGTCCTGAACACCTGGGCCGACGTGTTGAACCGTGCCGGCCTC
>WH8103_A	Synechococcus Bacteria
CCTTCCAGCAACGCCATCGGCCTGCACTTCTATCCCATCTGGGAAGCCGCTTCTCTCGATGAGTGGCTGTACAACGGCGGTCCTTTCCAGCTCGTCGTCTTCCACTTCCTGATTGGCATCTACGCCTACATGGGTCGTGAGTGGGAACTCTCCTACCGCCTGGGCATGCGCCCCTGGATCTGCGTCGCCTACAGCGCACCTGTCGCTGCTGCCTCTGCAGTCTTCCTGGTCTATCCCTTCGGTCAGGGCTCCTTCTCTGACGCCATGCCCCTGGGCATCTCCGGCACGTTCAACTACATGCTGGTGTTCCAGGCTGAGCACAACATCCTGATGCACCCCTTCCACATGCTGGGTGTTGCAGGTGTGTTCGGTGGCTCCCTGTTCTCCGCCATGCACGGCTCCCTGGTGACCTCCTCCCTGGTGCGTGAAACCACCGAGACCGAGTCCCAGAACTACGGCTACAAGTTCGGCCAAGAGGAAGAGACCTACAACATCGTGGCYGCCCACGGTTACTTCGGTCGCCTGATCTTCCAATACGCCTCCTTCAACAACAGCCGTAGCCTCCACTTCTTCCTGGCTGCCTGGCCTGTTGTCGGCATCTGGTTCACCGCCCTGGGCGTGTCAACCATGGCCTTCAACCTGAACGGCTTCAACTTCAACCAGTCCATCCTTGATGGTCAGGGCCGCGTCCTGAACACCTGGGCCGACGTGTTGAACCGTGCCGGCCTC
>WH8101_A	Synechococcus Bacteria
CCCACCTCCAACGCGATCGGACTGCACCTCTACCCGATCTGGGAGGCCTCCAGCCTCGATGAGTGGCTCTACAACGGCGGCCCTTATCAGCTGATCATCTTCCACTTCCTGATCGGCATCTACGCCTATATGGGGCGCGAGTGGGAACTCTCCTACCGCCTCGGCATGCGTCCCTGGATCGCCGTTGCCTACAGCGCCCCTGTGGCTGCAGCCACCGCCGTGCTGCTCGTGTATGCCATCGGCCAGGGCTCCTTCTCCGATCCCCTGCCCCTCGGGATTTCAGGCACCTTCAATTTCATGCTGGTGCTCCAGGCGGAACACAACGTGCTCATGCACCCCTTCCACATGGTGGGTGTGGCCGGCGTCTTCGGTGGAGCCCTCTTCTCCGCCATGCACGGCTCCCTGGTGACCTCCTCCCTGGTGCGTGAAACCACCGAAGCGGAATCCCAGAACCGTGGCTACAAATTCGGCCAGGAAGAAGAGACCTACAACATCGTGGCTGCCCACGGTTACTTCGGTCGCCTGATCTTCCAATACGCCTCCTTCAACAACAGCCGCAGCCTTCACTTCTTCCTGGCGGCCTGGCCGGTGATCGGCATCTGGTTCGCCTCCATGGCGGTGGTGAGCTTCTCCTTCAACGTCAATGGTTTCAACTTCAACCAGTCGATCCTCGACAACCAGGGTCGGGTGATCAGCACCTGGGCCGATGTGCTCAACCGTGGCGGTCTT
>SYN30_8018	Synechococcus Myovirus
CCTAGTTCAAATGCAATTGGTCTTCACTTTTATCCCATTTGGGAAGCAGCAACCCTTGATGAGTGGTTGTACAATGGTGGTCCTTTCCAACTCGTAATCTTTCACTTCCTGATTGGTATCTTTGCATACATGGGACGTGAATGGGAACTTTCCTATCGTCTTGGTATGCGTCCTTGGATCTGTGTTGCATACTCTGCACCTGTTGCAGCAGCATCCGCAGTCTTCCTGGTCTATCCTTTCGGTCAAGGTTCGTTCTCTGACGCAATGCCTCTCGGCATTTCTGGTACTTTCAACTACATGCTGGTGTTCCAAGCAGAGCACAACATCCTGATGCACCCCTTCCATATGCTCGGCGTTGCTGGCGTATTTGGTGGATCTCTGTTCAGTGCAATGCATGGTTCCCTGGTTACTTCTTCACTGGTTCGTGAAACCACTGAAACTGAGTCCCAGAACTATGGTTACAAGTTCGGTCAAGAAGAAGAGACTTACAACATTGTTGCTGCACATGGATACTTCGGTCGTCTGATCTTCCAGTATGCATCGTTCAACAACTCCCGTTCGCTGCACTTCTTCCTTGCTGCATGGCCTGTCGTTGGTATCTGGTTCACTGCACTTGGTGTTAGCACCATGGCATTCAACCTGAATGGTTTCAACTTCAACCAGTCTATCCTTGATAGTTCTGGTAAGGTTCTGCCTACCTGGGCAGACGTTCTCAACCGCGCTGGTTTG
>SSHM2_8102	Synechococcus Myovirus
CCTTCTTCTAATGCTATTGGACTTCACTTCTATCCCATCTGGGAAGCAGCATCACTCGATGAGTGGTTGTATAACGGTGGTCCTTTCCAACTAGTAGTCTTTCACTTCCTCATCGGTATCTATGCATACATGGGACGTGAATGGGAACTTTCATATCGTTTAGGTATGCGTCCATGGATCTGTGTTGCATACTCTGCACCAGTCGCTGCAGCGAGTGCAGTATTCCTAGTGTATCCTTTCGGTCAAGGTAGTTTCTCTGATGCAATGCCACTCGGAATCTCAGGAACATTCAACTACATGTTGGTCTTCCAAGCTGAGCACAATATTCTCATGCATCCCTTCCATATGCTCGGCGTTGCTGGGGTATTTGGTGGCAGTTTGTTTAGTGCTATGCACGGAAGTTTGGTTACTTCTTCTCTCGTTAGAGAGACGACTGAAACCGAATCCCAAAACTACGGTTACAAGTTCGGACAAGAAGAAGAAACATACAACATCGTAGCCGCTCATGGTTACTTCGGTCGTTTGATCTTCCAATACGCTTCATTCAACAACTCCCGCTCCTTGCACTTCTTCCTTGCTGCATGGCCTGTTGTCGGCATCTGGTTCACCGCCCTTGGCGTCTCCACGATGGCATTCAACCTGAACGGTTTCAACTTCAACCAGTCCATCCTTGATGGTCAGGGTCGTGTGTTGAACACCTGGGCAGATGTTCTGAACCGCGCTGGTCTG
>SSSM5_8102	Synechococcus Myovirus
CCTAGTTCAAATGCAATTGGTCTTCACTTTTATCCCATTTGGGAAGCAGCAACCCTTGATGAGTGGTTGTACAATGGTGGTCCTTTCCAACTCGTAATCTTTCACTTCCTGATTGGTATCTTTGCATACATGGGACGTGAATGGGAACTTTCCTATCGTCTTGGTATGCGTCCTTGGATCTGTGTTGCATACTCTGCACCTGTTGCAGCAGCATCCGCAGTCTTCCTGGTCTATCCCTTCGGTCAAGGTTCCTTCTCTGACGCAATGCCTCTCGGCATTTCTGGTACTTTCAACTACATGCTGGTGTTCCAAGCAGAGCACAACATCCTGATGCACCCCTTCCATATGCTCGGCGTTGCTGGCGTATTTGGTGGATCTCTGTTCAGTGCAATGCATGGTTCCCTGGTTACTTCTTCACTGGTTCGTGAAACCACTGAAACTGAGTCCCAGAACTATGGTTACAAGTTCGGTCAAGAAGAAGAGACTTACAACATTGTTGCTGCACATGGATACTTCGGTCGTCTGATCTTCCAGTATGCATCGTTCAACAACTCCCGTTCGCTGCACTTCTTCCTGGCAGCATGGCCTGTTGTTGGAATCTGGTTCACCGCACTGGGCGTAAGCACCATGGCATTCAACCTCAACGGTTTCAACTTCAACCAGTCTATCCTTGATAGTTCTGGTAAGGTTCTGCCTACCTGGGCAGACGTTCTCAACCGCGCTGGTTTG
>SRSM2_7803	Synechococcus Myovirus
CCCTCTTCCAACGCAATTGGTCTTCACTTCTATCCCATCTGGGAAGCCGCATCGCTTGACGAGTGGCTGTATAACGGTGGTCCTTTCCAACTCGTAGTCTTCCACTTCCTCATCGGCATCTATGCCTACATGGGTCGTGAGTGGGAACTTTCCTATCGCTTGGGTATGCGTCCTTGGATCTGCGTTGCATATAGCGCACCTGTCGCTGCTGCTTCTGCTGTATTCCTCGTCTATCCTTTCGGTCAAGGATCTTTCTCCGATGCTATGCCTCTTGGTATCTCTGGTACTTTTAACTATATGCTTGTATTCCAAGCAGAACACAATATCCTTATGCATCCGTTCCACATGCTCGGTGTTGCTGGGGTATTCGGTGGATCTCTGTTCTCTGCTATGCATGGAAGTCTCGTTACTTCTTCGCTGGTTCGTGAAACCACGGAAACTGAGTCCCAAAACTACGGTTACAAGTTCGGTCAAGAAGAAGAGACCTACAACATCGTTGCCGCTCACGGTTACTTCGGTCGTCTGATTTTCCAGTATGCATCTTTTAACAATTCTAGAAGTCTGCATTTCTTCCTCGCTGCGTGGCCAGTCGTGGGAATCTGGTTTACCGCCCTCGGCGTCAGCACCATGGCATTCAACCTCAACGGATTCAACTTCAATCAATCCATTATTGATGGTCAAGGTCGTGTTCTGAACACTTGGGCAGACGTGCTCAACCGTGCTGGTCTG
>SPM2_7803	Synechococcus Myovirus
CCTTCTAGCAACGCCATCGGCCTTCACTTCTATCCCATCTGGGAAGCTGCTTCTCTTGATGAGTGGCTATATAATGGTGGTCCTTATCAACTAGTGGTCTTCCACTTCCTTATCGGTGTCTTCTCTTACATGGGTCGCGAGTGGGAACTCTCTTACCGACTGGGTATGCGCCCTTGGATTTGTGTCGCTTACTCAGCCCCTGTTGCCGCTGCTACTGCTGTTTTCCTGGTCTACCCCTTTGGACAAGGTTCTTTCAGTGATGGTATGCCGCTTGGCATTTCTGGAACTTTTAACTACATGCTTGTTTTCCAGGCAGAACACAACATTCTCATGCATCCTTTCCACATGTTGGGAGTTGCTGGGGTCTTCGGTGGTTCTCTGTTCTCTGCTATGCATGGATCTCTTGTCACCTCTAGTCTTGTACGTGAGACGACTGAGGTAGAATCCCAGAACTATGGTTACAAGTTCGGTCAAGAAGAAGAGACTTACAACATTGTTGCTGCTCATGGTTACTTCGGTCGTCTGATCTTCCAATATGCGTCGTTCAACAACTCTCGTTCGCTACACTTTTTCCTTGCTGCTTGGCCTGTTGTCGGTATCTGGTTTGCTGCCCTGGGCGTATCTACGATGGCGTTCAACCTCAATGGATTCAACTTCAACCAGTCCATTGTATCTTCTGAAGGTCGTGTACTCAACACCTGGGCAGATGTGCTGAATCGTGCTGGTCTG
>SRSM88_7803	Synechococcus Myovirus
CCTTCTAGCAACGCCATCGGCCTTCACTTCTATCCCATCTGGGAAGCTGCTTCTCTTGATGAGTGGCTATATAATGGTGGTCCTTATCAACTAGTGGTCTTCCACTTCCTTATCGGTGTCTTCTCTTACATGGGTCGCGAGTGGGAACTCTCTTACCGACTGGGTATGCGCCCTTGGATTTGTGTCGCTTACTCAGCCCCTGTTGCCGCTGCTACTGCTGTTTTCCTGGTCTACCCCTTTGGACAAGGTTCTTTCAGTGATGGTATGCCGCTTGGCATTTCTGGAACTTTTAACTACATGCTTGTTTTCCAGGCAGAACACAACATTCTCATGCATCCTTTCCACATGTTGGGAGTTGCTGGGGTCTTCGGTGGTTCTCTGTTCTCTGCTATGCATGGATCTCTTGTCACCTCTAGTCTTGTACGTGAGACGACTGAGGTAGAATCCCAGAACTATGGTTACAAGTTCGGTCAAGAAGAAGAGACTTACAACATTGTTGCTGCTCATGGTTACTTCGGTCGTCTGATCTTCCAATATGCGTCGTTCAACAACTCTCGTTCGCTACACTTTTTCCTTGCTGCTTGGCCTGTTGTCGGTATCTGGTTTGCTGCCCTGGGCGTATCTACGATGGCGTTCAACCTCAATGGATTCAACTTCAACCAGTCCATTGTATCTTCTGAAGGTCGTGTACTCAACACCTGGGCAGATGTGCNGAATCGTGCTGGTCTG
>SSSM3_8018	Synechococcus Myovirus
CCTAGTTCAAATGCAATTGGTCTTCACTTTTATCCCATTTGGGAAGCAGCAACCCTTGATGAGTGGTTGTACAATGGTGGTCCTTTCCAACTCGTAATCTTTCACTTCCTGATTGGTATCTTTGCATACATGGGACGTGAATGGGAACTTTCCTATCGTCTTGGTATGCGTCCTTGGATCTGTGTTGCATACTCTGCACCTGTTGCAGCAGCATCCGCAGTCTTCCTGGTCTATCCCTTCGGTCAAGGTTCCTTCTCTGACGCAATGCCTCTCGGCATTTCTGGTACTTTCAACTACATGCTGGTGTTCCAAGCAGAGCACAACATCCTGATGCACCCCTTCCATATGCTCGGCGTTGCTGGCGTATTTGGTGGATCTCTGTTCAGTGCAATGCATGGTTCCCTGGTTACTTCTTCACTGGTTCGTGAAACCACTGAAACTGAGTCCCAGAACTATGGTTACAAGTTCGGTCAAGAAGAAGAGACTTACAACATTGTTGCTGCACATGGATACTTCGGTCGTCTGATCTTCCAGTATGCATCGTTCAACAACTCCCGTTCGCTGCACTTCTTCCTGGCAGCATGGCCTGTTGTTGGAATCTGGTTCACCGCACTGGGCGTAAGCACCATGGCATTCAACCTCAACGGTTTCAACTTCAACCAGTCTATCCTTGATAGTTCTGGTAAGGTTCTGCCTACCTGGGCAGACGTTCTCAACCGCGCTGGTTTG
>SYN1_8101	Synechococcus Myovirus
CCATCCTCCAACGCAATTGGTCTTCACTTCTACCCAATCTGGGAAGCTGCCTCACTTGATGAGTGGCTGTATAACGGTGGTCCTTTCCAACTGGTTGTTTTCCACTTCCTGATCGGCATCTACGCCTACATGGGACGTGAGTGGGAACTTTCTTACCGCTTAGGTATGCGTCCCTGGATCTGTGTAGCATACTCTGCTCCAGTCGCTGCAGCATCTGCTGTATTCTTAGTCTATCCTTTCGGTCAAGGTTCGTTCTCCGATGCAATGCCCCTCGGAATCTCAGGAACATTCAACTATATGTTGGTTTTCCAAGCTGAGCACAACATTCTTATGCATCCCTTCCACATGTTGGGTGTAGCAGGTGTATTCGGTGGTTCACTGTTTAGTGCAATGCACGGTTCTTTGGTTACATCTTCACTCGTCCGTGAGACGACTGAGCAAGAGTCACAGAACTATGGTTACAAGTTCGGTCAAGAAGAAGAGACCTATAACATCGTTGCAGCCCATGGCTACTTCGGTCGTTTGATCTTCCAATACGCATCATTCAACAACTCCCGTTCCTTGCACTTCTTCCTTGCTGCATGGCCTGTTGTTGGAATCTGGTTCACCGCACTTGGTGTCTCCACGATGGCATTCAACCTCAACGGTTTCAACTTCAACCAGTCCATCCTTGATGGTCAGGGTCGTGTCCTTAACACTTGGGCAGATGTATTGAACCGTGCTGGTCTT
>SBM4	Synechococcus Myovirus
CCTTCTTCTAACGCAATCGGACTTCACTTCTATCCCATCTGGGAAGCAGCATCTCTTGATGAGTGGCTGTACAACGGTGGTCCCTTCCAGTTGGTTATCTTCCACTTCCTGATTGGTATCTATGCATATATGGGACGAGAGTGGGAACTCTCTTACCGTCTTGGTATGCGCCCCTGGATCTGTGTTGCATATTCTGCTCCAGTCGCTGCAGCATCTGCTGTATTCCTTGTCTATCCTTTCGGTCAAGGTTCCTTCTCTGATGCAATGCCTCTCGGTATTAGTGGTACTTTCAACTACATGCTTGTCTTCCAAGCAGAGCACAACATCCTGATGCACCCCTTCCATATGCTTGGAGTTGCTGGTGTCTTTGGTGGTTCTCTGTTCAGTGCAATGCACGGTTCACTCGTTACTTCCTCCTTGGTTCGTGAAACCACTGAGAACGAGTCCCAGAACTATGGTTACAAGTTTGGTCAAGAAGAAGAGACCTACAACATCGTGGCTGCCCACGGTTACTTCGGTCGCCTGATCTTCCAATACGCTTCCTTCAACAACTCCCGCTCGCTGCACTTCTTCCTCGCAGCATGGCCTGTTGTCGGTATCTGGTTCACTGCACTTGGTGTTAGCACCATGGCATTCAACCTGAACGGTTTCAACTTCAACCAGTCCATCATGGATGGTCAGGGCAAAGTCCTGAACACCTGGGCAGACGTTCTTAACCGTGCTGGTCTG
>SYN19_8109	Synechococcus Myovirus
CCTTCTTCTAATGCTATTGGTCTTCACTTCTATCCCATCTGGGAAGCAGCAACCCTCGACGAGTGGTTGTACAATGGTGGTCCTTTCCAACTCGTAGTTTTCCACTTCCTGATTGGCATCTATGCCTATATGGGTCGTGAGTGGGAACTCTCTTACCGTCTCGGTATGCGTCCCTGGATCTGTGTTGCATACTCTGCTCCAGTCGCTGCAGCATCTGCTGTATTCCTCGTCTATCCTTTCGGTCAAGGTTCTTTCTCTGACGCGATGCCTCTTGGTATCTCTGGTACATTCAACTACATGCTTGTCTTCCAAGCAGAGCACAACATCCTGATGCACCCCTTCCATATGCTCGGCGTTGCTGGCGTATTCGGCGGTTCTCTGTTCAGTGCAATGCACGGTTCTCTGGTTACCTCTTCGCTGGTTCGTGAAACCACCGAAACTGAGTCCCAGAACTATGGTTACAAGTTCGGTCAGGAAGAAGAGACGTATAACATCGTCGCTGCTCATGGTTACTTCGGTCGCCTGATCTTCCAATACGCATCCTTCAACAACTCCCGCTCGCTGCACTTCTTCTTGGCAGCATGGCCTGTTGTTGGTATCTGGTTCACTGCACTTGGTGTTAGCACCATGGCATTCAACCTGAACGGTTTCAACTTCAACCAGTCTATCCTTGATAGTTCTGGTAAGGTTCTGCCTACTTGGGCAGACGTGCTCAACCGTGCTGGTCTG
>SYN33_8018	Synechococcus Myovirus
CCATCTTCCAACGCAATTGGTCTTCACTTCTATCCCATCTGGGAAGCCGCATCACTTGATGAGTGGCTGTATAACGGTGGTCCTTTCCAACTCGTAGTATTCCACTTCCTGATCGGCATCTATGCCTACATGGGACGTGAATGGGAACTCTCTTACCGTCTTGGTATGCGTCCATGGATCTGCGTAGCATACTCTGCACCTGTTGCAGCAGCATCGGCAGTCTTCCTGGTCTATCCTTTCGGTCAAGGTTCTTTCTCTGACGCAATGCCCTTGGGTATCAGTGGTACATTCAACTACATGCTTGTCTTCCAAGCAGAGCACAACATTCTGATGCATCCCTTCCACATGTTGGGTGTCGCAGGTGTCTTCGGTGGTTCACTGTTCAGTGCAATGCACGGTTCTTTGGTTACATCTTCACTCGTCCGTGAGACGACTGAAACTGAGTCACAGAACTATGGTTACAAGTTCGGTCAAGAAGAAGAGACATACAACATCGTCGCAGCCCATGGTTACTTCGGTCGTTTGATCTTCCAATATGCATCATTCAACAACTCCCGTTCCTTGCACTTCTTCCTTGCTGCATGGCCTGTTGTCGGCATCTGGTTCACCGCCCTTGGCGTGTCAACCATGGCATTCAACCTGAACGGTTTCAACTTCAACCAGTCCATCCTTGATGGTCAGGGTCGTGTGTTGAACACCTGGGCAGACGTTCTGAACCGTGCAGGTTTG
>SRSM28_7803	Synechococcus Myovirus
CCCTCTTCCAACGCAATTGGTCTACACTTCTATCCCATCTGGGAAGCCGCATCGCTTGACGAATGGCTCTATAACGGTGGTCCTTTCCAACTGGTTGTCTTCCACTTCCTGATTGGCATCTATGCCTACATGGGTCGTGAGTGGGAACTGTCTTACCGTCTCGGTATGCGTCCTTGGATCTGTGTAGCATACTCGGCTCCTGTCGCTGCTGCGAGTGCAGTGTTCCTCGTCTATCCTTTCGGTCAAGGTTCTTTCTCTGACGCCATGCCTCTGGGTATCAGTGGCACCTTCAACTACATGCTTGTCTTCCAAGCAGAGCACAACATTCTCATGCACCCCTTCCATATGCTCGGCGTAGCAGGTGTGTTCGGCGGTTCACTGTTTAGTGCAATGCATGGTTCTTTGGTTACATCTTCACTCGTCCGTGAGACGACTGAAACTGAGTCACAGAACTACGGTTACAAGTTCGGTCAAGAAGAAGAGACCTACAACATCGTTGCTGCTCATGGATACTTTGGTCGTCTGATCTTCCAGTATGCATCGTTCAACAACTCCCGTTCGCTGCACTTCTTCCTGGCAGCATGGCCTGTCGTTGGTATCTGGTTCACTGCTCTCGGTGTTAGCACCATGGCATTCAACCTGAACGGTTTCAACTTCAACCAGTCCATCATGGATAGTCAGGGCAAAGTCCTGAACACCTGGGCAGATGTCCTCAACCGCGCTGGTCTT
>SWHM1_7803	Synechococcus Myovirus
CCCTCTTCCAACGCAATTGGTCTACACTTCTATCCCATCTGGGAAGCCGCTGCACTAGACGAATGGCTCTATAACGGTGGTCCTTTCCAACTGGTTGTCTTCCACTTCCTGATTGGCATCTATGCCTACATGGGTCGTGAGTGGGAACTGTCTTACCGTCTCGGTATGCGTCCTTGGATCTGTGTAGCATACTCGGCTCCTGTCGCTGCTGCGAGTGCAGTGTTCCTCGTCTATCCTTTCGGTCAAGGTTCTTTCTCTGACGCCATGCCTCTGGGTATCAGTGGCACCTTCAACTACATGCTTGTCTTCCAAGCAGAGCACAACATTCTCATGCACCCCTTCCATATGCTCGGCGTAGCAGGTGTGTTCGGCGGTTCACTGTTTAGTGCAATGCATGGTTCTTTGGTTACATCTTCACTCGTCCGTGAGACGACTGAAACTGAGTCACAGAACTACGGTTACAAGTTCGGTCAAGAAGAAGAGACCTACAACATCGTTGCTGCTCATGGATACTTTGGTCGTCTGATCTTCCAGTATGCATCGTTCAACAACTCCCGTTCGCTGCACTTCTTCCTGGCAGCATGGCCTGTCGTTGGTATCTGGTTCACTGCTCTCGGTGTTAGCACCATGGCATTCAACCTGAACGGTTTCAACTTCAACCAGTCCATCATGGATAGTCAGGGCAAAGTCCTGAACACCTGGGCAGATGTCCTCAACCGCGCTGGTCTT
>SYN10_8017	Synechococcus Myovirus
CCCTCCTCCAACGCAATTGGTCTTCACTTCTATCCCATCTGGGAAGCAGCATCACTTGATGAATGGCTTTATAACGGTGGTCCTTTCCAGCTCGTAGTCTTCCACTTCCTCATCGGCATCTATGCCTACATGGGTCGTGAATGGGAATTGTCTTACCGCCTCGGTATGCGTCCTTGGATTTGCGTAGCATACTCTGCACCTGTTGCAGCAGCATCCGCAGTCTTCCTGGTCTATCCTTTCGGTCAAGGTTCTTTCTCTGACGCAATGCCCCTGGGTATCAGTGGCACCTTCAACTACATGCTTGTCTTCCAAGCAGAGCACAACATCCTCATGCACCCCTTCCATATGCTGGGTGTAGCAGGTGTATTCGGTGGGTCACTTTTTTCGGCAATGCACGGCAGTCTCGTTACTTCCTCGCTCGTCCGTGAGACCACTGAAACTGAGTCTCAAAACTATGGTTACAAGTTTGGTCAAGAAGAAGAGACCTACAACATCGTGGCTGCTCATGGTTACTTCGGTCGCCTGATCTTCCAATACGCTTCCTTCAACAACTCTCGCTCGCTGCACTTCTTCCTCGCAGCATGGCCTGTTGTCGGTATCTGGTTTACTGCTCTTGGTGTTAGCACCATGGCATTCAACCTCAACGGTTTCAACTTCAACCAGTCCATCATCGATGGTCAGGGTCGTGTGCTCAACACTTGGGCAGATGTCCTCAACCGTGCTGGTCTG
>SYN9_8109	Synechococcus Myovirus
CCCTCCTCCAACGCAATTGGTCTTCACTTCTATCCCATCTGGGAAGCAGCATCACTTGATGAATGGCTTTATAACGGTGGTCCTTTCCAGCTCGTAGTCTTCCACTTCCTCATCGGCATCTATGCCTACATGGGTCGTGAATGGGAATTGTCTTACCGCCTCGGTATGCGTCCTTGGATTTGCGTAGCATACTCTGCACCTGTTGCAGCAGCATCCGCAGTCTTCCTGGTCTATCCTTTCGGTCAAGGTTCTTTCTCTGACGCAATGCCCCTGGGTATCAGTGGCACCTTCAACTACATGCTTGTCTTCCAAGCAGAGCACAACATCCTCATGCACCCCTTCCATATGCTGGGTGTAGCAGGTGTATTCGGTGGGTCACTTTTCTCGGCAATGCACGGCAGTCTCGTTACTTCCTCGCTCGTCCGTGAGACCACTGAAACTGAGTCTCAAAACTATGGTTACAAGTTTGGTCAAGAAGAAGAGACCTACAACATCGTGGCTGCTCATGGTTACTTCGGTCGCCTGATCTTCCAATACGCTTCCTTCAACAACTCTCGCTCGCTGCACTTCTTCCTCGCAGCATGGCCTGTTGTCGGTATCTGGTTTACTGCTCTTGGTGTTAGCACCATGGCATTCAACCTCAACGGTTTCAACTTCAACCAGTCCATCATCGATGGTCAGGGTCGTGTGCTCAACACTTGGGCAGATGTCCTCAACCGTGCTGGTCTG
>SYN26_8017	Synechococcus Myovirus
CCCTCCTCCAACGCAATTGGTCTTCACTTCTATCCCATCTGGGAAGCAGCATCACTTGATGAATGGCTTTATAACGGTGGTCCTTTCCAGCTCGTAGTCTTCCACTTCCTCATCGGCATCTATGCCTACATGGGTCGTGAATGGGAATTGTCTTACCGCCTCGGTATGCGTCCTTGGATTTGCGTAGCATACTCTGCACCTGTTGCAGCAGCATCCGCAGTCTTCCTGGTCTATCCTTTCGGTCAAGGTTCTTTCTCTGACGCAATGCCCCTGGGTATCAGTGGCACCTTCAACTACATGCTTGTCTTCCAAGCAGAGCACAACATCCTCATGCACCCCTTCCATATGCTGGGTGTAGCAGGTGTATTCGGTGGGTCACTTTTTTCGGCAATGCACGGCAGTCTCGTTACTTCCTCGCTCGTCCGTGAGACCACTGAAACTGAGTCTCAAAACTATGGTTACAAGTTTGGTCAAGAAGAAGAGACCTACAACATCGTGGCTGCTCATGGTTACTTCGGTCGCCTGATCTTCCAATACGCTTCCTTCAACAACTCTCGCTCGCTGCACTTCTTCCTCGCAGCATGGCCTGTTGTCGGTATCTGGTTTACTGCTCTTGGTGTTAGCACCATGGCATTCAACCTCAACGGTTTCAACTTCAACCAGTCCATCATCGATGGTCAGGGTCGTGTGCTCAACACTTGGGCAGATGTCCTCAACCGTGCTGGTCTG
>PSSM1_9303	Synechococcus Myovirus
CCCTCTTCCAACGCAATTGGTCTTCACTTCTATCCCATCTGGGAAGCCGCATCGCTCGACGAGTGGCTGTACAATGGTGGTCCTTTCCAACTCGTAATCTTCCACTTCCTCATCGGCATCTTTGCTTATATGGGTCGTGAGTGGGAACTTTCTTATCGCTTGGGTATGCGTCCCTGGATCTGTGTTGCTTACTCTGCACCTGTTGCAGCAGCATCCGCAGTCTTCCTGGTCTATCCTTTCGGTCAAGGTTCTTTCTCTGATGCGATGCCCTTGGGTATCTCTGGTACATTCAACTACATGCTTGTATTCCAGGCAGAGCACAACATCCTGATGCACCCCTTCCACATGCTGGGAGTCGCAGGTGTCTTCGGTGGTTCACTGTTCTCCGCAATGCACGGTTCACTGGTTACCTCTTCACTGGTTCGCGAAACCACTGAAACTGAGTCCCAGAACTATGGTTACAAGTTTGGTCAAGAAGAAGAGACCTACAACATCGTTGCTGCTCATGGATATTTCGGTCGTCTTATCTTCCAATATGCATCGTTCAACAACTCCCGTTCGCTGCACTTCTTCCTCGCAGCATGGCCCGTCGTGGGAATCTGGTTTACCGCCCTCGGCGTCTCCACCATGGCGTTCAACCTCAACGGCTTCAACTTCAATCAATCCATTATTGATGGTCAAGGTCGTGTTCTGAACACCTGGGCAGATGTACTCAACCGCGCTGGTTTG
>BAC9D04	Synechococcus Podovirus
CCTAGCAGTAACGCAATCGGACTTCATTTGTATCCGATCTGGGAAGCCGCTTCGCTTGACGAATGGCTCTACAACGGGGGTCCCTACCAACTTGTCGTGTTCCACTTCCTTGTCGGTATCTTCGCTTACATGGGACGAGAATGGGAACTTTCATACCGACTTGGGATGAGGCCCTGGATCTTTGTTGCATACTCTGCGCCAGTGGCTGCAGCTACGGCTGTCTTTCTTGTGTACCCGTTTGGTCAGGGCTCGTTTTCTGATGGTATGCCACTTGGTATTAGTGGCACTTTTAATTACATGCTGGTCTTCCAAGCTGAGCACAACATTCTCATGCATCCTTTCCATATGTTGGGAGTTGCTGGTGTTTTTGGTGGTGCCCTGTTTAGTGCTATGCATGGATCCCTCGTCACGTCTTCGCTGGTACGTGAGACGACTGAAACGGTATCTCAAAACTATGGTTACAAATTCGGACAAGAGGAAGAGACTTACAATATTGTTGCCGCTCATGGTTATTTTGGTCGTCTTATCTTCCAGTACGCCAGCTTCAACAATAGTCGCAGTCTGCATTTCTTCCTGGCTGCTTGGCCTGTGGTTGGCATCTGGTTCACTGCGCTAGGCGTAAGCACCATGGCGTTCAACCTCAATGGTTTTAACTTCAACCAATCCATTGTTGAAGGTCAAGGTAAAGTTATTAATACGTGGGCGGACCTCCTAAACCGAGCTGGTCTT
>MIT9515	Prochlorococcus Bacteria High Light
CCTTCTTCAAATGCTATTGGTCTACACTTCTACCCAATTTGGGAAGCAGCTACTGTAGATGAGTGGTTATACAACGGTGGTCCTTACCAGCTAGTAATTTTCCACTTCCTTATTGGTATCTCAGCTTACATGGGACGTCAGTGGGAGCTTTCATACCGTTTAGGTATGCGTCCTTGGATCTGTGTTGCATACTCTGCACCAGTTTCAGCAGCTTTCGCAGTATTCCTTGTATATCCATTTGGTCAAGGTTCATTCTCTGACGGAATGCCTTTAGGTATCTCTGGAACATTCAACTTCATGTTTGTTTTCCAGGCAGAGCACAACATTCTTATGCACCCATTCCATATGGCTGGTGTTGCAGGTATGTTCGGAGGATCATTATTCTCAGCAATGCATGGTTCACTTGTTACTTCATCTCTAATCAGAGAAACAACTGAGACAGAGTCTCAGAACTATGGTTACAAGTTCGGACAAGAAGAAGAAACATATAACATCGTTGCAGCTCATGGCTACTTCGGTCGTTTGATCTTCCAATATGCTTCATTCAACAACAGCAGAAGTCTTCACTTCTTCCTAGCTGTATTCCCAGTTGTATGTGTTTGGTTAACTTCAATGGGAATCTGCACAATGGCATTCAACCTTAACGGTTTCAACTTCAACCAGTCAGTTGTTGATGCAAACGGTAAGATTGTTCCTACATGGGGTGACGTTCTTAACAGAGCTAACTTA
>MIT9302	Prochlorococcus Bacteria High Light
CCTTCATCTAACGCTATTGGTCTACACTTCTACCCAATTTGGGAAGCAGCTACTGTAGATGAGTGGTTATACAACGGTGGTCCTTACCAGCTTGTTATTTTCCACTTCCTAATTGGTATCTCAGCATACATGGGAAGACAGTGGGAGCTTTCATACCGTTTAGGTATGCGTCCTTGGATCTGTGTTGCATACTCTGCACCAGTTTCAGCAGCTTTCGCAGTATTTCTTGTATACCCATTCGGTCAAGGTTCATTCTCTGACGGAATGCCTCTAGGTATCTCTGGAACATTCAACTTCATGTTTGTTTTCCAGGCAGAGCACAACATTCTTATGCACCCATTCCATATGGCTGGTGTTGCTGGTATGTTCGGAGGATCTTTATTCTCAGCTATGCATGGTTCACTTGTTACTTCGTCTCTAATCAGAGAAACAACTGAGACAGAGTCTCAGAACTATGGTTACAAGTTCGGACAAGAAGAAGAAACATATAACATCGTTGCAGCTCATGGCTACTTCGGTCGTTTGATCTTCCAATATGCAAGTTTCAATAACAGCAGAAGTCTTCACTTCTTCCTAGCTGTATTCCCAGTTGTTTGTGTATGGTTAACTTCAATGGGTATCTGCACAATGGCATTCAACCTTAACGGTTTCAACTTCAACCAGTCAGTTGTTGATGCAAACGGTAAGATTGTTCCTACATGGGGTGACGTTCTTAACAGAGCAAACCTA
>MIT9312	Prochlorococcus Bacteria High Light
CCTTCATCCAACGCTATTGGTCTACACTTCTACCCAATTTGGGAAGCAGCTACTGTAGATGAGTGGTTATACAACGGTGGTCCTTACCAGCTTGTAATTTTCCACTTCCTAATCGGTATCTCAGCATACATGGGAAGACAGTGGGAGCTTTCATACCGTTTAGGTATGCGTCCTTGGATCTGTGTTGCATACTCTGCACCAGTTTCAGCAGCTTTCGCAGTATTTCTTGTATATCCATTCGGTCAAGGTTCATTCTCTGACGGAATGCCTTTAGGTATCTCTGGAACATTCAACTTCATGTTTGTTTTCCAGGCAGAGCACAACATTCTTATGCACCCATTCCACATGGCTGGTGTTGCTGGTATGTTCGGAGGATCTCTATTCTCAGCTATGCACGGTTCACTTGTTACTTCATCTCTAATCAGAGAAACAACTGAGACAGAGTCTCAGAACTATGGTTACAAGTTCGGACAAGAAGAAGAAACATATAACATCGTTGCAGCTCATGGCTACTTCGGTCGTTTGATCTTCCAATATGCAAGTTTCAACAACAGCAGAAGTCTTCACTTCTTCCTAGCTGTATTCCCAGTTGTTTGTGTATGGTTAACTTCAATGGGTATCTGCACAATGGCATTCAACCTTAACGGTTTCAACTTCAACCAGTCAGTTGTTGATGCAAACGGTAAGATTGTTCCTACATGGGGTGACGTTCTTAACAGAGCAAACCTA
>MIT9116	Prochlorococcus Bacteria High Light
CCTTCATCTAACGCTATTGGTCTACACTTCTACCCAATTTGGGAAGCAGCTACTGTAGATGAGTGGTTATATAACGGTGGTCCTTACCAGCTTGTAATTTTCCACTTCCTAATTGGTATCTCAGCATACATGGGAAGACAGTGGGAGCTTTCATACCGTTTAGGTATGCGTCCTTGGATCTGTGTTGCATATTCTGCACCAGTTTCAGCGGCTTTCGCAGTATTCCTTGTATATCCATTCGGTCAAGGTTCATTCTCTGACGGAATGCCTTTAGGTATCTCTGGAACATTCAACTTCATGTTTGTTTTCCAGGCAGAGCACAACATTCTTATGCACCCATTCCACATGGCTGGTGTTGCTGGTATGTTCGGAGGATCTCTATTCTCAGCTATGCATGGTTCACTTGTTACTTCATCTCTAATCAGAGAAACAACTGGTCTTGAGTCACAAAACTATGGCTACAAGTTCGGACAAGAAGAGGAAACATATAACATCGTTGCAGCTCATGGCTACTTCGGTCGTTTGATCTTCCAATATGCAAGTTTCAACAACAGCAGAAGTCTTCACTTCTTCCTAGGTGTATTCCCAGTTGTTTGTGTATGGTTAACTTCAATGGGTATTTGCACAATGGCATTCAACCTTAACGGTTTCAACTTCAACCAGTCAGTTGTTGATGCAAACGGTAAGATTGTTCCTACATGGGGTGACGTTCTTAACAGAGCAAACCTA
>MED4	Prochlorococcus Bacteria High Light
CCTTCTTCAAATGCTATTGGTCTACACTTCTACCCAATTTGGGAAGCAGCTACTGTAGATGAGTGGTTATACAACGGTGGTCCTTACCAGCTAGTAATATTCCACTTCCTTATTGGTATCTCAGCATACATGGGACGTCAGTGGGAGCTTTCATACCGTTTAGGTATGCGTCCTTGGATCTGTGTTGCATACTCTGCACCAGTTTCAGCAGCTTTCGCAGTATTCCTTGTATATCCATTCGGTCAAGGTTCATTCTCTGACGGAATGCCTTTAGGTATCTCTGGAACATTCAACTTCATGTTTGTTTTCCAGGCAGAGCACAACATTCTTATGCACCCATTCCACATGGCTGGTGTTGCAGGTATGTTCGGAGGATCTTTATTCTCAGCAATGCATGGTTCACTTGTTACTTCATCTCTAATCAGAGAAACAACTGAGACAGAATCTCAGAACTATGGTTACAAGTTCGGACAAGAAGAAGAAACATATAACATCGTTGCAGCTCATGGCTACTTCGGTCGTTTGATCTTCCAATATGCTTCATTCAACAACAGCAGAAGTCTTCACTTCTTCCTAGCTGTATTCCCAGTTGTATGTGTTTGGTTAACTTCAATGGGAATCTGCACAATGGCATTCAACCTTAACGGTTTCAACTTCAACCAGTCAGTTGTAGATGCAAACGGTAAGATTGTTCCTACATGGGGTGACGTTCTTAACAGAGCTAACCTA
>SS120	Prochlorococcus Bacteria High Light
CCTTCTAGTAATGCAATAGGTCTTCACTTCTACCCAATTTGGGAAGCTGCAACACTCGATGAGTGGCTTTATAACGGCGGTCCTTACCAGCTTGTTATTTTCCACTTCCTTATTGGTATTTGCGGTTGGATGGGTCGTCAATGGGAACTTTCATACCGATTAGGTATGCGCCCATGGATCTGTGTTGCTTATTCAGCTCCTGTATCAGCTGCTTTTGCAGTATTCCTTGTTTACCCATTTGGTCAGGGTTCTTTCTCTGATGGAATGCCTCTAGGGATATCAGGAACATTTAACTTTATGTTTGTGTTCCAAGCAGAGCACAACATACTTATGCATCCTTTCCATATGGCAGGAGTTGCAGGTATGTTTGGCGGAAGCTTGTTTTCAGCTATGCATGGTTCTTTGGTGACTTCTTCACTTATTCGTGAAACCACCGAGACTGAGTCTCAGAACTATGGTTATAAGTTTGGACAAGAGGAAGAGACCTATAACATCGTTGCAGCTCATGGCTACTTCGGTCGCTTAATCTTCCAATATGCGAGTTTTAATAACAGCCGCAGTCTTCACTTCTTCTTAGCAATTTTCCCTGTTGTATGTGTTTGGCTAACCTCTATGGGCATTTGCACCATGGCGTTTAACCTTAACGGCTTCAACTTTAATCAGTCCGTCGTTGACGCAAATGGCAAGGTTGTTCCTACTTGGGGAGATGTACTTAACCGTGCGAACCTA
>MIT9211	Prochlorococcus Bacteria High Light
CCCTCAAGTAATGCCATTGGCTTGCACTTCTACCCAATCTGGGAAGCTGCAACCGTTGATGAGTGGCTTTATAACGGCGGTCCTTACCAGCTCGTTGTTTTCCACTTCTTAATTGGTATTTGCGGTTGGATGGGACGTCAGTGGGAGCTTTCATACCGTTTAGGTATGCGCCCTTGGATCTGTGTTGCTTATTCAGCACCTGTTTCAGCTGCTTTCGCTGTCTTCCTTGTATACCCATTTGGTCAGGGATCTTTCTCTGATGGAATGCCTCTTGGAATTTCTGGAACCTTCAACTTCATGTTTGTGTTCCAGGCTGAGCACAACATCTTGATGCACCCATTCCATATGTTTGGTGTAGCAGGTATGTTCGGCGGCAGTTTGTTCTCTGCTATGCATGGTTCTTTGGTGACTTCTTCACTTATTCGTGAAACCACCGAGACAGAGTCTCAGAACTATGGATATAAGTTTGGTCAAGAGGAAGAGACTTATAACATCGTTGCAGCTCATGGCTACTTCGGTCGTTTGATCTTCCAATATGCCAGCTTTAACAACAGCCGTAGTCTTCACTTCTTCTTGGCTATTTTCCCTGTTGTTTGTGTTTGGTTGACTTCCATGGGTATATGCACCATGGCTTTCAATTTAAATGGATTCAACTTTAACCAATCTGTAGTTGATGCAGGTGGAAAGGTTGTTCCAACTTGGGGAGATGTTCTTAACCGTGCGAACCTA
>NATL2A	Prochlorococcus Bacteria High Light
CCTTCAAGTAACGCTATCGGCCTTCACTTCTACCCAATCTGGGAAGCAGCAACTCTTGATGAGTGGCTATATAACGGTGGCCCTTACCAGCTTGTAATCTTCCACTTCCTTATCGGTATCTCTGCATACATGGGACGTCAGTGGGAGCTTTCATACCGTTTAGGTATGCGCCCATGGATCTGTGTTGCTTACTCAGCTCCTGTATCAGCAGCTTTCGCTGTATTCCTTGTTTACCCATTCGGTCAGGGTTCATTCTCTGATGGTATGCCTCTAGGAATTTCTGGAACATTCAACTTCATGTTCGTTTTCCAGGCTGAGCACAACATCTTGATGCACCCATTCCATATGGCTGGTGTAGCAGGTATGTTCGGTGGTGCTTTGTTCTCTGCAATGCATGGTTCTTTGGTTACTTCATCACTTATCCGTGAGACCACAGGACTTGATTCACAGAACTACGGTTACAAGTTTGGACAAGAAGAAGAGACATACAACATCGTTGCAGCTCATGGCTACTTCGGTCGTTTGATCTTCCAATATGCAAGCTTCAACAACAGCCGTAGCCTTCACTTCTTCTTGGCTTCATGGCCAGTGATTTGTGTTTGGTTGACATCTATGGGCATCTGCACCATGGCGTTCAACTTGAACGGTTTCAACTTCAACCAGTCTGTAGTTGATACTTCAGGCAAGGTTGTACCAACCTGGGGTGACGTACTTAACCGTGCAAACCTT
>NATL1A	Prochlorococcus Bacteria High Light
CCTTCAAGTAACGCTATCGGCCTTCACTTCTACCCAATCTGGGAAGCAGCAACTCTTGATGAGTGGCTATATAACGGTGGCCCTTACCAGCTTGTAATCTTCCACTTCCTTATCGGTATCTCTGCATACATGGGACGTCAGTGGGAGCTTTCATACCGTTTAGGTATGCGCCCATGGATCTGTGTTGCTTACTCAGCTCCTGTATCAGCAGCTTTCGCTGTATTCCTTGTTTACCCATTCGGTCAGGGTTCATTCTCTGATGGTATGCCTCTAGGAATTTCTGGAACATTCAACTTCATGTTCGTTTTCCAGGCTGAGCACAACATCTTGATGCACCCATTCCATATGGCTGGTGTAGCAGGTATGTTCGGTGGTGCTTTGTTCTCTGCAATGCACGGTTCTTTGGTTACTTCATCACTTATCCGTGAGACCACAGGACTTGATTCACAGAACTATGGTTACAAGTTTGGACAAGAAGAAGAGACATACAACATCGTTGCAGCTCATGGCTACTTCGGTCGTTTGATCTTCCAATATGCAAGCTTCAACAACAGCCGTAGTCTTCACTTCTTCTTGGCTTCATGGCCAGTGATTTGTGTTTGGTTGACATCTATGGGCATCTGCACCATGGCGTTCAACTTGAACGGTTTCAACTTCAACCAGTCTGTAGTTGATACTTCAGGCAAGGTTGTACCAACCTGGGGTGACGTACTTAACCGTGCAAACCTT
>MIT9313	Prochlorococcus Bacteria High Light
CCTTCCAGCAACGCCATCGGCCTGCACTTTTATCCCATTTGGGAAGCTGCTTCTGTTGATGAGTGGCTTTACAACGGCGGTCCTTACCAGCTTGTTGTGTTCCACTTCCTGATCGGCATTTGTTGCTGGTTGGGTCGCCAATGGGAACTCTCCTACCGCTTGGGCATGCGCCCTTGGATCTGTGTGGCCTACAGCGCACCGCTGTCGGCAGCCTTTGCTGTTTTCCTGATCTATCCCGTTGGTCAGGGTTCCTTCTCGGATGGCATGCCTTTAGGCATCTCTGGAACCTTCAACTTCATGTTGGTGTTCCAGGCAGAGCACAACATCCTCATGCATCCCTTCCACATGATTGGTGTGGCAGGCATGTTTGGCGGCAGTTTGTTCTCCGCCATGCACGGTTCACTGGTGACCTCATCGTTGATTCGTGAAACCACCGAAACCGAGTCTCAGAACTACGGCTATAAGTTCGGCCAAGAGGAAGAGACCTACAACATCGTGGCTGCCCACGGTTATTTCGGTCGTCTGATCTTCCAGTACGCCAGCTTCAATAACAGCCGCAGTCTGCACTTCTTCCTGGCTGCCTGGCCGGTGATCTGCATCTGGATCACCTCACTGGGTATTAGCACTATGGCCTTCAACTTGAACGGCTTTAACTTCAACCAGTCGGTTCTCGATGCCCAAGGCAGAGTTGTACCAACCTGGGCTGATGTGCTCAACCGCAGCAACCTC
>MIT9303	Prochlorococcus Bacteria High Light
CCTTCCAGCAACGCCATCGGCCTGCACTTTTATCCCATTTGGGAAGCTGCTTCTGTTGATGAGTGGCTTTACAACGGCGGTCCATACCAGCTTGTTGTGTTCCACTTCCTGATCGGCATCTGTTGCTGGTTGGGTCGCCAATGGGAACTCTCCTATCGCTTGGGCATGCGCCCTTGGATCTGTGTGGCCTACAGCGCACCGCTGTCGGCAGCCTTTGCTGTGTTCCTGATCTATCCAGTAGGTCAGGGTTCCTTCTCGGATGGCATGCCTTTAGGCATCTCTGGAACCTTCAACTTCATGTTGGTGTTCCAGGCAGAGCACAACATCCTCATGCATCCCTTCCACATGATTGGTGTGGCGGGCATGTTTGGCGGCAGTTTGTTCTCCGCCATGCACGGTTCACTGGTGACCTCATCGTTGATTCGTGAAACCACCGAAACCGAGTCTCAGAACTACGGCTATAAGTTCGGCCAAGAGGAAGAGACCTACAACATCGTGGCTGCCCACGGTTATTTCGGTCGTCTGATCTTCCAGTACGCCAGCTTCAATAACAGCCGCAGTCTGCACTTCTTCCTGGCTGCCTGGCCGGTGATCTGCATCTGGATCACCTCACTGGGTATTAGCACCATGGCCTTCAACTTGAACGGCTTTAACTTCAACCAGTCGGTTCTCGATGCCCAAGGCAGAGTTGTACCAACCTGGGCTGATGTGCTCAACCGCAGCAACCTC
>PSSM10_2A	Prochlorococcus Myovirus
CCTAGTTCTAACGCAATTGGATTACACTTCTACCCTATATGGGAAGCTGCTACTCTAGATGAGTGGTTATACAACGGTGGTCCTTATCAGTTAGTAATCTTCCACTTCCTTATTGGTATCTCAGCATACATGGGTAGACAGTGGGAACTATCATACAGATTAGGTATGAGACCATGGATCTGTGTTGCTTATTCAGCACCAGTATCTGCTGCATTCGCAGTGTTCCTAGTATATCCATTCGGACAGGGATCTTTCTCTGACGGTATGCCTTTAGGTATCTCTGGTACATTCAACTTTATGTTTGTATTCCAAGCAGAACATAACATCTTGATGCATCCTTTCCACATGGCAGGAGTAGCAGGAATGTTCGGTGGAGCATTATTCTCTGCTATGCATGGTTCTCTTGTTACATCTTCTCTAATCAGAGAGACAACTGAGCAAGAGTCACAGAACTACGGTTACAGATTCGGACAAGAAGAAGAGACATACAACATTGTTGCTGCTCATGGATACTTCGGTAGATTAATCTTCCAATATGCATCATTCAACAACTCACGTTCTCTACACTTCTTCCTTGCTGTATTCCCAGTGGTTTGTGTATGGTTAACTTCTATGGGTATTTGCACAATGGCATTTAACCTAAATGGATTTAACTTTAACCAATCAGTTGTAGATGTTAACGGTAAGATCATTCCTACATGGGGTGATGTACTTAACAGAGCAAACTTA
>PRSM4_9303	Prochlorococcus Myovirus
CCATCTTCAAACGCAATCGGTCTACACTTCTACCCAATTTGGGAAGCAGCTACAATCGATGAGTGGTTATATAATGGTGGTCCTTACCAGTTGGTAATCTTCCACTTCCTAATCGGAATCTCTGCCTACATGGGTAGACAGTGGGAATTATCATACAGACTAGGTATGAGACCTTGGATCYGTGTTGCTTATTCAGCACCAGTATCTGCAGCATTTGCAGTATTCCTTGTATACCCATTTGGTCAGGGTTCTTTCTCTGATGGTATGCCTCTAGGAATTTCTGGAACATTCAAYTTCATGTTCGTATTCCAAGCAGAGCACAACATTCTTATGCATCCCTTCCATATGGCAGGAGTAGCAGGTATGTTCGGTGGATCTCTATTCTCCGCAATGCATGGTTCACTTGTAACATCTTCTCTAATCAGAGAGACTACTGAGGAAGAATCTCAGAACTATRGTTACAAGTTCGGTCAAGAAGAAGAAACCTATAATATTGTTGCAGCACATGGATACTTCGGTAGATTAATCTTCCAGTATGCAAGTTTCAACAACTCAAGAAGTCTTCACTTCTTCCTAGCAGTGTTCCCAGTTGTATGTGTATGGTTAACCTCTATGGGTATCTGTACAATGGCATTCAACTTGAACGGATTTAACTTTAACCAATCAGTTGTAGATGTTAACGGTAAGATCATTCCTACATGGGGTGACGTACTTAACRGAGCAAACCTT
>SSHM1_6501	Prochlorococcus Myovirus
CCTTCATCAAACGCTATCGGACTACACTTCTATCCTATTTGGGAAGCAGCAACAGTAGACGAATGGCTTTATAACGGTGGTCCTTACCAACTCGTTATTTTCCACTTCCTTATTGGAATTTCTGCCTACATGGGTAGACAGTGGGAACTATCATACAGACTAGGTATGAGACCATGGATTTGCGTAGCATATTCAGCACCTGTATCTGCAGCATTCGCAGTATTCTTAGTATACCCATTTGGTCAGGGATCTTTCTCTGATGGTATGCCTCTAGGTATTTCAGGTACGTTCAACTTTATGTTCGTGTTCCAAGCAGAGCACAACATCCTTATGCATCCCTTCCATATGGCAGGTGTAGCAGGTATGTTCGGTGGTAGTCTCTTCAGTGCAATGCACGGTTCTTTAGTTACATCTTCTCTAATCAGAGAGACAACTGAAGACGAGAGTCAAAACTACGGCTATAAGTTCGGACAAGAAGAAGAAACATACAACATTGTAGCTGCACACGGTTACTTTGGTCGTCTTATCTTCCAGTATGCTTCCTTCAACAACTCAAGAAGTTTACACTTCTTCCTAGCAGTTTTCCCTGTTGTATGCGTATGGTTAACATCCATGGGTATTTGTACAATGGCATTCAACTTGAATGGTTTCAACTTTAACCAATCAGTTGTTGATGTTAACGGTAAAATCATTCCTACATGGGGTGACGTATTAAACAGAGCAAACCTA
>SSSM1_6501	Prochlorococcus Myovirus
CCATCTTCAAACGCTATCGGACTACACTTCTACCCAATTTGGGAAGCAGCAACAGTAGACGAATGGCTTTATAACGGTGGTCCTTACCAACTCGTTATCTTCCACTTCCTTATTGGAATTTCTGCCTACATGGGTAGACAGTGGGAATTATCATACAGACTAGGTATGAGACCATGGATTTGCGTAGCATATTCAGCACCTGTATCTGCAGCATTCGCAGTATTCTTAGTATACCCATTTGGTCAGGGATCTTTCTCTGATGGTATGCCTCTAGGTATTTCAGGTACGTTCAACTTTATGTTCGTGTTCCAAGCAGAGCACAACATCCTTATGCATCCCTTCCATATGGCAGGTGTAGCAGGTATGTTCGGTGGTAGTCTCTTCAGTGCAATGCACGGTTCTTTAGTTACATCTTCTCTAATCAGAGAGACAACTGAAGACGAGAGTCAAAACTACGGCTATAAGTTCGGACAAGAAGAAGAAACATACAACATTGTAGCTGCACACGGTTACTTTGGTCGTCTTATCTTCCAGTATGCTTCATTCAACAACTCAAGAAGTTTACACTTCTTCCTAGCAGTTTTCCCTGTTGTATGCGTATGGTTAACATCCATGGGTATTTGTACAATGGCATTTAACTTGAATGGTTTCAACTTCAACCAATCAGTTGTTGATGCTAACGGAAAGATCGTCCCAACATGGGGTGATGTTCTAAACAGAGCAAACCTA
>PSSM9_2A	Prochlorococcus Myovirus
CCATCTTCAAACGCTATCGGTCTACACTTCTACCCTATATGGGAAGCAGCAACCGTCGATGAATGGTTGTACAATGGTGGTCCTTATCAGTTAGTTATTTTCCACTTCCTAATCGGAATCTCTGCATACATGGGCAGACAGTGGGAACTCTCATACAGATTAGGAATGAGACCATGGATATGTGTAGCATATTCAGCACCTGTATCTGCAGCATTTGCAGTGTTCTTAGTATATCCATTCGGTCAGGGTTCTTTCTCTGATGGTATGCCACTAGGTATCTCAGGTACGTTCAACTTTATGTTCGTGTTCCAAGCAGAGCATAACATTCTTATGCACCCATTTCACATGATGGGAGTAGCAGGAATGTTCGGAGGATCTTTATTCTCAGCAATGCACGGTTCTCTAGTTACATCTTCTCTAATCAAAGAGACTACTGAAACTGAGTCACAGAACTACGGATACAAGTTCGGACAAGAAGAAGAAACATACAACATAGTAGCAGCACACGGTTACTTTGGTCGTCTTATCTTCCAGTATGCTTCTTTCAACAACTCAAGAAGTCTTCACTTCTTCCTAGCAGTGTTCCCAGTTGTATGTGTATGGTTAACCTCTATGGGTATCTGTACAATGGCATTCAACTTGAACGGATTTAACTTCAACCAATCAGTTGTTGATGTTAATGGTAAAGTTATCCCAACATGGGGCGACGTTCTAAACAGAGCAAACCTA
>PSSM12_2A	Prochlorococcus Myovirus
CCATCTTCAAACGCTATCGGTCTACACTTCTACCCTATATGGGAAGCAGCAACCGTCGATGAATGGTTGTACAATGGTGGTCCTTATCAGTTAGTTATTTTCCACTTCCTAATCGGAATCTCTGCATACATGGGCAGACAGTGGGAACTCTCATACAGATTAGGAATGAGACCATGGATATGTGTAGCATATTCAGCACCTGTATCTGCAGCATTTGCAGTGTTCTTAGTATATCCATTCGGTCAGGGTTCTTTCTCTGATGGTATGCCACTAGGTATCTCAGGTACGTTCAACTTTATGTTCGTGTTCCAAGCAGAGCATAACATTCTTATGCACCCATTTCACATGATGGGAGTAGCAGGAATGTTCGGAGGATCTTTATTCTCAGCAATGCACGGTTCTCTAGTTACATCTTCTCTAATCAAAGAGACTACTGAAACTGAGTCACAGAACTACGGATACAAGTTCGGACAAGAAGAAGAAACATACAACATAGTAGCAGCACACGGTTACTTTGGTCGTCTTATCTTCCAGTATGCTTCTTTCAACAACTCAAGAAGTCTTCACTTCTTCCTAGCAGTGTTCCCAGTTGTATGTGTATGGTTAACCTCTATGGGTATCTGTACAATGGCATTCAACTTGAACGGATTTAACTTCAACCAATCAGTTGTTGATGTTAATGGTAAAGTTATCCCAACATGGGGCGACGTTCTAAACAGAGCAAACCTA
>PSSM3_2A	Prochlorococcus Myovirus
CCATCTTCAAACGCAATCGGTTTACACTTCTATCCTATCTGGGAAGCAGCAACTCTTGATGAGTGGCTCTACAATGGTGGTCCTTACCAGTTGGTAATCTTCCACTTCCTTATCGGAATCTCAGCATACATGGGAAGACAGTGGGAACTTTCATACCGTTTAGGTATGCGTCCTTGGATCTGTGTTGCTTATTCAGCACCTGTATCTGCTGCTTTCGCAGTATTCCTTGTATACCCATTCGGTCAGGGTTCATTCTCAGACGGTATGCCTTTAGGTATCTCAGGAACATTCAACTTCATGTTCGTATTCCAAGCAGAACATAACATCCTTATGCACCCATTCCATATGGCAGGTGTTGCAGGTATGTTCGGTGGAGCATTATTCTCTGCTATGCATGGTTCTCTTGTTACATCTTCACTTATCCGTGAAACCACTGGTTTAGATTCACAGAACTATGGTTACAAGTTCGGACAAGAAGAAGAAACATACAACATCGTTGCTGCTCATGGTTATTTCGGAAGACTTATTTTCCAATATGCATCTTTCAATAACAGCAGAAGTTTACACTTCTTCCTAGCATCTTGGCCAGTTATCTGTGTATGGTTAACCTCTATGGGTATCTGCACAATGGCATTCAACCTAAATGGATTCAACTTCAACCAATCAGTTGTTGATGCATCAGGTAAGGTTGTTCCTACTTGGGGTGATGTTCTTAACAGAGCAAACCTT
>PSSM2_NATL1A	Prochlorococcus Myovirus
CCATCTTCAAACGCAATCGGTTTACACTTCTATCCTATCTGGGAAGCAGCAACTCTTGATGAGTGGCTCTACAATGGTGGTCCTTACCAGTTGGTAATCTTCCACTTCCTTATCGGAATCTCAGCATACATGGGAAGACAGTGGGAACTTTCATACCGTTTAGGTATGCGTCCTTGGATCTGTGTTGCTTATTCAGCACCTGTATCAGCAGCTTTCGCTGTATTCCTTGTTTACCCATTCGGTCAGGGTTCATTCTCAGACGGTATGCCTTTAGGTATATCAGGAACATTCAACTTCATGTTCGTATTCCAAGCAGAACATAACATCCTTATGCACCCATTCCATATGGCAGGTGTTGCAGGTATGTTCGGTGGAGCATTATTCTCTGCTATGCACGGTTCTCTTGTTACATCTTCACTTATCCGTGAAACCACTGGTTTAGATTCACAGAACTATGGTTACAAGTTCGGACAAGAAGAAGAGACATATAACATCGTTGCTGCACATGGATACTTCGGTAGACTTATCTTCCAGTATGCATCATTCAACAACAGCAGAAGTTTACACTTCTTCCTCGCATCATGGCCTGTTATCTGTGTATGGTTAACCTCTATGGGTATCTGCACAATGGCATTCAACCTAAATGGATTCAACTTCAACCAATCAGTTGTTGATGCATCAGGTAAGGTTGTTCCTACTTGGGGTGATGTTCTTAACAGAGCAAACCTT
>PRSM5_1A	Prochlorococcus Myovirus
CCTTCTTCCAACGCAATTGGATTACACTTCTACCCAATATGGGAAGCAGCTACTATAGACGAGTGGTTGTATAATGGTGGTCCTTACCAGTTGGTTATCTTCCACTTCCTTATTGGAATCTCTGCTTACATGGGCAGACAGTGGGAACTATCATACCGTTTAGGTATGCGTCCTTGGATCTGTGTTGCATACTCTGCACCTGTATCTGCTGCTTTCGCAGTATTCCTTGTGTATCCTTTCGGACAGGGTTCATTCTCTGACGGAATGCCACTAGGTATCTCAGGAACATTCAACTTCATGTTCGTATTCCAAGCAGAACATAACATCCTTATGCACCCATTCCATATGGCAGGTGTTGCAGGTATGTTCGGTGGAGCATTATTCTCTGCTATGCATGGTTCTCTTGTTACATCTTCACTTATCCGTGAAACCACTGGGTTAGATTCTCAGAACTATGGTTACAAGTTCGGACAAGAAGAAGAGACATACAACATCGTTGCTGCACACGGTTATTTCGGAAGACTTATTTTCCAATATGCATCTTTCAATAACTCAAGAAGTCTTCACTTCTTCTTAGCATCATGGCCTGTTATCTGTGTATGGTTAACCTCAATGGGTATCTGCACAATGGCATTCAACCTTAACGGTTTCAACTTCAACCAGTCAGTCGTAGACTCATCAGGTAAGGTTGTTCCTACTTGGGGTGATGTTCTTAACAGAGCAAACCTT
>PSSM4_2A	Prochlorococcus Myovirus
CCATCTTCAAACGCAATAGGATTACACTTCTATCCCATCTGGGAAGCAGCCACTATGGACGAGTGGTTGTACAACGGAGGTCCTTACCAGTTAGTTATTTTCCACTTCCTTATTGGAATCTCTGCCTACATGGGTAGACAGTGGGAACTATCATACAGACTAGGAATGAGACCTTGGATATGTGTAGCATACTCAGCACCTGTATCTGCAGCATTTGCAGTATTCCTTGTGTATCCATTCGGTCAGGGTTCATTCTCTGATGGTATGCCACTAGGTATCTCAGGTACGTTCAACTTCATGTTCGTGTTCCAAGCAGAACACAACATACTAATGCACCCCTTCCATATGGCAGGTGTAGCAGGTATGTTCGGTGGTAGTCTCTTCAGTGCAATGCACGGTTCTCTAGTGACATCTTCTCTAATCAGAGAGACAACTGAGAACGAGAGTCAAAACTACGGCTATAAGTTCGGACAAGAAGAAGAAACATATAACATTGTTGCTGCTCATGGATACTTCGGTAGATTAATCTTCCAGTATGCATCATTCAACAACTCTCGTTCATTACACTTCTTCCTCGCTGTATTCCCTGTAGTCTGTGTATGGTTAACCTCTATGGGTATCTGTACAATGGCATTCAACCTTAACGGATTCAACTTCAACCAATCAGTTGTAGATGCAAACGGAAAGATTGTACCAACATGGGGAGATGTTCTTAACAGAGCAAACCTT
>PSSM8_9211	Prochlorococcus Myovirus
CCATCTTCAAATGCTATTGGTCTACACTTCTATCCCATCTGGGAAGCTGCCACATTAGATGAGTGGTTGTATAACGGAGGTCCATACCAATTAGTAATCTTCCACTTCCTTATTGGAATTTCTGCCTACATGGGTAGACAGTGGGAATTGTCCTATCGTTTGGGTATGAGACCCTGGATCTGTGTTGCTTACTCCGCACCAGTATCAGCGGCATTCGCTGTCTTCTTGGTCTATCCTTTCGGACAAGGATCATTCTCTGACGGTATGCCTCTCGGTATTTCGGGTACGTTCAACTTTATGTTTGTATTCCAAGCGGAACATAATATCCTCATGCATCCATTCCACATGGCAGGTGTGGCGGGTATGTTTGGTGGTGCTTTGTTTAGTGCTATGCACGGTTCATTGGTTACATCTTCACTTATTCGTGAAACTACAGGACTGGATTCCCAGAACTATGGTCACAAGTTCGGACAAGAAGAAGAGACCTATAACATCGTTGCTGCACATGGATACTTTGGTAGACTTATCTTCCAGTATGCATCATTCAACAACTCAAGAAGTCTTCACTTCTTCCTAGCATCATGGCCTGTGATCTGTGTTTGGTTAACTTCTATGGGTATATGCACAATGGCATTCAACCTTAATGGATTTAACTTCAACCAGTCAGTCGTAGATTCAACTGGTAAAGTTGTTCCTACATGGGCAGACGTTCTTAACAGAGCAAACTTA
>PRSM2_2A	Prochlorococcus Myovirus
CCATCTTCAAACGCAATAGGATTACACTTCTATCCCATCTGGGAAGCAGCCACTATGGACGAGTGGTTGTACAACGGAGGTCCTTACCAGTTAGTTATTTTCCACTTCCTTATTGGAATCTCTGCCTACATGGGTAGACAGTGGGAACTATCATACAGACTAGGAATGAGACCTTGGATATGTGTAGCATACTCAGCACCTGTATCTGCAGCATTTGCAGTATTCCTTGTGTATCCATTCGGTCAGGGTTCATTCTCTGATGGTATGCCACTAGGTATCTCAGGTACGTTCAACTTCATGTTCGTGTTCCAAGCAGAACACAACATACTAATGCACCCCTTCCATATGGCAGGTGTAGCAGGTATGTTCGGTGGTAGTCTCTTCAGTGCAATGCACGGTTCTCTAGTGACATCTTCTCTAATCAGAGAGACAACTGAGAACGAGAGTCAAAACTACGGCTATAAGTTCGGACAAGAAGAAGAAACATATAACATTGTTGCTGCTCATGGATACTTCGGTAGATTAATCTTCCAGTATGCATCATTCAACAACTCTCGTTCATTACACTTCTTCCTCGCTGTATTCCCTGTAGTCTGTGTATGGTTAACCTCTATGGGTATCTGTACAATGGCATTCAACCTTAACGGATTCAACTTCAACCAATCAGTTGTAGATGCAAACGGAAAGATTGTACCAACATGGGGAGATGTTCTTAACAGAGCAAACCTT
>PRSM3_2A	Prochlorococcus Myovirus
CCATCTTCAAACGCAATAGGATTACACTTCTATCCCATCTGGGAAGCAGCCACTATGGACGAGTGGTTGTACAACGGAGGTCCTTACCAGTTAGTTATTTTCCACTTCCTTATTGGAATCTCTGCCTACATGGGTAGACAGTGGGAACTATCATACAGACTAGGAATGAGACCTTGGATATGTGTAGCATACTCAGCACCTGTATCTGCAGCATTTGCAGTATTCCTTGTGTATCCATTCGGTCAGGGTTCATTCTCTGATGGTATGCCACTAGGTATCTCAGGTACGTTCAACTTCATGTTCGTGTTCCAAGCAGAACACAACATACTAATGCACCCCTTCCATATGGCAGGTGTAGCAGGTATGTTCGGTGGTAGTCTCTTCAGTGCAATGCACGGTTCTCTAGTGACATCTTCTCTAATCAGAGAGACAACTGAGAACGAGAGTCAAAACTACGGCTATAAGTTCGGACAAGAAGAAGAAACATATAACATTGTTGCTGCTCATGGATACTTCGGTAGATTAATCTTCCAGTATGCATCATTCAACAACTCTCGTTCATTACACTTCTTCCTCGCTGTATTCCCTGTAGTCTGTGTATGGTTAACCTCTATGGGTATCTGTACAATGGCATTCAACCTTAACGGATTCAACTTCAACCAATCAGTTGTAGATGCAAACGGAAAGATTGTACCAACATGGGGAGATGTTCTTAACAGAGCAAACCTT
>PSSP6_9515	Prochlorococcus Podovirus
CCCAGCTCCAACGCCATCGGATTGCACTTCTACCCAATATGGGAAGCAGCAACCCTCGATGAATGGCTCTATAATGGTGGACCTTATCAACTCATCGTCTTCCACTTCCTTATCGGTATCGCATCTTACATGGGACGCCAATGGGAACTTAGTTATAGACTAGGTATGAGACCTTGGATAGCAGTAGCTTACTCTGCACCAGTATCAGCGGCAGCCGCCGTGTTCCTTGTATATCCTTTTGGACAAGGGAGCTTTAGTGATGGCATGCCTCTTGGTATTAGTGGTACTTTCAATTTTATGTTCGTATTCCAAGCCGAACACAATATCCTTATGCATCCGTTCCATATGCTCGGTGTTGCTGGAGTATTCGGTGGTGCTCTTTTCGCTGCTATGCACGGAAGTTTGGTTACGTCTTCACTTATTAAGGAGACTACTGAACAAGAATCGCAGAACTATGGTTATAAGTTTGGTCAAGAAGAAGAGACTTATAACATCGTCGCTGCTCACGGTTACTTCGGTCGCTTAATTTTTCAATATGCTTCTTTTAATAATAGCCGTGCTTTACATTTCTTTCTCGGTGTTTGGCCCGTCGTTGGCATATGGTTTACCAGTATGGGAATTGCCACTATGGCATTTAACCTTAATGGGTTTAACTTTAACCAATCTATAGTCGACGCTAACAACAAAATTATCCCTACTTGGGCAGACGTTCTTAACAGAGCTAACTTA
>PSSP5_9515	Prochlorococcus Podovirus
CCCTCCTCTAACGCAATCGGACTACATTTTTACCCGATCTGGGAAGCTGGCACACTGGACGAGTGGCTATACAATGGCGGACCATATCAACTCATTATCTTCCACTTCTTAATAGGAGTAGCAGCATATGCAGGGAGACAGTGGGAACTATCTTACAGACTAGGAATGAGACCATGGATATTTGTTGCATATACAGCACCACTATCCGCAGCTCTCGCAGTGTTCTTAGTTTATCCTTTCGGACAAGGGAGTTTTAGTGATGGAATGCCTCTTGGTATCTCTGGTACTTTTAACTTTATGTTCGTATTCCAAGCAGAACATAATATACTCATGCACCCATTCCATATGGCTGGTGTTGCTGGGGTTTTCGGTGGAGCTCTTTTCGCTGCTATGCACGGAAGTTTGGTTACTTCCTCACTTATTGCAGAAACGACAGAGGAAGTCTCACAGAATTATGGCTATAAGTTTGGGCAAGATGAAGAGACATATAATATTGTCGCTGCACACGGGTACTTTGGGAGATTAATTTTTCAGTATGCGAGTTTTAATAACAGCCGTTCTCTTCATTTCTTTCTTGCTACTTGGCCGGTTGTTGGCATATGGCTGACATCTATGGGTATCTGCACAATGGCATTTAACCTAAATGGTTTTAACTTTAACCAGTCAGTAGTAGATGTTAATGGAAAGATAATACCTACATGGGCTGATGTATTAAACCGAGCTAACCTC
>PSSP7_MED4	Prochlorococcus Podovirus
CCAAGCTCCAATGCAATAGGACTGCACTTTTATCCGATCTGGGAAGCCGGCACTTTAGATGAGTGGTTATACAACGGCGGTCCATATCAACTTGTTGTCTTCCACTTCTTAATAGGAGTAGCAGCATACGCTGGTAGACAGTGGGAACTATCTTACAGATTAGGAATGAGACCATGGATATTCGTAGCATATACAGCACCACTATCAGCAGCTCTTGCTGTGTTTCTCGTTTACCCATTTGGGCAAGGGAGTTTTAGTGATGGTATGCCTCTTGGTATCTCTGGTACTTTTAACTTTATGTTCGTATTCCAAGCAGAACACAATATCCTTATGCATCCGTTCCACATGCTCGGTGTTGCTGGCGTATTCGGTGGATCTCTTTTCTCTGCTATGCACGGAAGTTTGGTTACTTCCTCGATCATCAAGGAAACAACTGAGGATGTATCGCAGAACTATGGCTATAAGTTCGGGCAAGATGAAGAGACATATAATATTGTCGCTGCACACGGGTACTTTGGGAGATTGATATTTCAATATGCTTCTTTCAATAATTCTCGTTCTTTACATTTCTTTCTTGCTACTTTCCCCGTGGTTGGCATATGGCTTACCTCCATGGGAATCTGCACTATGGCTTTCAACCTTAATGGTTTTAACTTTAACCAGTCAGTAGTTGATGTCAACGGAAAGATAATCCCAACATGGGCTGATGTATTAAATAGAGCTAACCTC
>PGSP1_MED4	Prochlorococcus Podovirus
CCGAGCTCTAACGCAATCGGACTACATTTCTACCCAATCTGGGAAGCCGGCACACTGGACGAGTGGCTATACAACGGCGGACCATATCAACTCATTGTCTTTCACTTTTTAATAGGAGTAGCAGCATACGCTGGTAGACAGTGGGAACTTTCATACAGACTAGGTATGAGACCATGGATATTTGTGGCATACACAGCTCCATTGTCAGCAGCTCTAGCTGTATTCTTAGTTTATCCATTCGGTCAGGGTTCTTTCTCTGATGGTATGCCTTTAGGAATCAGTGGAACATTCAACTTCATGTTTGTCTTCCAAGCAGAACACAACATTCTCATGCACCCATTCCATATGCTCGGCGTTGCAGGCGTCTTTGGTGGTGCTTTGTTTGCTGCTATGCACGGAAGCCTTGTTACTTCCTCAATCATTCGGGAGACCACGGAAACTGAATCACAGAACTACGGGTATAAGTTTGGTCAGGAAGGCGAGACTTATAACATCGTAGCTGCACACGGTTACTTTGGTAGACTAATATTTCAATATGCTTCATTCAACAATAGCCGTGCGCTACACTTCTTTCTTGGTGCTTTCCCGGTTATTGGCATATGGCTTACCTCCATGGGTATATCTACTATGGCTTTTAACCTCAATGGTTTTAACTTTAACCAGTCAGTAGTAGACGCTAATGGTAAAGTCATTCCTACTTGGGCTGATGTTCTTAACAGACAGAGTCTA
>PSSP3_9312	Prochlorococcus Podovirus
CCCAGCTCCAACGCCATCGGATTGCACTTCTACCCAATTTGGGAAGCAGCAACCCTCGATGAATGGCTCTACAATGGTGGACCTTATCAACTCATCGTCTTCCACTTCCTTATCGGTATCGCATCTTACATGGGACGCCAATGGGAACTTAGTTATAGACTAGGTATGAGACCTTGGATAGCAGTAGCTTACTCTGCACCAGTATCAGCGGCAGCCGCCGTCTTCCTTGTATACCCTTTTGGGCAAGGGAGTTTTAGTGATGGCATGCCTCTTGGTATTAGCGGTACTTTCAATTTTATGTTCGTATTCCAAGCCGAACACAATATTCTTATGCATCCGTTCCATATGCTCGGTGTTGCTGGGGTATTCGGTGGTGCTCTTTTCGCTGCTATGCACGGAAGTTTGGTTACGTCTTCACTTATTAAGGAAACTACTGAACAAGAATCACAGAACTATGGTTATAAGTTTGGTCAAGAAGAAGAGACTTATAACATCGTCGCTGCTCACGGTTACTTCGGTCGCTTAATTTTTCAATATGCTTCTTTTAATAATAGCCGTGCTTTACATTTCTTTCTCGGTGTTTGGCCCGTCGTTGGCATATGGTTTACCAGTATGGGAATTGCCACAATGGCATTCAACCTTAATGGATTTAACTTTAACCAGTCAATCGTTGACGCCAACAATAAAATCATTCCTACTTGGGCAGATGTTTTAAACAGAGCTAACCTA
