# Supplementary material for: A supervised learning approach for taxonomic classification of core-photosystem-II genes and transcripts in the marine environment
Source: BMC Genomics. 2009 May 16;10:229. doi: 10.1186/1471-2164-10-229 (PMC2696472; doi:10.1186/1471-2164-10-229)
Supplement: Additional file 2 — Synechococcus and Prochlorococcus host and phage sequences from environmental data. The data provides the sequences from environmental data used for testing the algorithm. [file 1471-2164-10-229-S2.txt]

>1096627949152/cdnaId=1096670611756/pepId=1096670611757	Synechococcus Bacteria
ATCGTTGCGTTCATCGCAGCTCCTCCCGTCGACATCGACGGCATCCGTGAGCCCGTCGCCGGCTCCCTGATATACGGCAACAACATCATCTCCGGTGCTGTTGTGCCCTCCTCCAACGCCATCGGCCTGCACTTCTATCCCATCTGGGAAGCTGCCTCCCTCGATGAGTGGCTCTACAACGGCGGTCCTTACCAGCTGGTTGTGTTCCACTTCCTGATCGGCATCTTCTGCTACATGGGCCGCGAGTGGGAACTCTCCTACCGCCTCGGCATGCGCCCCTGGATCTGCGTTGCTTACAGCGCTCCTGTGGCTGCTGCTTCCGCCGTGTTCCTGGTGTATCCCTTCGGTCAGGGCTCCTTCTCCGACGGCATGCCCCTCGGCATCTCCGGCACCTTCAACTTCATGCTGGTGTTCCAGGCTGAGCACAACATCCTGATGCACCCCTTCCACATGCTGGGTGTGGCTGGTGTGTTCGGTGGCTCCCTGTTCTCCGCCATGCACGGTTCCCTGGTGACCTCCTCCCTGGTGCGTGAAACCACCGAGAGCGAGTCCCAGAATTACGGCTACAAGTTCGGTCAAGAGGAAGAGACCTACAACATCGTGGCTGCCCACGGTTACTTCGGTCGCCTGATCTTCCAATACGCTTCCTTCAACAACAGCCGCAGCCTTCACTTCTTCCTGGCTGCCTGGCCTGTGGTCGGCATCTGGTTCACTGCCCTGGGCGTCAGCACCATGGCCTTCAACCTGAACGGTTTCAACTTCAACCAGTCCATCCTTGATGGTCAGGGCCGCGTCCTGAACACCTGGGCTGATGTGCTGAACCGCGCCAATCTC
>1096627814321/cdnaId=1096668236896/pepId=1096668236897	Synechococcus Bacteria
CTGATCGGCATCTTCTGCTACATGGGTCGCGAGTGGGAACTTTCCTACCGCCTCGGCATGCGCCCCTGGATCTGCGTTGCTTACAGCGCACCTGTGGCCGCTGCCTCTGCAGTGTTCCTGGTCTACCCCTTCGGTCAGGGTTCCTTCTCTGACGGCATGCCCCTGGGCATCTCCGGCACCTTCAACTTCATGCTGGTGTTCCAGGCCGAGCACAACATCCTGATGCACCCCTTCCACATGATGGGTGTTGCTGGTGTTTTCGGCGGCAGCCTGTTCTCCGCCATGCACGGCTCACTGGTGACCTCTTCTTTGGTGCGTGAAACCACCGAGACCGAGTCCCAGAACTACGGCTACAAGTTCGGCCAAGAGGAAGAGACCTACAACATCGTGGCTGCCCACGGTTACTTCGGTCGCCTGATCTTCCAATACGCATCCTTCAACAACAGCCGCAGCCTTCACTTCTTCCTGGCTGCCTGGCCCGTTGTCGGCATCTGGTTCACTGCCCTGGGCGTCAGCACCATGGCTTTCAACCTGAACGGTTTCAACTTCAACCAGTCCATCCTTGATGGTCAGGGCCGCGTCCTGAACACCTGGGCTGATGTGCTGAACCGCGCCAACCTCGGCATGGAAGTGATGCACGAGCGCAACGCTCACAACTTCCCCCTCGACCTGGCTGCTGCCGAGTCCACACCTGTGGCTCTGCAGGCACCTGCCATCGGTTGA
>1096520640726/cdnaId=1096676095612/pepId=1096676095613	Synechococcus Bacteria
ATGACCACCACCCTCCAGCAGCGCTCCGGCGCTTCCAGCTGGCAGGCCTTCTGTGAGTGGGTCACCTCCACCAACAACCGTCTGTATGTCGGTTGGTTCGGTGTGCTGATGATCCCCACACTGCTGGCTGCCACCATCTGCTTCGTCATCGCTTTCGTCGCCGCTCCCCCGGTCGACATCGATGGCATCCGTGAGCCCGTCGCTGGCTCCCTGATCTACGGCAACAACATCATCTCCGGTGCTGTTGTTCCTTCCAGCAACGCCATCGGCCTGCACTTCTACCCCATCTGGGAAGCTGCTTCCCTCGATGAGTGGCTGTACAACGGCGGCCCCTTCCAGCTGGTTGTCTTCCACTTCCTCATCGGCATCTACGCCTACATGGGTCGTGAGTGGGAACTCTCCTACCGCCTGGGCATGCGCCCCTGGATCTGCGTTGCCTACAGCGCACCTGTCGCTGCAGCTTCCGCTGTCTTCCTGGTTTACCCCTTCGGTCAGGGTTCCTTCTCTGACGCAATGCCCCTGGGCATCTCTGGCACCTTCAACTACATGCTGGTGTTCCAGGCCGAGCACAACATCCTGATGCACCCCTTCCACATGCTGGGCGTCGCAGGTGTTTTCGGCGGCAGCTTGTTCTCCGCCATGCACGGCTCCCTGGTGACCTCCTCCCTGGTGCGTGAAACCACCGAGAGCGAGTCCCAGAACTACGGCTACAAGTTCGGCCAAGAAGAAGAGACCTACAACATCGTGGCTGCCCACGGTTACTTCGGTCGCTTGATCTTCCAATACGCCTCTTTCAACAACAGCCGTAGCCTTCACTTCTTCCTGGCTGCCTGGCCTGTTGTCGGCATCTGGTTCACCGCCCTCGGCGTGTCAACCATGGCCTTCAACCTGAACGGCTTCAACTTCAACCAGTCCATCCTTGATGGTCAGGGCCGCGTCCTGAACACCTGGGCTGATGTGCTGAACCGTGCCGGCCTCGGCATGGAAGTGATGCACGAGCGCAACGCTCACAACTTCCCCCTCGACCTGGCTGCTGCTGAGTCCACTCCTGTGGCTCTGCAGGCTCCTGCCATCGGT
>1096627197425/cdnaId=1096683345238/pepId=1096683345239	Synechococcus Bacteria
GGTCCTTTCCAGCTCGTCGTCTTCCACTTCTTGATCGGCATCTACGCCTACATGGGTCGTGAGTGGGAACTCTCCTACCGCCTGGGCATGCGCCCCTGGATCTGCGTCGCCTACAGCGCACCTGTCGCTGCTGCCTCTGCAGTCTTCCTGGTCTACCCCTTCGGTCAGGGCTCCTTCTCTGACGCAATGCCCCTGGGCATCTCCGGCACGTTCAATTACATGCTGGTGTTCCAGGCTGAGCACAACATCCTGATGCACCCCTTCCACATGCTGGGTGTTGCAGGTGTGTTCGGTGGCTCCCTGTTCTCCGCCATGCACGGCTCCCTGGTGACCTCCTCCCTGGTGCGTGAAACCACCGAGACCGAGTCCCAGAACTACGGCTACAAGTTCGGCCAAGAGGAAGAGACCTACAACATCGTGGCTGCCCACGGTTACTTCGGTCGCCTGATCTTCCAATACGCCTCCTTCAACAACAGCCGTAGCCTCCACTTCTTCCTGGCTGCCTGGCCTGTTGTCGGCATCTGGTTCACCGCCCTGGGCGTGTCGACCATGGCCTTCAACCTGAACGGCTTCAACTTCAACCAGTCCATCCTTGATGGTCAGGGCCGCGTCCTGAACACCTGGGCCGACGTGTTGAACCGTGCCGGCCTCGGCATGGAAGTGATGCACGAGCGCAACGCTCACAACTTCCCCCTCGACCTGGCCGCTGCTGAGTCCACTCCTGTGGCTCTGCAGGCACCTGCCATCGGT
>1096627070640/cdnaId=1096680489910/pepId=1096680489911	Synechococcus Bacteria
ATCACGCTTGGCAGGGCTTCCTGCCCTTCCGTAACCGTCTCCTCGGAGACATTTTTTCCCGTTCTCATGACCACCACCATTCAGCAGCGCTCCGGCGCTAATGGCTGGCAGCAGTTCTGCGAGTGGGTCACCTCCACCAACAACCGCCTCTATGTGGGCTGGTTCGGTGTGCTGATGATCCCCACTCTGCTGGCTGCCACCACCTGTTTCATCGTTGCGTTCATCGCAGCACCCCCCGTCGACATCGACGGCATCCGTGAGCCCGTTGCTGGCTCCCTGATCTACGGCAACAACATCATCTCTGGTGCTGTTGTTCCCTCCTCGAACGCCATCGGCCTTCACTTCTATCCCATCTGGGAAGCTGCTTCTCTCGACGAGTGGCTGTACAACGGCGGTCCTTACCAGCTGGTTGTCTTCCACTTCCTGATCGGCATCTTCTGCTACATGGGTCGCGAGTGGGAACTCTCCTACCGCCTCGGCATGCGCCCCTGGATCTGCGTTGCTTACAGCGCACCTGTGGCTGCTGCCTCCGCCGTGTTCCTGGTTTACCCCTTCGGTCAGGGTTCCTTCTCTGACGGCATGCCCCTGGGCATCTCCGGCACCTTCAACTTCATGTTGGTGTTCCAGGCCGAGCACAACATCCTGATGCACCCCTTCCACATGCTTGGTGTGGCTGGCGTCTTCGGTGGTTCACTGTTCTCCGCCATGCACGGTTCACTGGTGACCTCCTCCTTGGTTCGTGAAACAACCGAGAGCGAGTCCCAGAACTACGGCTACAAGTTCGGCCAAGAGGAAGAGACCTACAACATCGTGGCTGCCCACGGTTACTTCGGTCGCCTGATCTTCCAATACGCGTCGTTCAACAACAGCCGTAGCCTGCACTTCTTCCTGGCTGCCTGGCCCGTTGTCGGCATCTGGTTCACCGCCCTTGGCGTGTCAACCATGGCCTTCAACCTGAACGGTTTCAACTTCAACCAGTCCATCCTTGATGGTCAGGGCCGCGTCCTGAACACCTGGGCTGATGTGCTGAACCGCGCCAACCTCGGCATGGAAGTCATGCACGAGCGCAACGCTCACAACTTCCCCCTCGACCTGGCTGCTGCTGAGTCCACTCCTGTGGCTCTGCAAGCTCCCGCCATCGGCTGA
>1096627943999/cdnaId=1096671661122/pepId=1096671661123	Synechococcus Bacteria
GTTGTGTTCCACTTCCTGATCGGCATCTTCTGCTACATGGGCCGCGAGTGGGAACTCTCCTACCGCCTCGGCATGCGCCCCTGGATCTGCGTTGCTTACAGCGCTCCTGTGGCTGCTGCTTCCGCCGTGTTCCTGGTGTATCCCTTCGGCCAGGGCTCCTTCTCCGACGGCATGCCCCTCGGCATCTCCGGCACCTTCAACTTCATGCTGGTGTTCCAGGCTGAGCACAACATCCTGATGCACCCCTTCCACATGCTGGGTGTGGCTGGTGTGTTCGGTGGCTCCCTGTTCTCCGCCATGCACGGCTCCCTGGTGACCTCCTCCCTGGTGCGTGAAACCACCGAGAGCGAGTCCCAGAACTACGGCTACAAGTTCGGTCAAGAGGAAGAGACCTACAACATCGTGGCTGCCCACGGTTACTTCGGTCGCCTGATCTTCCAATACGCCTCCTTCAACAACAGCCGCAGCCTTCACTTCTTCCTGGCTGCCTGGCCTGTGGTCGGCATCTGGTTCACTGCCCTGGGCGTCAGCACCATGGCCTTCAACCTGAACGGTTTCAACTTCAACCAGTCCATCCTTGATGGTCAGGGCCGCGTCCTGAACACCTGGGCTGATGTGCTGAACCGCGCCAACCTCGGCATGGAAGTGATGCACGAGCGCAACGCTCACAACTTCCCGCTCGACCTGGCTGCTGCNNNN
>1096626650372/cdnaId=1096687005910/pepId=1096687005911	Synechococcus Bacteria
TCTGGCGCTGTTATTCCTTCCAGCAACGCCATTGGCCTGCACTTCTATCCCATCTGGGAAGCAGCAACTCTCGATGAGTGGCTGTACAACGGCGGCCCTTATCAGTTGGTGGTTTTCCACTTCCTGATTGGCATTTCGGCCTACATGGGCCGTCAGTGGGAACTCTCCTACCGCCTCGGCATGCGCCCCTGGATCTGTGTGGCTTATGCCGCACCGCTCTCAGCAGCGTTTGTGGTCTTCCTGATCTACCCCTTTGGTCAGGGTTCCTTCTCCGACGGCATGCCTTTGGGCATCTCTGGCACCTTCAACTTCATGTTGGTGTTCCAGGCCGAGCACAACATCCTGATGCACCCCTTCCACATGCTGGGTGTGGCAGGCGTCTTTGGCGGCAGCTTGTTCTCCGCCATGCACGGCTCCCTGGTGACCTCCTCCCTGGTGCGTGAAACCACCGAGAGCGAGTCCCAGAACTACGGCTACAAGTTCGGCCAAGAGGAAGAGACCTACAACATCGTGGCTGCCCACGGTTACTTCGGTCGCCTGATCTTCCAATACGCCTCCTTCAACAACAGCCGCAGCCTTCACTTCTTCCTGGCTGCCTGGCCTGTGGTTGGCATCTGGTTCACCTCCATGGGCATTGCGACCATGGCGTTCAACCTGAACGGCTTCAACTTCAACCAGTCCATCCTTGATGCTCAAGGCAAGGTGATCCCCACCTGGGCTGATGTGTTGAACCGCGCCAACCTCGGCATGGAAGTGATGCACGAGCGCAACGCTCACAACTTCCCCCTCGACCTGGCAACCACCGAGAGCGCCCCTGTGGCTCTCCAGGCACCTGCCGTCGGC
>1096627368269/cdnaId=1096685753794/pepId=1096685753795	Synechococcus Bacteria
CGCTCCGGCGCCAATGGCTGGCAGTCCTTCTGCGAGTGGGTCACCTCCACCAACAACCGCCTCTATGTGGGCTGGTTCGGTGTGCTGATGATCCCCACCCTGCTGGCTGCCACCACCTGCTTCATCGTTGCGTTCATCGCAGCTCCTCCCGTCGACATCGACGGCATCCGTGAGCCCGTCGCCGGCTCCCTGATCTACGGCAACAACATCATCTCCGGTGCTGTTGTGCCCTCCTCCAACGCCATCGGCCTGCACTTCTATCCCATCTGGGAAGCTGCCTCCCTCGATGAGTGGCTCTACAACGGCGGTCCTTACCAGCTGGTTGTGTTCCACTTCCTGATCGGCATCTTCTGCTACATGGGCCGCGAGTGGGAACTCTCCTACCGCCTCGGCATGCGCCCCTGGATCTGCGTTGCTTACAGCGCTCCTGTGGCTGCTGCTTCCGCCGTGTTCCTGGTGTATCCCTTCGGTCAGGGCTCCTTCTCCGACGGCATGCCCCTCGGCATCTCCGGCACCTTCAACTTCATGCTGGTGTTCCAGGCTGAGCACAACATCCTGATGCACCCCTTCCACATGCTGGGTGTGGCTGGTGTGTTCGGTGGCTCCCTGTTCTCCGCCATGCACGGCTCCCTGGTGACCTCCTCCCTGGTGCGTGAAACCACCGAGAGCGAGTCCCAGAACTACGGCTACAAGTTCGGCCAAGAGGAAGAGACCTACAACATCGTGGCTGCTCACGGTTACTTCGGTCGCCTGATCTTCCAATACGCCTCCTTCAACAACAGCCGCAGCCTTCACTTCTTCCTGGCTGCCTGGCCTGTGGTCGGCATCTGGTTCACTGCCCTGGGCGTCAGCACCATGGCCTTCAACCTGAACGGTTTCAACTTCAACCAGTCCATCCTTGATGGTCAGGGCCGCGTCCTGAACACCTGGGCTGATGTGCTGAACCGCGCCAACCTCGGCATGGAAGTGATGCACGAGCGCAACGCTCACAACTTCCCGCTCGACCTGGCTGCTGCTGAGTCCACCCCCGTGGCTCTGCAGGCTCCCGCCATCGGTTGA
>1096528530764/cdnaId=1096679099466/pepId=1096679099467	Synechococcus Bacteria
GGCCCTTATCAGTTGGTCTGCTTCCACTTCCTGATCGGCATTTCCGCCTACATGGGTCGTCAGTGGGAACTCTCCTACCGCCTGGGCATGCGCCCTTGGATCTGCGTCGCTTACAGCGCTCCGCTGTCTGCAGCGATGGCTGTTTTCCTGGTGTACCCCTTCGGTCAGGGTTCCTTCTCCGATGGCATGCCCCTGGGCATTTCTGGCACCTTTAACTTCATGTTGGTGTTCCAGGCTGAGCACAACATCCTGATGCACCCCTTCCACATGCTGGGCGTCGCAGGTGTTTTCGGCGGCAGCCTGTTCTCCGCCATGCACGGCTCCCTGGTGACCTCCTCCTTGGTGCGTGAAACTACCGAGGCTGAGTCCCAGAACTACGGCTACAAGTTCGGCCAAGAGGAAGAGACCTACAACATCGTGGCTGCCCACGGTTACTTCGGTCGCCTGATCTTCCAATACGCCTCTTTCAACAACAGCCGTAGCCTTCACTTCTTCCTGGGCGCCTGGCCTGTTGTCGGCATCTGGTTCACGTCCATGGGCATCAGCACCATGGCCTTCAACCTGAACGGCTTCAACTTCAACCAGTCCATCCTGGATAGTCAGGGCCGCGTCCTGAACACCTGGGCTGATGTGCTGAACCGCGCCAACCTCGGCATGGAAGTGCAGCACGAGCGCAACGCTCACAACTTCCCCCTCGACCTGGCTGCTGCTGAGTCCACTCCTGTGGCTCTGCAGGCACCTGCCATCGGTTGA
>1096627959793/cdnaId=1096671432892/pepId=1096671432893	Synechococcus Bacteria
CTGATCGGCATCTTCTGCTACATGGGCCGCGAGTGGGAACTCTCCTACCGCCTCGGTATGCGCCCCTGGATCTGCGTTGCTTACAGCGCTCCTGTGGCTGCTGCTTCCGCCGTGTTCCTGGTGTATCCCTTCGGTCAGGGCTCCTTCTCCGACGGCATGCCCCTCGGTATCTCCGGTACCTTCAATTTCATGCTGGTGTTCCAGGCTGAGCACAACATTCTGATGCACCCCTTCCACATGCTGGGTGTGGCTGGTGTGTTCGGTGGCTCCCTGTTCTCCGCCATGCACGGCTCCCTGGTGACTTCCTCCCTGGTGCGTGAAACCACCGAGAGCGAGTCCCAGAACTACGGCTATAAGTTCGGTCAAGAGGAAGAGACCTACAACATCGTGGCTGCCCACGGTTACTTCGGTCGTCTGATCTTCCAATACGCCTCCTTCAACAACAGCCGCAGCCTTCACTTCTTCCTGGCTGCCTGGCCTGTGGTCGGCATCTGGTTCACTGCCCTGGGCGTCAGCACCATGGCCTTCAACCTGAACGGTTTCAACTTCAACCAGTCCATCCTTGATGGTCAGGGCCGCGTCCTGAACACCTGGGCTGATGTGCTGAACCGCGCCAACCTCGGTATGGAAGTGATGCACGAGCGCAACGCTCACAACTTCCCCCTCGACCTGGCTGCTGCTGAGTCCACCCCCGTGGCTCTGCAGGCTCCCGCCATCGGTTGA
>1096627949656/cdnaId=1096671352036/pepId=1096671352037	Synechococcus Bacteria
ATGACCACCACCATTCAGCAGCGCTCCGGCGCCAATGGCTGGCAGTCCTTCTGCGAGTGGGTCACCTCCACCAACAACCGCCTCTATGTGGGCTGGTTCGGTGTGCTGATGATCCCCACCCTGCTGGCTGCCACCACCTGCTTCATCGTTGCGTTCATCGCAGCTCCTCCCGTCGACATCGACGGCATCCGTGAGCCCGTCGCCGGCTCCCTGATATACGGCAACAACATCATCTCCGGTGCTGTTGTGCCCTCCTCCAACGCCATCGGCCTGCACTTCTATCCCATCTGGGAAGCTGCCTCCCTCGATGAGTGGCTCTACAACGGCGGTCCTTACCAGCTGGTTGTGTTCCACTTCCTGATCGGCATCTTCTGCTACATGGGCCGCGAGTGGGAACTCTCCTACCGCCTCGGCATGCGCCCCTGGATCTGCGTTGCTTACAGCGCTCCTGTGGCTGCTGCTTCCGCCGTGTTCCTGGTGTATCCCTTCGGTCAGGGCTCCTTCTCCGACGGCATGCCCCTCGGCATCTCCGGCACCTTCAACTTCATGCTGGTGTTCCAGGCTGAGCACAACATCCTGATGCACCCCTTCCACATGCTGGGTGTGGCTGGTGTGTTCGGTGGCTCCCTGTTCTCCGCCATGCACGGTTCCCTGGTGACCTCCTCCCTGGTGCGTGAAACCACCGAGAGCGAGTCCCAGAATTACGGCTACAAGTTCGGTCAAGAGGAAGAGACCTACAACATCGTGGCTGCCCACGGTTACTTCGGTCGCCTGATCTTCCAATACGCTTCCTTCAACAACAGCCGCAGCCTTCACTTCTTCCTGGCTGCCTGGCCTGTGGTCGGCATCTGGTTCACTGCCCTGGGCGTCAGCACCATGGCCTTCAACCTGAACGNN
>1096627058718/cdnaId=1096681459096/pepId=1096681459097	Synechococcus Bacteria
ATGACCACCACCATTCAGCAGCGCTCCGGCGCCAATGGCTGGCAGTCCTTCTGCGAGTGGGTCACCTCCACCAACAACCGCCTGTATGTGGGCTGGTTCGGTGTGCTGATGATCCCCACCCTGCTGGCTGCCACCACCTGCTTCATCGTTGCGTTCATCGCAGCACCCCCCGTCGACATCGACGGCATCCGTGAGCCCGTTGCTGGCTCCCTGATCTACGGCAACAACATCATCTCCGGTGCTGTTGTGCCCTCCTCGAACGCCATCGGCCTTCACTTCTATCCCATCTGGGAAGCTGCCTCTCTCGACGAGTGGCTGTACAACGGCGGTCCTTACCAGCTGGTTGTCTTCCACTTCCTGATCGGCATCTTCTGCTACATGGGCCGCGAGTGGGAACTCTCCTACCGCCTCGGCATGCGCCCCTGGATCTGCGTTGCTTACAGCGCACCTGTGGCTGCTGCCTCCGCCGTGTTCCTGGTGTACCCCTTCGGTCAGGGTTCCTTCTCTGACGGCATGCCCCTGGGCATCTCTGGCACCTTCAACTTCATGTTGGTGTTCCAGGCTGAGCACAACATCCTGATGCACCCCTTCCACATGATGGGCGTCGCAGGTGTGTTCGGTGGATCCCTGTTCTCCGCCATGCATGGTTCCCTGGTGACTTCCTCCTTGGTGCGTGAAACCACCGAAAGCGAGTCCCAGAACTACGGCTACAAGTTCGGCCAAGAGGAAGAGACCTACAACATCGTGGCTGCCCACGGTTACTTCGGTCGCCTGATCTTCCAATACGCCTCCTTCAACAACAGCCGCAGCCTGCACTTCTTCCTGGCTGCCTGGCCCGTTGTCGGCATCTGGTTCACTGCCCTGGGCGTCAGCACCATGGCGTTCAACCTGAACGGTTTCAACTTCAACCAGTCCATCCTTGATGGTCAGGGCCGCGTCCTGAACACCTGGGCTGATGTGCTGAACCGCGCCAACCTCGGCATGGAAGTGATGCACGAGCGCAACGCTCACAACTTCCCCCTCGACCTGGCTGCTGCTGAGTCCACTCCTGTGGCTCTGCAAGCTCCCGCCATCGGC
>1096627357520/cdnaId=1096686081384/pepId=1096686081385	Synechococcus Bacteria
ATGACCACCACCATTCAGCAGCGCTCCGGCGCCAATGGCTGGCAGTCCTTCTGCGAGTGGGTCACCTCCACCAACAACCGCCTCTATGTGGGCTGGTTCGGTGTGCTGATGATCCCCACCCTGCTGGCTGCCACCACCTGCTTCATCGTTGCGTTCATCGCAGCTCCTCCCGTCGACATCGACGGCATCCGTGAGCCCGTCGCCGGCTCCCTGATCTACGGCAACAACATCATCTCCGGTGCTGTTGTGCCCTCCTCCAACGCCATCGGCCTGCACTTCTATCCCATCTGGGAAGCTGCCTCCCTCGATGAGTGGCTCTACAACGGCGGTCCTTACCAGCTGGTTGTGTTCCACTTCCTGATCGGCATCTTCTGCTACATGGGCCGCGAGTGGGAACTCTCCTACCGCCTCGGCATGCGCCCCTGGATCTGCGTTGCTTACAGCGCTCCTGTGGCTGCTGCTTCCGCCGTGTTCCTGGTGTATCCCTTCGGTCAGGGCTCCTTCTCCGACGGCATGCCCCTCGGCATCTCCGGCACCTTCAACTTCATGCTGGTGTTCCAGGCTGAGCACAACATCCTGATGCACCCCTTCCACATGCTGGGTGTGGCTGGTGTGTTCGGTGGCTCCCTGTTCTCCGCCATGCACGGTTCCCTGGTGACCTCCTCCCTGGTGCGTGAAACCACTGAGAGCGAGTCCCAGAACTACGGCTACAAGTTCGGTCAAGAGGAAGAGACCTACAACATCGTGGCTGCCCACGGTTACTTCGGTCGCCTGATCTTCCAATATGCCTCCTTCAACAACAGCCGCAGCCTTCACTTCTTCCTGGCTGCCTGGCCTGTGGTCGGCATCTGGTTCACTGCCCTGGGCGTCAGCACCATGGCCTTCAATCTGAACGGTTTCAACTTCAACCAGTCCATCCTTGATGGTCAGGGCCGCGTTCTGAACACCTGGGCTGATGTGCTGAACCGCGCCAACCTCGGCATGGAAGTGATGCACGAGCGCAACGCTCACAACTTCCCCCTCGACCTGGCTGCTGCTGAGTCCACCCCGTGGCTCTGCAGGCTCCCGCCATCGGTTGATCTGATCTCAACACGTTCCTTCGGGACCATCAACGATTCAGGTCAACTGAATCGGAAAGCCCCCGCCGCAAGGTGGGGGCTTTTTGTTGGATCCTGCCCTTGGGTAGTTTTTTTAATCGTTCTGCTGTGGCTCTGGCGGTGCAGCCGGCAGTGGTGGCGGCGAAAGCAACGGTGGGAATGTTGGTGGGATGGATTGCAAGACGCTGTCTTCAGCGACCGTGCTGGGATTGGGTGCTTCCTCTGGGCCCACCACATCCACCGCGGTGCGTTGCACCACCAGTTGGAAGCGATAGAGCTGACGCCGGTTGATTTCCTCCTGAACCGCCGACACCTGTTTGAAGGTCGGCAGTGTCGGATCGGTCACTCGGACGAGTGCACG
>1096627969293/cdnaId=1096672142864/pepId=1096672142865	Synechococcus Bacteria
ATGACCACCACCCTCCAGCAGCGCTCCGGCGCTTCCAGCTGGCAGGCCTTCTGTGAGTGGGTCACCTCCACCAACAACCGTCTGTATGTCGGTTGGTTCGGTGTGCTGATGATCCCCACACTGCTGGCTGCCACCATCTGCTTCGTCATCGCTTTCGTCGCCGCTCCTCCGGTCGACATCGATGGCATCCGTGAGCCCGTCGCTGGCTCCCTGATCTACGGCAACAACATCATTTCTGGTGCTGTTGTTCCTTCCAGCAACGCCATCGGCCTGCACTTCTACCCCATCTGGGAAGCTGCTTCCCTCGATGAGTGGCTGTACAACGGCGGCCCCTTCCAGCTGGTTGTTTTCCACTTCCTCATCGGCATCTACGCCTACATGGGTCGTGAGTGGGAACTCTCCTACCGCCTGGGCATGCGCCCCTGGATCTGCGTTGCCTACAGCGCACCTGTCGCTGCAGCCTCCGCTGTCTTCCTGGTTTACCCCTTCGGTCAGGGTTCCTTCTCTGACGCAATGCCCCTGGGCATCTCTGGCACCTTCAACTACATGCTGGTGTTCCAGGCCGAGCACAACATCCTGATGCACCCCTTCCACATGCTGGGCGTCGCAGGTGTTTTCGGCGGCAGCCTGTTCTCCGCTATGCACGGCTCCCTGGTGACCTCCTCCCTGGTGCGTGAAACCACCGAGAGCGAGTCCCAGAACTACGGCTACAAGTTCGGCCAAGAGGAAGAGACCTACAACATCGTGGCTGCCCACGGTTACTTCGGTCGCCTGATCTTCCAATACGCCTCCTTCAACAACAGCCGTAGCCTTCACTTCTTCCTGGCTGCCTGGCCTGTTGTCGGCATCTGGTTCACCGCCCTCGGCGTGTCAACCATGGCCTTCAACCTGAACGGCTTCAACTTCAACCAGTCCATCCTTGATGGTCACGGCCGCGTCCTGANNNNN
>1096528291387/cdnaId=1096680125628/pepId=1096680125629	Synechococcus Bacteria
GGTCGCGAGTGGGAACTCTCCTACCGCCTCGGCATGCGCCCCTGGATCGCCGTTGCCTACAGCGCCCCTGTAGCTGCAGCCACTGCCGTGCTGCTCGTGTATGCCATCGGCCAGGGCTCCTTCTCCGATCCCCTGCCCCTCGGGATTTCAGGCACCTTCAATTTCATGCTGGTGCTCCAGGCGGAACACAACGTGCTCATGCACCCCTTCCACATGGTGGGTGTGGCCGGCGTCTTCGGTGGAGCCCTCTTCTCCGCCATGCACGGCTCCCTGGTGACCTCCTCCCTGGTGCGTGAAACCACCGAAGCGGAATCCCAGAACCGTGGCTACAAATTCGGCCAGGAAGAAGAGACCTACAACATCGTGGCTGCCCACGGTTACTTCGGTCGCCTAATCTTCCAATACGCCTCCTTCAACAACAGCCGCAGCCTTCACTTCTTCCTAGCGGCCTGGCCGGTGATCGGCATCTGGTTCGCCTCCATGGCGGTGGTGAGCTTCTCCTTCAACGTCAATGGCTTCAACTTCAACCAGTCGATCCTCGACAACCAGGGTCGGGTGATCAGCACCTGGGCCGATGTGCTCAACCGTGGCGGTCTGGCATCGAAGCGATGCATGAACGCAACGTGCATAACTTCCCGCTCGATCTGGCAGCGGTCGACAGTCAACCTG
>1096627202331/cdnaId=1096684096894/pepId=1096684096895	Synechococcus Bacteria
GGCATCCGCGAGCCTGTCGCTGGCTCCCTGATCTACGGCAACAACATCATCTCCGGTGCTGTTGTTCCTTCCAGTAACGCCATCGGCCTGCACTTCTATCCCATCTGGGAAGCCGCTTCTCTCGATGAGTGGCTGTACAACGGCGGTCCTTTCCAGCTCGTCGTCTTCCACTTCCTGATCGGCATCTACGCCTACATGGGTCGTGAGTGGGAACTCTCCTACCGCCTTGGCATGCGCCCCTGGATCTGCGTCGCCTACAGCGCACCTGTCGCTGCTGCCTCTGCAGTCTTCCTGGTCTACCCCTTCGGTCAGGGCTCCTTCTCTGACGCCATGCCCCTGGGCATCTCCGGCACGTTCAACTACATGCTGGTGTTCCAGGCTGAGCACAACATCCTGATGCACCCCTTCCACATGCTGGGTGTTGCAGGTGTGTTCGGTGGCTCCCTGTTCTCCGCCATGCACGGCTCCCTGGTGACCTCCTCCTTGGTGCGTGAAACTACCGAGACCGAGTCCCAGAACTACGGCTACAAGTTCGGCCAAGAGGAAGAGACCTACAACATCGTGGCTGCCCACGGTTACTTCGGTCGCCTGATCTTCCAATACGCCTCCTTCAACAACAGCCGTAGCCTTCACTTCTTCCTGGCTGCCTGGCCTGTTGTCGGTATCTGGTTCACCGCCCTGGGCGTGTCAACCATGGCCTTCAACCTGAACGGCTTCAACTTCAACCAGTCCATCCTTGATGGTCAGGGCCGCGTCCTGAACACCTGGGCCGACGTGTTGAACCGTGCCGGCCTCGGCATGGAAGTGATGCACGAGCGCAACGCTCACAACTTCCCCCTCGACCTGGCTGCTGCTGAGTCCACTCCTGTGGCTCTGCAGGCTCCTGCCATCGGT
>1096628040835/cdnaId=1096672715584/pepId=1096672715585	Synechococcus Bacteria
ATGATCCCCACACTGCTGGCTGCCACCATCTGCTTCGTCATCGCTTTCGTCGCCGCTCCTCCGGTTGACATCGATGGCATCCGCGAGCCTGTCGCTGGCTCCTTGATCTACGGCAACAACATCATCTCTGGTGCTGTTGTTCCTTCCAGCAACGCCATCGGCCTGCACTTCTATCCCATCTGGGAAGCCGCTTCTCTCGATGAGTGGCTGTACAACGGCGGTCCTTTCCAGCTCGTCGTCTTCCACTTCCTGATCGGCATCTACGCCTACATGGGTCGTGAGTGGGAACTCTCCTACCGCCTGGGCATGCGCCCCTGGATCTGCGTCGCCTACAGCGCACCTGTCGCTGCTGCCTCTGCAGTCTTCCTGGTCTACCCCTTCGGTCAGGGCTCCTTCTCTGACGCCATGCCCCTGGGCATCTCCGGCACGTTCAACTACATGCTGGTGTTCCAGGCTGAGCACAACATCCTGATGCACCCCTTCCACATGCTGGGTGTTGCAGGTGTGTTCGGTGGCTCCTTGTTCTCCGCCATGCACGGCTCCCTGGTGACCTCCTCCCTGGTGCGTGAAACCACCGAGACCGAGTCCCAGAACTACGGCTACAAGTTCGGCCAAGAGGAAGAGACCTACAACATCGTGGCTGCCCACGGTTACTTCGGTCGCCTGATCTTCCAATACGCCTCCTTCAACAACAGCCGTAGCCTCCACTTCTTCCTGGCTGCCTGGCCTGTTGTCGGCATCTGGTTCACCGCCCTGGGCGTGTCAACCATGGCCTTCAACCTGAACGGCTTCAACTTCAACCAGTCCATCCTTGATGGTCAGGGCCGCGTC
>1096627384912/cdnaId=1096686713126/pepId=1096686713127	Synechococcus Bacteria
CTGCCCTTTTGCTGCCCAAGGTGGCGTCCGGGTGGATCCGTCCTTTTCGTCTGTTGTTCTATGGCTACTGCCATTCGCAGCGGTCGCCTCAGCAGCTGGGAATCCTTCTGTCAGTGGGTCACCGACACCAATAACCGCATTTATGTGGGTTGGTTCGGTGTGCTGATGATTCCCTGCCTGCTGGCTGCCACCACCTGCTTCATCATTGCCTTCATCGCTGCTCCGGCGGTGGATATCGATGGCATCCGTGAGCCCGTCGCCGGCTCCCTGATCTACGGCAACAACATCATCTCCGGTGCTGTTGTGCCCTCCTCCAACGCCATCGGCCTGCACTTCTATCCCATCTGGGAAGCTGCCTCCCTCGATGAGTGGCTCTACAACGGCGGTCCTTACCAGCTGGTGGTCTTCCACTTCCTGATCGGTATTTCCGCTTACATGGGCCGGCAGTGGGAACTGTCCTACCGCCTCGGCATGCGCCCCTGGATCTGCGTCGCTTACAGCGCACCGCTCTCGGCCGCCTTTGCGGTGTTCCTGATCTATCCCTTCGGTCAGGGCTCCTTCTCCGACGGCATGCCCCTCGGTATCTCTGGTACCTTCAATTTCATGCTGGTGTTCCAGGCTGAGCACAACATCCTGATGCACCCCTTCCACATGCTGGGTGTGGCTGGTGTGTTCGGTGGCTCCCTGTTCTCCGCCATGCACGGCTCCCTGGTGACGTCTTCTCTGGTGCGTGAAACCACCGAGAGCGAATCCCAGAACTACGGCTACAAGTTCGGCCAAGAGGAAGAGACCTACAACATCGTGGCTGCCCACGGTTACTTCGGTCGCCTGATCTTCCAATACGCCTCCTTCAACAACAGCCGCAGCCTTCACTTCTTCCTGGCTGCCTGGCCTGTGGTCGGTATCTGGTTCACGTCCATGGGCATCAGCACCATGGCCTTCAACCTGAACGGTTTCAACTTCAACCAGTCGGTTCTGGATGCCCAGGGCCGGGTGTTGAACACCTGGGCTGATGTGCTGAACCGCGCCAACCTGGGTATGGAAGTGATGCACGAGCGCAACGCTCACAACTTCCCCCTCGACCTTGCTGCTGCTGAGTCCACCCCCGTGGCTCTGCAGGCTCCCGCCATCGGT
>1096627740380/cdnaId=1096669893750/pepId=1096669893751	Synechococcus Bacteria
AACCGCCTCTACGTCGGTTGGTTCGGTGTGCTGATGATCCCCACCCTGCTGGCTGCCACCATCTGCTTCATCGTCGCTTTCGTCGCCGCTCCTCCGGTTGACATCGACGGCATCCGTGAGCCTGTCGCTGGCTCCCTGATCTATGGCAACAACATCATCTCTGGTGCTGTTGTTCCTTCCTCCAACGCCATCGGTCTGCACTTCTATCCCATCTGGGAAGCTGCTTCCCTCGATGAGTGGCTGTACAACGGCGGTCCTTACCAGCTGGTTGTCTTCCACTTCCTGATCGGCATCTTCTGCTACATGGGTCGCGAGTGGGAACTCTCCTACCGCCTCGGCATGCGCCCCTGGATCTGCGTTGCTTACAGCGCACCTGTCGCTGCTGCCTCTGCAGTGTTCCTGGTTTACCCCTTTGGTCAGGGTTCCTTCTCTGACGGCATGCCCCTGGGCATCTCTGGCACCTTCAACTTCATGCTGGTGTTCCAGGCTGAGCACAACATCCTGATGCACCCCTTCCACATGCTGGGCGTCGCAGGTGTGTTCGGTGGATCCCTGTTCTCCGCCATGCACGGCTCACTGGTGACCTCCTCCCTGGTGCGTGAAACCACCGAGAGCGAGTCCCAGAACTACGGCTACAAGTTCGGCCAAGAGGAAGAGACCTACAACATCGTGGCTGCCCACGGTTACTTCGGTCGCCTGATCTTCCAATACGCTTCCTTCAACAACAGCCGCAGCCTTCACTTCTTCCTGGCTGCCTGGCCCGTTGTCGGCATCTGGTTCACCGCCCTGGGCGTGTCCACCATGGCCTTCAACCTGAATGGTTTCAACTTCAACCAGTCCATCCTTGATGGTCAGGGCCGCGTCCTGAACANN
>1096627360362/cdnaId=1096686741844/pepId=1096686741845	Synechococcus Bacteria
ATGACCACCACCATTCAGCAGCGCTCCGGCGCCAATGGCTGGCAGTCCTTCTGCGAGTGGGTCACCTCCACCAACAACCGCCTCTATGTGGGCTGGTTCGGTGTGCTGATGATCCCCACCCTGCTGGCTGCCACCACCTGCTTCATCGTTGCGTTCATCGCAGCTCCCCCCGTCGACATCGACGGCATCCGTGAGCCCGTCGCCGGCTCCCTGATCTACGGCAACAACATCATCTCCGGTGCTGTTGTGCCCTCCTCCAACGCCATCGGCCTGCACTTCTATCCCATCTGGGAAGCTGCCTCCCTCGATGAGTGGCTCTACAACGGCGGTCCTTACCAGCTGGTTGTGTTCCACTTCCTGATCGGCATCTTCTGCTACATGGGCCGCGAGTGGGAACTCTCCTACCGCCTCGGCATGCGCCCCTGGATCTGCGTTGCTTACAGCGCTCCTGTGGCTGCTGCTTCCGCCGTGTTCCTGGTGTATCCCTTCGGTCAGGGTTCCTTCTCCGACGGCATGCCCCTCGGCATCTCCGGCACCTTCAACTTCATGCTGGTGTTCCAGGCTGAGCACAACATCCTGATGCACCCCTTCCACATGCTGGGTGTGGCTGGTGTGTTCGGTGGCTCCCTGTTCTCCGCCATGCACGGCTCCCTGGTGACCTCCTCCCTGGTGCGTGAAACCACCGAGAGCGAGTCCCAGAACTACGGCTACAAGTTCGGCCAAGAGGAAGAGACCTACAACATCGTGGCTGCCCACGGTTACTTCGGTCGCCTGATCTTCCAATACGCTTCCTTCAACAACAGCCGCAGCCTTCACTTCTTCCTGGCTGCCTGGCCTGTGGTCGGCATCTGGTTCACTGCCCTGGGCGTCAGCACCATGGCTTTCAACCTGAACGGTTTCAACTTCAACCAGTCCATCCTTGATGGTCAGGGCCGCGTCCTGAACACCTGGGCTGATGTGCTGAACCGCGCCAACCTCGGCATGGAAGTGATGCACGAGCGCAACGCTCACAACTTCCCCCTCGACCTGGCTGCTGCTGAGTCCACCCCCGTGGCTCTGCAGGCTCCCGCCATCGGTTGA
>1096528537375/cdnaId=1096681810094/pepId=1096681810095	Synechococcus Bacteria
ATGACCACCACCCTCCAGCAGCGCTCCGGCGCTTCTAGCTGGCAGGCCTTCTGTGAGTGGGTCACCTCCACCAACAACCGCCTCTATGTGGGCTGGTTCGGTGTGTTGATGATCCCCACACTGCTGTCTGCCACCATCTGCTTCATCGTCGCTTTTGTCGCCGCACCTCCGGTCGACATCGACGGTATCCGTGAGCCCGTCGCCGGCTCCCTGATCTACGGAAACAACATCATCTCTGGTGCTGTTGTTCCCTCCTCCAACGCCATCGGCCTGCACTTCTATCCCATCTGGGAAGCTGCCTCTCTCGATGAGTGGCTGTACAACGGCGGTCCTTACCAGCTGGTTGTCTTCCACTTCCTGATCGGCATCTTCTGCTACATGGGTCGCGAGTGGGAACTCTCCTACCGCCTCGGCATGCGCCCCTGGATCTGCGTTGCTTACAGCGCACCTGTGGCCGCTGCCTCTGCAGTGTTCCTGGTCTACCCCTTCGGTCAGGGTTCCTTCTCTGACGGCATGCCCCTGGGCATCTCCGGCACCTTCAACTTCATGCTGGTGTTCCAGGCCGAGCACAACATCCTGATGCACCCCTTCCACATGTTGGGTGTGGCTGGTGTTTTCGGCGGCAGCCTGTTCTCCGCCATGCACGGCTCACTGGTGACCTCCTCCCTGGTGCGTGAAACCACCGAGACCGAGTCCCAGAACTACGGCTACAAGTTCGGCCAAGAGGAAGAGACCTACAACATCGTGGCTGCCCACGGTTACTTCGGTCGCCTGATCTTCCAATACGCATCCTTCAACAACAGCCGCAGCCTTCACTTCTTCCTGGCTGCCTGGCCCGTTGTCGGCATCTGGTTCACTGCCCTGGGCGTCAGCACCATG
>1096627387205/cdnaId=1096700171406/pepId=1096700171407	Synechococcus Bacteria
ATCCGTCCTCTTTCTGTTATGTCCACCGCTATTCGCAGCGGACGCCAGAGCAACTGGGAAGCGTTCTGCTCCTGGGTCACAGACACGAACAACCGCATTTATGTCGGTTGGTTCGGCGTGCTGATGATTCCCTGCCTTCTGGCGGCCACCATCTGCTTCACCATTGCTTTTATCGCCGCTCCTCCGGTTGATATCGATGGCATCCGCGAGCCCGTCGCTGGCTCCCTGATCTACGGCAACAACATCATCTCCGGTGCTGTTATTCCGTCTTCAAACGCCATCGGCCTGCACTTCTACCCCATCTGGGAAGCTGCTTCCCTCGATGAGTGGCTGTACAACGGCGGCCCCTATCAGTTGGTCTGCTTCCACTTCCTCATCGGTATTTCCGCCTACATGGGGCGCCAGTGGGAACTCTCCTACCGCCTGGGCATGCGCCCCTGGATCTGCGTTGCCTACAGCGCACCGCTGTCTGCAGCGATGGCTGTGTTCCTGGTCTACCCCTTCGGTCAGGGTTCTTTCTCCGATGGCATGCCCCTGGGCATCTCCGGAACCTTCAACTTCATGTTGGTGTTCCAGGCTGAGCACAACATCCTGATGCACCCCTTCCACATGCTGGGTGTTGCCGGTGTGTTCGGTGGCTCCCTGTTCTCCGCCATGCACGGCTCCCTGGTGACCTCCTCCCTGGTGCGTGAAACCACCGAGAGCGAGTCCCAGAACTACGGCTACAAGTTCGGCCAAGAGGAAGAGACTTACAACATCGTGGCTGCCCACGGTTACTTCGGTCGCCTGATCTTCCAATACGCCTCCTTCAACAACAGCCGTAGCCTTCACTTCTTCCTGGGCGCCTGGCCTGTTGTCGGCATCTGGTTCACGTCCATGGGCATCAGCACCATGGCCTTCAACCTGAACGGCTTCAACTTCAACCAGTCCATCCTGGATAGTCAGGGCCGCGTCCTGAACACCTGGGCTGATGTGCTGAACCGCGCCAACCTCGGTATGGAAGTGCAGCACGAGCGCAATGCTCACAACTTCCCCCTCGACCTGGCTGCTGCTGAGACCACTCCTGTGGCTCTGCAGGCTCCTGCCATCGGT
>1096528289106/cdnaId=1096695506172/pepId=1096695506173	Synechococcus Bacteria
TCCTGTCTTCCTTACCTCATGTCTTCAACAACCCTGTCCCGCAGGCGCGTTGGCTCCTGGGATGCCTTCAAGAACTGGATCACCAGCACCGACAACCGCCTCTACATCGGCTGGTTCGGCGTGCTGATGATTCCCTGCCTGCTCACGGCAGCCATCTGCTTCATCCTCGCCTTCATCGCCGCTCCCCCCGTCGACATCGACGGCGTTCGCGAGCCTGTGACCGGTTCGTTGCTCTATGGCAACAACATCATCACCGCTGCGGTGGTGCCCACCTCCAACGCGATCGGACTGCACCTCTACCCGATCTGGGAGGCCTCCAGCCTCGATGAGTGGCTCTACAACGGCGGCCCTTATCAGCTGATCATCTTCCACTTCCTGATCGGCATCTACGCCTACATGGGTCGCGAGTGGGAACTCTCCTACCGCCTCGGCATGCGCCCCTGGATCGCCGTTGCCTACAGCGCCCCTGTGGCTGCAGCCACTGCCGTGCTGCTCGTGTATGCCATCGGCCAGGGCTCCTTCTCCGATCCCCTGCCCCTCGGGATTTCAGGCACCTTCAATTTCATGCTGGTGCTCCAGGCGGAACACAACGTGCTCATGCACCCCTTCCACATGGTGGGTGTGGCCGGCGTCTTCGGTGGAGCCCTCTTCTCCGCCATGCACGGCTCCCTGGTGACCTCCTCCCTGGTGCGTGAAACCACCGAAGCGGAATCCCAGAACCGTGGCTACAAATTCGGCCAGGAAGAAGAGACTTACAACATCGTGGCTGCCCACGGTTACTTCGGTCGCCTGATCTTCCAATACGCCTCCTTCAACAACAGCCGCAGCCTTCACTTCTTCCTGGCGGCCTGGCCGGTGATCGGCATCTGGTTCGCCTCCATGGCGGTGGTGAGCTTCTCCTTCAACGTCAATGGCTTCAACTTCAACCAGTCGATCCTCGACAACCAGGGTCGGGTGATCAGCACCTGGGCCGATGTGCTCAACCGTGGCGGTCTTGGCATCGAAGCGATGCATGAACGCAACGTGCATAACTTCCCGCTCGATCTGGCAGCGGTCGACAGTCAACCCGTGGCGCTCACAGCACCTGCGATCGGTTAG
>1096628007816/cdnaId=1096690924156/pepId=1096690924157	Synechococcus Bacteria
CTGATCGGCATCTTCTGCTACATGGGTCGCGAGTGGGAACTCTCCTACCGCCTCGGCATGCGCCCCTGGATCTGCGTTGCTTACAGCGCACCTGTGGCTGCTGCCTCCGCCGTGTTCCTGGTGTACCCCTTCGGTCAGGGTTCCTTCTCTGACGGTATGCCCCTCGGAATCTCCGGCACTTTCAACTTCATGCTGGTGTTCCAGGCCGAGCACAACATCCTGATGCACCCCTTCCACATGCTTGGTGTGGCTGGTGTCTTCGGTGGTTCACTGTTCTCCGCCATGCACGGCTCACTGGTGACCTCCTCCCTGGTCCGCGAGACCACCGAGAGCGAGTCCCAGAACTACGGCTACAAGTTCGGCCAAGAAGAAGAGACCTACAACATCGTGGCTGCCCACGGTTACTTCGGTCGCCTGATCTTCCAATACGCCTCCTTCAACAACAGCCGTAGCCTGCACTTCTTCCTGGCTGCCTGGCCCGTTGTCGGCATCTGGTTCACCGCCCTGGGCGTGTCAACCATGGCCTTCAACCTGAACGGTTTCAACTTCAACCAGTCCATCCTTGATGGTCAGGGCCGCGTCCTGAACACCTGGGCTGACGTGCTGAACCGCGCCAACCTCGGCATGGAAGTCATGCACGAGCGCAACGCTCACAACTTCCCC
>1096627354036/cdnaId=1096701620102/pepId=1096701620103	Synechococcus Bacteria
GGCGGTCCTTACCAGCTGGTTGTGTTCCACTTCCTGATCGGCATCTTCTGCTACATGGGCCGCGAGTGGGAACTCTCCTACCGCCTCGGCATGCGCCCCTGGATCTGCGTTGCTTACAGCGCTCCTGTGGCTGCTGCTTCCGCCGTGTTCCTGGTGTATCCCTTCGGTCAGGGCTCCTTCTCCGACGGCATGCCCCTCGGCATCTCCGGCACCTTCAACTTCATGCTGGTGTTCCAGGCTGAGCACAACATCCTGATGCACCCCTTCCACATGCTGGGTGTGGCTGGTGTGTTCGGTGGCTCCCTGTTCTCCGCCATGCACGGCTCCCTGGTGACCTCCTCCCTGGTGCGTGAAACCACCGAGAGCGAGTCCCAGAACTACGGCTACAAGTTCGGCCAAGAGGAAGAGACCTACAACATCGTGGCTGCCCACGGTTACTTCGGTCGCCTGATCTTCCAATACGCCTCCTTCAACAACAGCCGCAGCCTTCACTTCTTCCTGGCTGCCTGGCCTGTGGTCGGCATCTGGTTCACTGCCCTGGGCGTCAGCACCATGGCCTTCAACCTGAACGGTTTCAACTTCAACCAGTCCATCCTTGATGGTCAGGGCCGCGTCCTGAACACCTGGGCTGATGTGCTGAACCGCGCCAACCTCGGCATGGAAGTGATGCACGAGCGCAACGCTCACAACTTCCCCCTCGACCTGGCTGCTGCTGAGTCCACCCCCGTGGCTCTGCAGGCTCCCGCCATCGGTTGA
>1096627962306/cdnaId=1096691322624/pepId=1096691322625	Synechococcus Bacteria
CACTTCTACCCCATCTGGGAAGCTGCTTCCCTCGATGAGTGGCTGTACAACGGCGGCCCTTATCAGTTGGTCTGCTTCCACTTCCTGATCGGCATTTCCGCCTACATGGGTCGTCAGTGGGAACTCTCCTACCGCCTGGGCATGCGCCCTTGGATCTGCGTCGCTTACAGCGCTCCGCTGTCTGCAGCGATGGCTGTTTTCCTGGTGTACCCCTTCGGTCAGGGTTCCTTCTCTGATGGCATGCCCCTGGGCATTTCTGGCACCTTCAACTTCATGTTGGTGTTCCAGGCTGAGCACAACATCCTGATGCACCCCTTCCACATGCTGGGCGTCGCAGGTGTTTTCGGCGGCAGTCTGTTCTCCGCCATGCACGGCTCCCTGGTGACCTCCTCCTTGGTGCGTGAAACCACCGAGGCTGAGTCCCAGAACTACGGCTACAAGTTCGGCCAAGAGGAAGAGACTTACAACATCGTGGCTGCCCACGGTTACTTCGGTCGCTTGATCTTCCAATACGCCTCCTTCAACAACAGCCGTAGCCTTCACTTCTTCCTGGGCGCCTGGCCTGTTGTCGGCATCTGGTTCACGTCCATGGGCATCAGCACCATGGCCTTCAACCTGAACGGCTTCAACTTCAACCAGTCCATCCTGGATAGTCAGGGCCGCGTCCTTAACACCTGN
>1096528506158/cdnaId=1096695768742/pepId=1096695768743	Synechococcus Bacteria
TCCTACCGCCTGGGCATGCGCCCCTGGATCTGCGTTGCCTACAGCGCACCTGTCGCTGCAGCCTCCGCTGTCTTCCTGGTTTACCCCTTCGGTCAGGGTTCCTTCTCTGACGCAATGCCCCTGGGCATCTCTGGCACCTTCAACTACATGTTGGTGTTCCAGGCCGAGCACAACATCCTGATGCACCCCTTCCACATGCTGGGCGTCGCAGGTGTTTTCGGCGGCAGCCTGTTCTCCGCCATGCACGGCTCCCTGGTGACCTCCTCCCTGGTGCGTGAAACCACCGAGAGCGAGTCCCAGAACTACGGCTACAAGTTCGGCCAAGAGGAAGAGACCTACAACATCGTGGCTGCCCACGGTTACTTCGGTCGCCTGATCTTCCAATACGCCTCCTTCAACAACAGCCGTAGCCTTCACTTCTTCCTGGCTGCCTGGCCTGTTGTCGGCATCTGGTTCACCGCCCTCGGCGTGTCAACCATGGCCTTCAACCTGAACGGCTTCAACTTCAACCAGTCCATCCTTGATGGTCAGGGCCGCGTCCTGAACACCTGGGCTGATGTGCTGAACCGTGCCGGCCTCGGCATGGAAGTGATGCACGAGCGCAACGCTCACAACTTCCCCCTCGACCTGGCTGCTGCTGAGTCCACTCCTGTGGCTCTGCAGGCTCCTGCCATCGGTTGA
>1096627317655/cdnaId=1096699588986/pepId=1096699588987	Synechococcus Bacteria
ATGACCACCACCCTCCAGCAGCGCTCCGGCGCTTCCAGCTGGCAGGCCTTCTGTGAGTGGGTCACCTCCACCAACAACCGTCTGTATGTCGGTTGGTTCGGTGTGCTGATGATCCCCACTCTGCTGGCTGCCACCATCTGCTTCGTCATCGCCTTCGTCGCCGCTCCTCCGGTCGACATCGATGGCATCCGTGAGCCCGTCGCTGGCTCCTTGATCTACGGCAACAACATCATCTCTGGTGCTGTTGTTCCTTCCAGCAACGCCATCGGCCTGCACTTCTACCCCATCTGGGAAGCTGCTTCCCTCGATGAGTGGCTGTACAACGGCGGCCCCTTCCAGCTGGTTGTTTTCCACTTCCTCATCGGCATCTACGCCTACATGGGTCGTGAGTGGGAACTCTCCTACCGCCTGGGCATGCGCCCCTGGATCTGCGTTGCCTACAGCGCACCTGTCGCTGCAGCCTCCGCTGTCTTCCTGGTTTACCCCTTCGGTCAGGGTTCTTTCTCTGACGCAATGCCCCTGGGCATCTCTGGCACCTTCAACTACATGCTGGTGTTCCAGGCCGAGCACAACATCCTGATGCACCCCTTCCACATGCTGGGCGTCGCAGGTGTTTTCGGCGGCAGCCTGTTCTCCGCCATGCACGGCTCCCTGGTGACCTCCTCCCTGGTGCGTGAAACCACCGAGAGCGAGTCCCAGAACTACGGCTACAAGTTCGGCCAAGAGGAAGAGACCTACAACATCGTGGCTGCCCACGGTTACTTCGGTCGCCTGATCTTCCAATACGCCTCCTTCAACAACAGCCGTAGCCTTCACTTCTTCCTGGCTGCCTGGCCTGTTGTCGGCATCTGGTTCACCGCCCTCGGCGTGTCAACCATGGCCTTCAACCTGAACGGCTTCAACTTCAACCAGTCCATCCTTGATGGTCAGGGCCGCGTCCTGAACACCTGGGCTGATGTGCTGAACCGTGCCGGCCTCGGCATGGAAGTGATGCACGAGCGCAACGCTCACAACTTCCCCCTCGACCTGGCTGCTGCTGAGTCCACTCCTGTGGCTCTGCAGGCTCCTGCCATCGGT
>1096627801610/cdnaId=1096689295962/pepId=1096689295963	Synechococcus Bacteria
TTCTGCTACATGGGTCGCGAGTGGGAACTCTCCTACCGCCTCGGCATGCGCCCCTGGATCTGCGTTGCTTACAGCGCACCTGTGGCTGCTGCCTCCGCCGTGTTCCTGGTTTACCCCTTCGGTCAGGGTTCCTTCTCTGACGGCATGCCCCTGGGCATCTCCGGCACCTTCAACTTCATGTTGGTGTTCCAGGCCGAGCACAACATCCTGATGCACCCCTTCCACATGCTTGGTGTGGCTGGCGTCTTCGGTGGTTCACTGTTCTCCGCCATGCACGGTTCACTGGTGACCTCCTCCTTGGTTCGTGAAACAACCGAGAGTGAGTCCCAGAACTACGGCTACAAGTTCGGCCAAGAAGAAGAGACCTACAACATCGTGGCTGCCCACGGTTACTTCGGTCGCCTGATCTTCCAATACGCGTCGTTCAACAACAGCCGTAGCCTGCACTTCTTCCTGGCTGCCTGGCCCGTTGTCGGCATCTGGTTCACCGCCCTCGGCGTGTCAACCATGGCCTTCAACCTGAACGGTTTCAACTTCAACCAGTCCATCCTTGATGGTCAGGGCCGCGTCCTGAACACCTGGGCTGATGTGCTGAACCGCGCCAACCTCGGCATGGAAGTCATGCACGAGCGCAACGCTCACAACTTCCCCCTCGACCTGGCTGCTGCTGAGTCCACTCCTGTGGCTCTGCAAGCTCCCGCCATCGGCTGA
>1096627075264/cdnaId=1096698610432/pepId=1096698610433	Synechococcus Bacteria
ATTCCTTTCATGGCTACTGCAATCCGCAGCGGGCGCCGCGGCAGTTGGGAAAATTTCTGTCAGTGGGTCACCGACACCAATAACCGCATTTACGTGGGTTGGTTCGGTGTGCTGATGATTCCCTGTCTGCTTGCAGCCACCGTCTGCTTCATCATCGCCTTCATCGCCGCTCCTGCGGTTGATATCGACGGCATCCGTGAGCCCGTTGCTGGCTCCCTGATCTACGGCAACAACATCATCTCTGGTGCTGTTGTTCCCTCCTCGAACGCCATCGGCCTTCACTTCTATCCCATCTGGGAAGCTGCCTCTCTTGATGAGTGGCTGTACAACGGCGGTCCTTACCAGCTGGTTGTCTTCCACTTCCTGATCGGCATCTCCGCCTACATGGGGCGTCAGTGGGAACTCTCCTACCGCCTCGGCATGCGCCCCTGGATCTGCGTTGCTTACAGCGCACCGCTGTCTGCAGCCTTCGCTGTGTTCCTGGTTTACCCCTTCGGTCAGGGTTCCTTTTCTGACGGCATGCCCCTGGGCATCTCCGGCACCTTCAACTTCATGTTGGTGTTCCAGGCCGAGCACAACATCCTGATGCACCCCTTCCACATGCTTGGTGTGGCTGGCGTCTTCGGTGGTTCACTGTTCTCCGCCATGCACGGTTCACTGGTGACCTCCTCCTTGGTTCGTGAAACAACCGAGAGCGAGTCCCAGAACTACGGCTACAAGTTCGGCCAAGAGGAAGAGACCTACAACATCGTGGCTGCCCACGGTTACTTCGGTCGCCTGATCTTCCAATACGCGTCGTTCAACAACAGCCGTAGCCTGCACTTCTTCCTGGCTGCCTGGCCCGTTGTCGGCATCTGGTTCACCTCCATGGGCATCAGCACCATGGCCTTCAACCTGAACGGTTTCAACTTCAACCAGTCCATCCTTGATGGTCAGGGCCGCGTCCTGAACACCTGGGCTGATGTGCTGAACCGCGCCAACCTCGGCATGGAAGTCATGCACGAGCGCAACGCTCACAACTTCCCCCTCGACCTGGCTGCTGCTGAGTCCACTCCTGTGGCTCTGCAAGCTCCCGCCATCGGCTGA
>1096627360480/cdnaId=1096700230630/pepId=1096700230631	Synechococcus Bacteria
ATTTTTCTTCACCGCCTGTTCCCATCCTGTCTTCCTTACCTCATGTCTTCAACAACCCTGTCCCGCAGGCGCGTTGGCTCCTGGGATGCCTTCAAGAACTGGATCACCAGCACCGACAACCGCCTCTACATCGGCTGGTTCGGCGTGCTGATGATTCCCTGCCTGCTCACGGCAGCCATCTGCTTCATCCTCGCCTTCATCGCCGCTCCCCCCGTCGACATCGACGGCGTTCGCGAGCCTGTGACCGGTTCGTTGCTCTATGGCAACAACATCATCACCGCTGCGGTGGTGCCCACCTCCAACGCGATCGGACTGCACCTCTACCCGATCTGGGAGGCCTCCAGCCTCGATGAGTGGCTCTACAACGGCGGCCCTTATCAGCTGATCATCTTCCACTTCCTGATCGGCATCTACGCCTACATGGGTCGCGAGTGGGAACTCTCCTACCGCCTCGGCATGCGCCCCTGGATCGCCGTTGCCTACAGCGCCCCTGTAGCTGCAGCCACCGCCGTGCTGCTCGTGTATGCCATCGGCCAGGGCTCCTTCTCCGATCCCCTGCCCCTCGGGATTTCAGGCACCTTCAATTTCATGCTGGTGCTCCAGGCGGAACACAACGTGCTCATGCACCCCTTCCACATGGTGGGTGTGGCCGGCGTCTTCGGTGGAGCCCTCTTCTCCGCCATGCACGGCTCCCTGGTGACCTCCTCCCTGGTGCGTGAAACCACCGAAGCGGAATCCCAGAACCGTGGCTACAAATTCGGCCAGGAAGAAGAGACCTACAACATCGTGGCTGCCCACGGTTACTTCGGTCGCCTGATCTTCCAATACGCCTCCTTCAACAACAGCCGCAGCCTTCACTTCTTCCTGGCGGCCTGGCCGGTGATCGGCATCTGGTTCGCCTCCATGGCGGTGGTGAGCTTCTCCTTCAACGTCAATGGCTTCAACTTCAACCAGTCGATCCTCGACAACCAGGGTCGGGTGATCAGCACCTGGGCCGATGTGCTCAACCGTGGCGGTCTTGGCATCGAAGCGATGCATGAACGCAACGTGCATAACTTCCCGCTCGATCTGGCAGCGGTCGACAGTCAACCCGTGGCGCTCACAGCACCTGCGATCGGT
>1096528361276/cdnaId=1096695856774/pepId=1096695856775	Synechococcus Bacteria
ATGACCACCACCATTCAGCAGCGCTCCGGCGCCAATGGCTGGCAGTCCTTCTGCGAGTGGGTCACCTCCACCAATAACCGCCTCTATGTGGGCTGGTTCGGTGTGCTGATGATCCCCACCCTGCTGGCTGCCACCACCTGCTTCATCGTTGCGTTCATCGCAGCTCCTCCCGTCGACATCGACGGCATCCGTGAGCCCGTCGCCGGCTCCCTGATCTACGGCAACAACATCATCTCCGGTGCTGTTGTGCCCTCCTCCAACGCCATCGGCCTGCACTTCTATCCCATCTGGGAAGCTGCCTCCCTCGATGAGTGGCTCTACAACGGCGGTCCTTACCAGCTGGTTGTGTTCCACTTCCTGATCGGCATCTTCTGCTACATGGGCCGCGAGTGGGAACTCTCCTACCGCCTCGGCATGCGTCCCTGGATCTGCGTTGCTTACAGCGCTCCTGTGGCTGCTGCTTCCGCCGTGTTCCTGGTGTATCCCTTCGGTCAGGGTTCCTTCTCCGACGGCATGCCCCTCGGTATTTCCGGCACCTTCAACTTCATGCTGGTGTTCCAGGCTGAGCACAACATCCTGATGCACCCCTTCCACATGCTGGGTGTGGCTGGTGTGTTCGGTGGCTCCCTGTTCTCCGCCATGCACGGTTCCCTGGTGACCTCCTCCCTGGTGCGTGAAACCACCGAGAGCGAGTCCCAGAACTACGGCTACAAGTTCGGTCAAGAGGAAGAGACCTATAACATCGTGGCTGCCCACGGTTACTTCGGTCGCCTGATCTTCCAATACGCCTCCTTCAACAACAGCCGCAGCCTTCACTTCTTCCTGGCTGCCTGGCCTGTGGTCGGCATCTGGTTCACTGCCCTGGGCGTCAGCACCATGGCTTTCAACCTGAACGGTTTCAATTTCAACCAGTCCATCCTTGATGGTCAGGGCCGCGTCCTGAACACCTGGGCTGATGTACTGAACCGCGCCAACCTCGGCATGGAAGTGATGCACGAGCGCAACGCTCACAACTTCCCCCTCGACCTGGCTGCTGCTGAGTCCACCCCCGTGGCTCTGCAGGCTCCCGCCATCGGTTGA
>1096626847236/cdnaId=1096697562122/pepId=1096697562123	Synechococcus Bacteria
ATGACCACCACCATCCAGCAGCGCTCCGGCGCTTCTAGCTGGCAGTCCTTCTGCGAGTGGGTTACTTCCACCAACAACCGTCTGTATGTCGGTTGGTTCGGTGTGTTGATGATCCCAACTCTGTTGGCTGCCACCATCTGCTTCGTCATCGCATTCGTCGCCGCTCCTCCGGTTGACATCGATGGCATCCGCGAGCCAGTCGCTGGCTCCTTGATGTACGGCAACAACATCATTTCTGGTGCTGTTGTTCCTTCCAGCAACGCGATCGGCCTGCACTTCTATCCCATCTGGGAAGCAGCATCACTCGACGAGTGGCTGTACAACGGCGGTCCTTTCCAGCTCGTCGTTTTCCACTTCCTGATCGGCATCTACGCCTATATGGGACGTGAGTGGGAACTCTCTTACCGCTTGGGCATGCGCCCCTGGATCTGTGTTGCCTACAGCGCACCTGTCGCTGCTGCATCTGCAGTGTTCCTGGTCTACCCCTTCGGTCAGGGTTCGTTCTCTGACGCGATGCCTTTGGGCATCTCTGGAACCTTCAACTACATGTTGGTGTTCCAGGCTGAGCACAACATCCTGATGCACCCCTTCCACATGCTTGGAGTGGCTGGTGTCTTCGGTGGTTCATTGTTCTCCGCCATGCACGGCTCACTGGTGACCTCCTCCTTGGTGCGTGAAACCACCGAAAGCGAGTCCCAGAACTACGGCTACAAATTCGGCCAAGAAGAAGAGACGTACAACATCGTGGCAGCGCACGGCTACTTCGGTCGCCTGATCTTCCAATACGCCTCGTTCAACAACAGCCGTAGCCTTCACTTCTTCCTTGCAGCCTGGCCTGTAGTGGGTATCTGGTTCACCGCCCTTGGCGTGTCAACCATGGCCTTCAACTTGAACGGCTTCAACTTCAACCAGTCAATCCTTGATGGTCAGGGCCGCGTCCTGAACACCTGGGCGGACGTGTTGAACCGTGCCGGCCTCGGCATGGAAGTGATGCACGAGCGCAACGCTCATAACTTCCCGCTCGACCTGGCAGCTGCTGAGTCCACACCTGTGGCGCTGCAAGCACCTGCAATCGGTTGA
>1096520733994/cdnaId=1096694687464/pepId=1096694687465	Synechococcus Bacteria
GTGGGTTGGTTCGGCGTTCTGATGATTCCCTGCCTGCTGGCCGCCACCATCTGCTTCATCGTTGCCTTTATCGCCGCTCCCCCGGTTGATATCGACGGCATCCGCGAGCCCGTTGCCGGCTCCCTGCTGTACGGCAACAACATCATCTCTGGCGCTGTGATCCCCAGCAGCAACGCCATTGGTCTGCACTTCTATCCCATCTGGGAAGCCGCCAGCCTCGACGAGTGGCTGTACAACGGCGGTCCTTTCCAGCTGGTGGTTTTCCACTTCCTCATCGGCATCTACGCCTACATGGGTCGTGAGTGGGAACTGTCCTACCGCCTCGGCATGCGCCCCTGGATCTGCGTTGCTTACAGCGCACCCGTGGCTGCTGCTTCCGCTGTGTTCCTGGTGTATCCCTTCGGTCAGGGCTCCTTCTCGGACGCCATGCCCCTCGGCATCTCCGGCACCTTCAACTACATGCTGGTGTTCCAGGCTGAGCACAACATCCTGATGCACCCCTTCCACATGCTTGGTGTGGCTGGTGTGTTCGGTGGCTCCCTGTTCTCCGCCATGCACGGTTCGCTGGTGACCTCCTCCCTGGTGCGTGAAACCACCGAGAGCGAGTCGCAGAACTACGGCTACAAGTTCGGCCAAGAGGAAGAGACCTACAACATCGTGGCTGCCCACGGTTACTTCGGTCGCCTGATCTTCCAATACGCCTCCTTCAACAACAGCCGCAGCCTGCACTTCTTCCTGGCTGCCTGGCCTGTGGTTGGCATCTGGTTTACCGCCCTGGGCGTGAGCACCATGGCGTTCAAC
>1096627154091/cdnaId=1096699423344/pepId=1096699423345	Synechococcus Bacteria
ATCTACGCCTACATGGGTCGTGAGTGGGAACTTTCCTACCGCCTGGGCATGCGCCCTTGGATCTGCGTTGCCTACAGCGCACCTGTCGCTGCAGCCTCCGCTGTCTTCCTGGTTTACCCCTTCGGTCAGGGTTCCTTCTCTGACGCAATGCCCCTGGGCATCTCTGGCACCTTCAACTACATGCTGGTGTTCCAGGCCGAGCACAACATCCTGATGCACCCCTTCCACATGCTGGGCGTCGCAGGTGTTTTCGGCGGCAGCCTGTTCTCCGCCATGCACGGCTCCCTGGTGACCTCCTCCCTGGTGCGTGAAACCACCGAGAGCGAGTCCCAGAACTACGGCTATAAGTTTGGCCAAGAGGAAGAGACCTACAACATCGTGGCTGCCCACGGTTACTTCGGTCGCCTGATCTTCCAATACGCCTCCTTCAACAACAGCCGTAGCCTTCACTTCTTCCTGGCTGCCTGGCCTGTTGTCGGCATCTGGTTCACCGCCCTCGGCGTGTCAACCATGGCCTTCAACCTGAACGGCTTCAACTTCAACCAGTCCATCCTTGATGGTCAGGGCCGCGTCCTGAACACCTGGGCTGATGTGCTGAACCGTGCTGGCCTTGGCATGGAAGTGATGCACGAGCGCAACGCTCACAACTTCCCTCTCGACCTGGCTGCCGCTGAGTCCACTCCTGTGGCTCTGCAGGCTCCTGCCATCGGT
>1096626910060/cdnaId=1096698414052/pepId=1096698414053	Synechococcus Bacteria
ATTCGCCACCGGGATTCGTCCCACAGGCTCTTTTCCGTTCTCATGACTACCACCATCCAGCAGCGCTCCGGCGCTAACGGCTGGCAGCAGTTCTGTGAGTGGGTCACCTCCACCAACAACCGTCTTTATGTCGGTTGGTTCGGTGTTCTGATGATCCCCACCCTGCTTGCCGCTACCACTTGCTTCATCGTCGCTTTCATCGCCGCACCTCCGGTTGATATCGATGGCATCCGCGAGCCTGTTGCAGGTTCTCTGATGTATGGCAACAACATCATTTCTGGTGCTGTTGTTCCTTCCAGCAACGCCATCGGCTTGCACTTCTACCCAATCTGGGAAGCTGCCTCACTCGACGAGTGGCTCTACAACGGCGGTCCTTTCCAACTGGTTGTTTTCCACTTCCTGATCGGCATCTACGCCTACATGGGACGTGAGTGGGAACTTTCCTACCGCTTGGGCATGCGCCCTTGGATCTGTGTTGCATACAGCGCACCTGTTGCTGCTGCATCTGCAGTCTTCTTGGTCTACCCCTTCGGTCAAGGTTCGTTCTCTGACGCCATGCCCCTGGGCATCTCTGGAACCTTCAACTACATGTTGGTCTTCCAGGCTGAGCACAACATCCTGATGCACCCCTTCCACATGCTTGGTGTGGCTGGTGTCTTCGGTGGTTCACTGTTCTCCGCCATGCACGGCTCACTGGTGACCTCTTCCTTGGTTCGTGAAACAACCGAGACCGAGTCTCAGAACTACGGCTACAAGTTCGGCCAAGAAGAAGAGACCTACAACATCGTTGCAGCTCACGGCTATTTCGGTCGCTTGATCTTCCAATACGCCTCCTTCAACAACAGCCGTAGCCTTCACTTCTTCCTTGCTGCCTGGCCTGTTGTCGGCATCTGGTTCACCGCCCTTGGCGTGTCAACCATGGCCTTCAACCTGAACGGCTTCAACTTCAACCAGTCCATCCTTGATGGTCAGGGCCGCGTCCTGAACACCTGGGCCGATGTCTTGAACCGTGCCGGTCTCGGCATGGAAGTGATGCACGAGCGCAACGCTCATAACTTCCCCCTCGACCTGGCAGCTGCTGAGTCC
>1096627286600/cdnaId=1096682598408/pepId=1096682598409	Synechococcus Myovirus
CCAACACTGTTAGCAGCAACTGTCTGCTTCATTGTCGCATTCATCGCAGCACCACCCGTCGATATTGACGGTATTCGTGAACCCGTAGCAGGTTCACTCATGTATGGCAACAACATCATTTCTGGTGCAGTTGTCCCAAGTTCAAATGCAATCGGTCTCCACTTCTACCCAATCTGGGAAGCAGCATCACTCGATGAGTGGTTGTATAACGGTGGTCCTTTCCAATTGGTAGTCTTTCACTTCCTTATCGGCATCTATGCTTATATGGGACGTGAGTGGGAACTTTCTTACCGTTTAGGTATGCGTCCATGGATCTGTGTTGCATACTCTGCACCAGTCGCTGCTGCGAGTGCAGTATTCCTCGTCTATCCTTTCGGTCAAGGTTCTTTCTCTGATGCTATGCCTCTTGGTATTTCTGGTACTTTTAACTACATGCTTGTATTCCAGGCAGAACACAATATCCTTATGCACCCGTTCCACATGCTCGGTGTTGCTGGGGTATTCGGTGGATCTCTTTTCTCTGCTATGCACGGAAGTCTGGTTACTTCCTCACTTGTTCGTGAAACAACTGAAACTGAGTCACAGAACTATGGTTACAAGTTCGGTCAAGAAGAAGAGACCTACAACATCGTCGCAGCCCATGGTTACTTCGGTCGTTTGATCTTCCAATATGCTTCATTCAACAACTCACGTTCCTTGCACTTCTTCCTTGCTGCATGGCCCGTTGTTGGTATCTGGTTCACCGCACTTGGTGTATCCACGATGGCATTCAACCTGAACGGTTTCAACTTCAACCAGTCCATCCTTGATGGTCAGGGTCGTGTGCTCAACACATGGGCAGACGTATTGAACCGTGCCGGTCTTGGAATGGAGGTGATGCACGAGAGGAACGCACACAATTTCCCACTGGATCTTGCTGCTGCTGAGTCCACTCCTGTTGCACTTACCGCACCTGCAGTTGGTTGA
>1096627177034/cdnaId=1096683425164/pepId=1096683425165	Synechococcus Myovirus
ATGGCTAGTTCAACTCTGTCACGCGGAAGCGTGTCTAACTGGGAATCCTTTTGCGATTGGGTTACCAGCACTAACAACCGTCTGTATGTCGGTTGGTTCGGCGTCCTGATGATCCCTACGTTGCTTGCAGCAACCATCTGTTTCATCACTGCTTTCGTAGCAGCGCCCCCCGTCGATATTGACGGTATCCGTGAACCCGTTGCTGGTTCGCTCATGTATGGCAACAACATCATTTCTGGTGCTGTCGTCCCTTCTTCTAACGCTATTGGTCTTCACTTCTATCCCATCTGGGAAGCAGCAACTCTGGACGAATGGTTGTACAACGGTGGTCCTTACCAACTCGTCGTCTTCCACTTCCTGATTGGTGTCTTCTGCTACATGGGTCGTGAATGGGAACTGTCTTACCGTTTGGGTATGCGTCCCTGGATCTGCGTTGCATACTCTGCTCCAGTTGCTGCTGCGAGTGCAGTGTTCCTCGTCTATCCTTTCGGTCAAGGTTCTTTCTCTGATGGTATGCCTCTTGGCATCTCTGGTACATTCAACTACATGCTTGTCTTCCAAGCAGAGCACAACATTCTCATGCACCCCTTCCATATGCTCGGCGTAGCAGGTGTGTTCGGTGGTTCACTGTTCAGTGCAATGCACGGTTCTCTGGTTACTTCTTCGCTGGTTCGTGAGACCACCGAAACTGAGTCCCAGAACTATGGTTACAAGTTCGGTCAAGAAGAAGAGACCTACAACATCGTCGCCGCTCACGGTTACTTCGGTCGTCTGATCTTCCAGTATGCATCCTTTAACAACTCACGCTCTTTGCACTTCTTCCTCGCTGCGTGGCCTGTTGTCGGCATCTGGTTCACTGCTCTTGGTGTTAGCACCATGGCATTCAACCTTAACGGTTTCAACTTCAACCAGTCGATCCAAGATAACCAAGGACATGTCCTTAACACTTGGGCAGACGTTCTGAACCGTGCTGGTCTGGGTATGGAAGTTATGCACGAGCGTAATGCTCACAACTTCCCTCTCGACCTTGCTGCTGCTGAGTCCACTCCTGTGGCACTCACCGCACCTGCGATCGGTTGA
>1096528508413/cdnaId=1096678438538/pepId=1096678438539	Synechococcus Myovirus
TTCGTCGCTGCTCCACCTGTGGACATCGATGGCATCCGTGAACCCGTCGCTGGTTCACTCATGTACGGTAACAACATCATCTCTGGTGCAGTTGTTCCCTCTTCCAACGCAATTGGTCTTCACTTCTATCCTATTTGGGAAGCCGCATCGCTCGACGAGTGGCTGTATAACGGTGGTCCATTCCAACTCGTAGTATTCCACTTCCTCATCGGCATCTATGCCTACATGGGTCGTGAGTGGGAACTTTCCTATCGCTTGGGTATGCGTCCTTGGATCTGCGTTGCATATAGCGCACCTGTCGCTGCTGCTTCTGCTGTATTCCTCGTCTATCCTTTCGGTCAAGGATCTTTCTCCGATGCTATGCCTCTTGGTATCTCTGGTACTTTTAACTATATGCTTGTATTCCAAGCAGAACACAATATCCTTATGCATCCGTTCCACATGCTCGGTGTTGCTGGGGTATTCGGTGGATCTCTGTTCTCTGCTATGCATGGAAGTCTCGTTACTTCTTCGCTGGTCCGTGAAACCACGGAAACTGAGTCCCAAAACTATGGTTACAAGTTCGGTCAAGAGGAAGAGACCTACAACATTGTTGCAGCACACGGTTACTTCGGTCGTCTGATCTTCCAGTATGCTTCTTTCAACAATTCTCGCTCGCTGCATTTCTTCCTCGCAGCATGGCCAGTCGTGGGCATCTGGTTTACCGCCCTCGGCGTCTCCACCATGGCGTTCAACCTCAACGGCTTCAACTTCAATCAATCCATTATTGATGGTCAAGGTCGTGTTCTGAACACCTGGGCAGATGTACTCAACCGCGCTGGTCTGGGTATGGAAGTTATGCACGAGCGTAATGCTCACAACTTCCCCTTGGATCTTGCTGCTGCTGAGTCCACCCCTGTGGCACTCACCGCACCTAGCGTTGGT
>1096628037193/cdnaId=1096671095120/pepId=1096671095121	Synechococcus Myovirus
ATACCTGTGGCGGAGGGTGTCACAGGAATATTAATACTAGTGTTCCCCGCACTTATACCTAACCCTTTTTCAATTACAATGGCTAATTCTGTTCTTTCGCGTCAACAAGGCGCTTCTACTTGGGAGGATTTTTGCTCCTGGGTGACCTCAACTAACAATCGTCTTTATGTTGGTTGGTTCGGTGTGCTGATGATTCCAACACTGTTGGCAGCAACCATTTGCTTCATTACTGCGTTCGTCGCTGCTCCCCCTGTGGACATCGACGGCATCCGTGAACCCGTCGCTGGTTCACTCATGTACGGTAACAACATCATCTCTGGTGCAGTTGTTCCCTCTTCCAACGCAATTGGACTTCACTTCTATCCCATCTGGGAAGCCGCATCGCTCGACGAGTGGCTGTATAATGGTGGTCCTTTCCAACTCGTAGTCTTCCACTTCCTGATCGGCATCTATGCCTACATGGGTCGTGAGTGGGAACTTTCTTATCGACTCGGTATGCGTCCTTGGATCTGTGTTGCATATTCTGCTCCAGTCGCTGCAGCATCTGCTGTATTCCTTGTCTATCCTTTTGGTCAAGGTTCTTTCTCTGATGCAATGCCTCTCGGTATTAGTGGTACTTTCAACTACATGCTTGTCTTCCAAGCAGAGCACAACATCCTGATGCACCCCTTCCACATGCTTGGAGTTGCTGGTGTCTTTGGTGGTTCTCTGTTCAGTGCAATGCACGGTTCACTCGTTACTTCCTCCTTGGTTCGTGAAACCACTGAGAACGAGTCCCAGAACTATGGTTATAAGTTCGGTCAAGAAGAAGAGACCTACAACATCGTTGCCGCTCATGGTTACTTTGGTCGTCTGATCTTCCAATACGCTTCTTTCAACAACTCCCGTTCTCTGCACTTCTTCCTTGCTGCATGGGCCTGTTGTTGGCATCTGGTTCACTGCTCTTGGTGTTAG
>1096627291072/cdnaId=1096683908648/pepId=1096683908649	Synechococcus Myovirus
TTGCTGTTATTATATATACATCAGCAAGTTAAGATACCAACACATTTCTTAACTGTTCGTAACACTCCTCAAACCAAGACCTCTAGGGTGTATAAACACGTCTTTAATATCCTTGCCTTAGGGTGGCGAGGAGATAGTAAAACCATCATTTCCCTGATGATCTTACTTTTTTTCAGAACAATGGCAACACTTTCAAGACAACAACAAACTACCTCACCGTGGAATGATTTCTGCGATTGGGTAACCTCAACAAACAATCGTCTTTATGTCGGTTGGTTTGGTGTACTGATGATCCCAACACTGTTGGCGGCAACCATCTGCTTCATCGTTGCTTTCGTAGCAGCACCTCCTGTCGATATCGACGGCATCCGCGAACCAGTTGCTGGTTCACTCATGTATGGTAACAACATCATCTCTGGTGCAGTTGTTCCTTCTTCAAACGCAATCGGTCTTCACTTCTACCCCATCTGGGAAGCAGCATCTTTGGATGAATGGCTTTACAATGGCGGTCCTTTCCAATTGGTAGTCTTCCACTTCCTTATCGGCATCTATGCATATATGGGACGTGAATGGGAACTGTCATACCGTTTAGGTATGCGTCCATGGATCTGTGTAGCATATTCTGCTCCAGTCGCTGCCGCGAGTGCAGTATTCCTCGTCTATCCTTTCGGTCAAGGTTCTTTCTCCGATGCTATGCCTCTTGGTATCTCTGGTACTTTTAACTACATGCTTGTATTCCAGGCAGAACACAATATCCTTATGCACCCGTTCCACATGCTCGGTGTTGCTGGGGTATTCGGTGGATCTTTGTTCTCTGCTATGCATGGAAGTCTTGTTACTTCTTCACTCGTCCGTGAGACGACTGAAACTGAGTCACAAAACTATGGTTATAAGTTCGGTCAGGAAGAAGAGACCTACAACATCGTTGCAGCCCATGGTTACTTCGGTCGTTTGATCTTCCAATACGCTTCATTCAACAACTCACGTTCACTGCACTTTTTCCTTGCTGCATGGCCTGTTGTTGGCATCTGGTTCACCGCACTTGGTGTCTCCACGATGGCGTTCAACCTCAACGGTTTCAACTTCAACCAGTCCATCCTTGATGGTCAGGGTCGTGTGCTCAACACCTGGGCAGACGTATTGAACCGTGCAGGTTTGGGTATGGAAGTTATGCATGAGCGTAACGCCCACAACTTCCCACTGGATCTTGCTGCTGCTGAGTCAACTCCTGTTGCACTTACCGCACCTACCGTAGGCTGA
>1096627313094/cdnaId=1096683469160/pepId=1096683469161	Synechococcus Myovirus
GGAGCTGCTTCCCTAGATGAGTGGCTTTACAACGGTGGGCCTTTCCAACTGGTTGTGTTCCACTTCCTGATTGGTATCTATGCCTATATGGGTCGTGAGTGGGAACTTTCCTACCGTTTAGGTATGCGTCCTTGGATTTGTGTTGCTTACAGCGCACCCGTTGCTGCTGCTTCTGCAGTGTTCTTGGTCTATCCTTTCGGTCAAGGTTCTTTCTCTGATGCGATGCCTCTGGGTATCTCTGGTACTTTCAACTACATGCTTGTGTTCCAGGCAGAGCACAACATTCTGATGCACCCCTTCCACATGCTTGGAGTTGCTGGTGTCTTCGGTGGTTCTCTGTTCAGTGCGATGCACGGTTCTCTGGTTACTTCCTCGCTGGTTCGTGAGACCACCGAGCAAGAGTCCCAGAATTATGGTTACAAGTTCGGTCAAGAGGAGGAAACATACAATATAATTGCTGCTCACGGATACTTTGGACGACTGATTTTTCAGTATGCCTCTTTTAACAACTCCCGTTCGCTGCACTTCTTCCTTGCCGCTTGGCCCGTCGTGGGTATTTGGTTCGCTGCTCTCGGTGTTTCTACGATGGCTTTTAACCTTAACGGACTAAATTTCAATCAGAGTATCCTTGATCATCAGGGACACGCAATTAACACTTGGGCTGATATTCTAAATCGTGCTAATCTTGGATTTGAAGTGGTCCACGAGAGAAATGCACATAACTATCCTTTGGATCTTGCTACTGCTTCTACTACTGAAGTTGCTTTGACTGCTCCAAGTATTGGATAG
>1096520778653/cdnaId=1096676007928/pepId=1096676007929	Synechococcus Myovirus
GTTCCTTCTTCCAACGCAATTGGTCTTCACTTCTATCCCATCTGGGAAGCCGCATCGCTCGACGAGTGGCTGTATAACGGTGGTCCTTTCCAACTCGTAGTCTTCCACTTCCTCATCGGCATCTACGCCTACATGGGTCGTGAGTGGGAACTTTCCTATCGCTTGGGTATGCGTCCTTGGATCTGCGTTGCATATAGCGCACCTGTCGCTGCTGCTTCTGCTGTATTCCTCGTCTATCCTTTCGGTCAAGGATCTTTCTCCGATGCTATGCCTCTTGGTATCTCTGGTACTTTTAACTATATGCTTGTATTCCAAGCAGAACACAATATCCTTATGCATCCGTTCCACATGCTCGGTGTTGCTGGGGTATTCGGTGGATCTCTGTTCTCTGCTATGCATGGAAGTCTCGTTACTTCTTCGCTGGTCCGTGAAACCACGGAAACTGAGTCCCAGAACTATGGTTACAAGTTCGGTCAAGAAGAAGAGACCTACAACATTGTTGCAGCACACGGTTACTTCGGTCGTCTGATCTTCCAGTATGCTTCTTTCAACAATTCTCGCTCGCTGCACTTCTTCCTCGCAGCATGGCCAGTCGTGGGCATCTGGTTTACCGCCCTCGGCGTCTCCACCATGGCGTTCAACCTCAACGGCTTCAACTTCAATCAATCCATTATTGATGGTCAAGGTCGTGTTCTGAACACCTGGGCAGACGTACTCAACCGCGCAGGTCTGGGTATGGAAGTTATGCACGAGCGTAATGCTCACAACTTCCCCTTGGATCTCGCTGCTTCTGAGTCCACCCCTGTGGCACTCACCGCACCTAGCATTGGT
>1096627181509/cdnaId=1096683405080/pepId=1096683405081	Synechococcus Myovirus
ATAACCCTTTTTCAAATGGCTTCAACACTTTCAAGACAACAATCAACCTCCTCGTGGGATAATTTCTGCGATTGGGTAACTTCTACCAATAACCGCCTCTATGTCGGTTGGTTCGGCGTTCTGATGATCCCAACTCTGTTGGCAGCAACCATCTGTTTCGTCGTAGCATTCGTCGCTGCTCCACCTGTGGACATCGATGGCATCCGTGAACCCGTCGCTGGTTCACTCATGTACGGTAACAACATCATCTCTGGTGCAGTTGTTCCCTCTTCCAACGCAATTGGTCTTCACTTCTATCCCATCTGGGAAGCCGCATCGCTCGACGAGTGGCTGTACAATGGTGGTCCTTTCCAACTCGTAGTCTTCCACTTCCTCATCGGCATCTACGCCTATATGGGTCGTGAGTGGGAACTTTCCTACCGCCTTGGTATGCGTCCTTGGATCTGTGTTGCATACTCTGCACCTGTTGCAGCAGCATCCGCAGTCTTCCTGGTCTATCCTTTCGGTCAAGGTTCTTTCTCTGACGCAATGCCTCTCGGCATCTCTGGTACTTTCAACTACATGCTGGTGTTCCAAGCAGAGCACAACATTCTGATGCACCCCTTCCACATGCTGGGTGTCGCAGGTGTCTTCGGTGGTTCACTGTTCACTGCAATGCACGGTTCACTGGTTACCTCTTCACTGGTTCGTGAAACCACTGAAACTGAGTCCCAGAACTATGGTTACAAGTTCGGTCAAGAAGAAGAAACGTACAACATCGTTGCTGCTCATGGATATTTCGGTCGTCTTATCTTCCAATATGCATCGTTCAACAACTCCCGTTCACTGCACTTCTTCCTCGCAGCATGGCCCGTCGTGGGAATCTGGTTTACCGCCCTCGGCGTCTCCACCATGGCATTCAACCTCAACGGCTTCAACTTCAATCAATCCATTATTGATGGTCAAGGTCGTGTTCTGAATACCTGGGCAGATGTGCTCAACCGCGCTGGTCTGGGTATGGAAGTTATGCATGAGCGTAATGCTCACAACTTCCCACTCGACCTGGCAGCTGCTGAGTCCACTCCTGTGGCACTCCAAGCACCTGCAGTTGGTTGA
>1096627179518/cdnaId=1096683933998/pepId=1096683933999	Synechococcus Myovirus
ATGGCAAACTCTACGCTTCAACAATCTTACTCTCCGTCCAACTGGGAACAGTTCTGTGACTGGGTTACCTCAACTAACAACCGTCTGTACGTCGGTTGGTTCGGTGTGCTGATGATCCCAACTCTGTTGGCAGCAACTATCTGCTTCATCGTCGCTTTCATCGCTGCTCCACCTGTGGACATTGATGGCATCCGCGAACCAGTCGCTGGTTCTCTCATGTATGGCAACAACATCATTTCTGGTGCAGTTGTTCCTTCTTCCAACGCAATTGGTCTTCACTTCTATCCCATCTGGGAAGCAGCATCTCTTGATGAGTGGTTGTACAACGGTGGTCCTTTCCAGTTGGTTATCTTCCACTTCTTGATCGGTATCTATGCATACATGGGTCGTGAGTGGGAACTCTCTTACCGTCTCGGTATGCGTCCTTGGATCTGTGTTGCATACTCTGCACCTGTCGCTGCAGCATCTGCTGTCTTCCTCGTTTATCCTTTCGGTCAAGGTTCTTTCTCCGATGCTATGCCTCTTGGTATCTCTGGTACTTTTAACTACATGCTTGTCTTCCAAGCAGAACACAATATCCTTATGCATCCGTTCCACATGCTCGGTGTTGCTGGGGTATTCGGTGGATCTCTTTTCTCTGCTATGCACGGAAGTCTTGTTACTTCCTCGCTTGTCCGCGAGACAACTGAAACTGAAAGTCAGAACTATGGTTACAAGTTTGGACAAGAAGAAGAGACCTACAACATCGTTGCCGCTCACGGTTACTTCGGTCGCTTGATCTTCCAATACGCTTCTTTCAACAACTCTCGTTCCTTGCACTTCTTCCTTGCTGCTTGGCCAGTTGTTGGCATCTGGTTCACCGCACTTGGTGTTTCCACGATGGCGTTCAACCTGAACGGTTTCAACTTCAACCAGTCCATCGTTGAGTCACAAGGTAAAGTGATCAACACCTGGGCAGATGTCCTGAACCGTGCTGGTCTGGGTATGGAAGTCATGCACGAGCGTAACGCTCACAACTTCCCTCTTGACCTTGCTGCTGCTGAGTCAACTCCTGTTGCTCTCACCGCACCTGCTATCGGT
>1096626912631/cdnaId=1096682144196/pepId=1096682144197	Synechococcus Myovirus
ATACCTCTGGTGGAGGGTGCCAGAGGAATACTTCATACACTGTTCCCCGCAGTATTACTTACCCTTTTTCAAATGTCTAGTACAATCACACAATCCCGTCAGTCTAATTGGGATTCTTTCTGCGAGTGGGTCACCTCCACTGAGAACCGTCTTTATGTCGGTTGGTTTGGTGTTCTGATGATCCCTACACTTCTCGCCGCTACAATTTGTTTCGTTATTGCATTCATCGCTGCCCCTCCTGTGGACATCGATGGCATCCGTGAACCAGTTGCTGGTTCACTTCTGTACGGTAACAACATCATCTCTGGTGCTGTTGTTCCTAGTTCAAACGCAATTGGCCTACACTTCTACCCCATCTGGGAAGCTGCTACTCTTGATGAGTGGCTGTATAACGGTGGTCCTTTCCAACTCGTTATCTTCCACTTCCTCATCGGTATCTTTGCCTACATGGGTCGTGAGTGGGAACTTTCTTACCGTCTAGGTATGCGTCCTTGGATCTGTGTTGCTTACAGTGCTCCTGTCGCTGCTGCTTCTGCTGTATTCCTGGTCTATCCTTTCGGTCAAGGTTCGTTCTCTGACGCAATGCCTCTTGGCATCTCTGGTACTTTCAACTATATGCTCGTGTTCCAGGCAGAACACAACATCCTGATGCACCCATTCCATATGCTTGGTGTTGCAGGTGTCTTTGGTGGTTCTCTGTTCAGTGCAATGCACGGTTCTTTGGTCACCTCCTCCCTGGTTCGTGAAACTACCGAGAGTGAGTCACAAAACTATGGTTACAAGTTTGGTCAAGAAGAAGAGACATATAACATCGTTGCCGCACACGGATATTTCGGTCGTCTCATTTTCCAATACGCATCGTTCAACAACTCCCGCTCCTTGCACTTCTTCCTTGCTGCATGGCCTGTCGTGGGTATCTGGTTCACTGCACTTGGTGTCTCCACCATGGCATTCAACCTGAACGGTTTCAACTTCAACCAGTCTATCGTTGATAGTCAGAACAAAATTATCCCTACTTGGGCTGACGTTCTGAATCGTGCTGGTCTTGGTATGGAAGTAATGCACGAGCGTAATGCTCACAACTTCCCTCTCGACCTTGCTGCTGCTGAGTCCACTCCTGTGGCACTCACCGCTCCCGCGATCGGTTGA
>1096627168342/cdnaId=1096683914904/pepId=1096683914905	Synechococcus Myovirus
ATAGTAACTCCACCATTCCCTGATGGTCTTACTTTCTTTTTTAAAACAATGACAACTACTCTTTCACGTCAACAATCACAATCCACTTGGGACAATTTCTGCGAGTGGGTAACTTCAACTAACAACCGTCTGTATGTCGGTTGGTTCGGTGTGCTGATGATTCCAACTCTGTTGGCAGCAACTATTTGCTTCATCACCGCATTCGTCGCTGCTCCTCCTGTGGACATCGACGGCATCCGTGAACCAGTTGCTGGTTCTCTGATGTATGGAAACAACATCATCTCTGGTGCTGTTGTCCCCTCTTCCAACGCAATTGGACTTCACTTCTACCCCATCTGGGAAGCTGCATCACTTGATGAGTGGCTCTACAACGGTGGTCCTTATCAACTGGTCGTCTTCCACTTCCTTATTGGCGTCTTCTGCTACATGGGTCGTGAGTGGGAACTCTCTTACCGTCTCGGTATGCGTCCCTGGATCTGTGTTGCATACTCTGCACCTGTTGCAGCAGCATCCGCAGTCTTCTTGGTCTATCCTTTCGGTCAAGGTTCTTTCTCTGATGGAATGCCTCTGGGTATTAGTGGTACGTTCAACTACATGCTTGTCTTCCAGGCTGAGCACAACATCCTGATGCACCCCTTCCACATGCTGGGAGTTGCAGGTGTCTTCGGTGGTTCACTGTTCTCTGCAATGCACGGTTCTCTGGTTACTTCTTCACTGGTTCGTGAAACCACTGAAACTGAGTCACAGAACTATGGATACAAGTTTGGTCAAGAAGAAGAGACCTACAACATCGTTGCTGCTCATGGATACTTCGGTCGTCTGATCTTCCAGTATGCATCGTTCAACAACTCCCGTTCACTTCACTTCTTCCTGGCAGCATGGCCTGTCGTTGGCATCTGGTTTACTGCACTGGGCGTAAGCACCATGGCATTCAACCTGAATGGTTTCAACTTCAACCAGTCTATCCAAGACAACCAAGGACACGTCCTTAACACTTGGGCAGACGTTCTGAACCGTGCAGGTCTCGGGATGGAAGTGATGCACGAGAGAAACGCACACAACTTCCCACTTGACCTGGCAGCAGCAGAGTCTACTCCTGTAGCACTCACCGCTCCTGCAATCGGTTGA
>1096628024754/cdnaId=1096672465148/pepId=1096672465149	Synechococcus Myovirus
CTTGATGAGTGGTTGTACAATGGTGGTCCTTTCCAACTGGTTGTCTTCCACTTCCTGATCGGCATCTACGCCTACATGGGTCGTGAGTGGGAACTCTCTTACCGTCTCGGTATGCGTCCTTGGATCTGTGTTGCTTACTCTGCTCCAGTCGCTGCAGCATCTGCTGTATTCCTCGTTTATCCTTTCGGTCAAGGTAGTTTCTCCGATGCTATGCCTCTTGGTATCTCTGGTACTTTTAACTATATGCTTGTATTCCAAGCAGAACACAATATCCTTATGCATCCGTTCCACATGCTCGGTGTTGCTGGGGTATTCGGTGGATCTCTGTTCTCTGCTATGCATGGATCTTTGGTTACGTCTTCACTGGTTCGTGAAACCACTGAAACTGAGTCCCAGAACTATGGTTACAAGTTCGGTCAAGAAGAAGAGACCTACAACATTGTCGCCGCTCACGGTTACTTCGGTCGCTTGATCTTCCAATATGCATCCTTTAACAACTCACGCTCTTTGCACTTCTTCCTCGCTGCGTGGCCTGTTGTCGGCATCTGGTTCACTGCTCTTGGTGTTAGCACCATGGCATTCAACCTTAACGGATTCAACTTCAACCAGTCCATCCTTGATGGTCAGGGTCGTGTCCTGAACACCTGGGCAGACGTN
>1096520414035/cdnaId=1096677252232/pepId=1096677252233	Synechococcus Myovirus
TACCGTTTAGGTATGCGTCCATGGATCTGTGTAGCATATTCTGCTCCAGTTGCTGCTGCGAGTGCAGTATTCCTAGTCTATCCTTTCGGTCAAGGTTCTTTCTCTGATGCGATGCCCTTGGGTATCAGTGGTACATTCAACTACATGCTTGTCTTCCAAGCAGAGCACAACATTCTTATGCACCCCTTCCACATGCTCGGCGTAGCAGGTGTCTTCGGTGGTTCACTGTTTAGTGCAATGCACGGTTCATTGGTTACTTCCTCCTTGGTTCGTGAAACCACTGAGCAAGAGTCACAGAACTATGGTTACAAGTTTGGTCAAGAAGAAGAGACCTATAACATCGTCGCAGCACATGGCTACTTCGGTCGCTTGATCTTCCAATATGCATCCTTTAACAACTCACGCTCTTTGCACTTCTTCCTTGCTGCGTGGCCTGTTGTCGGCATCTGGTTCACTGCTCTTGGCGTATCAACCATGGCATTCAACTTGAACGGTTTCAACTTCAACCAGTCCATCCTTGATGGTCAGGGTCGTGTGTTGAACACCTGGGCAGATGTACTGAACCGCGCTGGTTTGGGTATGGAAGTTATGCATGAGCGTAACGCACACAACTTCCCACTCGACCTTGCTGCTGCTGAGTCTACACCTGTAGCACTCACCGCACCCGCAGTCGGTTGA
>1096528644394/cdnaId=1096681860758/pepId=1096681860759	Synechococcus Myovirus
ATTAAAATGGCTAGTTCAACTCTTTCGCGGCAACAGTCGCAATCCTCGTGGGAATCTTTCTGCGAGTGGGTAACATCCACCAATAACCGTCTCTATGTCGGTTGGTTCGGCGTTCTGATGATTCCAACTCTGTTGGCAGCAACTATCTGCTTCATCGTCGCCTTCGTCGCTGCTCCCCCTGTGGACATCGACGGCATCCGTGAACCCGTCGCTGGTTCACTCATGTATGGTAACAACATCATCTCTGGTGCAGTTGTTCCCTCTTCCAACGCAATTGGACTCCACTTCTATCCCATCTGGGAAGCCGCATCTCTCGATGAGTGGCTGTATAACGGTGGTCCTTTCCAACTCGTAGTCTTCCACTTCCTGATCGGCATCTATGCCTACATGGGTCGTGAGTGGGAACTCTCTTACCGTCTCGGTATGCGTCCTTGGATCTGTGTTGCATACTCTGCACCTGTTGCAGCAGCATCCGCAGTCTTCCTGGTCTATCCTTTCGGTCAAGGTTCGTTCTCTGACGCAATGCCTCTTGGCATCTCTGGTACATTCAACTACATGCTTGTCTTCCAAGCAGAGCACAACATCCTCATGCACCCCTTCCATATGCTCGGCGTAGCAGGTGTGTTCGGTGGTTCACTGTTCAGTGCAATGCACGGTTCTCTGGTTACTTCTTCGCTGGTTCGTGAAACCACCGAAACCGAGTCTCAGAACTATGGTTACAAGTTCGGTCAAGAAGAAGAGACCTACAACATCGTCGCCGCTCACGGTTACTTTGGTCGTCTCATCTTCCAATACGCTTCCTTCAACAACTCCCGTTCGCTGCACTTCTTCCTCGCAGCATGGCCTGTTGTTGGTATCTGGTTCACTGCACTTGGTGTTAGCACCATGGCATTCAACCTGAACGGTTTCAACTTCAACCAGTCCATCATGGATGGTCAGGGCAAAGTCCTGAACACCTGGGCAGACGTTCTGAACCGTGCAGGTTTGGGTATGGAAGTTATGCACGAGCGTAATGCTCACAACTTCCCTCTGGACCTCGCTGCTGCTGAGTCCACTCCTGTTGCACTGACTGCACCTACTGTTGGTTGA
>1096627328514/cdnaId=1096686520118/pepId=1096686520119	Synechococcus Myovirus
ATTACAATGGCAAGTTCAACACTTTCAAAGCGGAGTCAACAATCCGCATGGGAATCATTCTGCGAATGGGTCACAAGCACTGACAACAGACTTTATGTTGGTTGGTTCGGTGTCCTGATGATTCCGACACTTATCGCTGCAACAGTTTGCTTCATTACTGCCTTCGTGGCAGCACCTCCTGTGGACATCGACGGTATCCGTGAACCAGTTGCAGGTTCACTGATGTATGGTAACAACATCATCTCTGGTGCAGTTGTTCCTTCATCTAACGCAATCGGTCTACACTTCTACCCCATTTGGGAAGCAGCATCTCTCGACGAATGGCTTTACAATGGTGGTCCTTATCAACTCGTAGTATTCCACTTCCTCATTGGCATCTTCTGCTACATGGGTCGTGAGTGGGAACTTTCATACCGTCTCGGTATGCGTCCTTGGATCTGCGTTGCTTACTCAGCACCTGTTGCTGCTGCTAGCGCCGTGTTCCTCGTCTATCCTTTCGGTCAAGGTTCTTTCTCTGATGGTATGCCTCTTGGTATCTCTGGTACTTTTAACTTCATGCTTGTATTCCAAGCAGAACACAATATCCTTATGCACCCGTTCCACATGCTCGGTGTTGCTGGGGTATTCGGTGGATCTCTTTTCTCTGCTATGCATGGAAGTTTGGTTACTTCCTCACTCGTCCGTGAAACAACTGAGACAGAGAGTCAAAACTACGGTTATAAGTTTGGACAAGAAGAAGAGACTTATAACATCGTCGCCGCACATGGATACTTCGGTCGCCTGATTTTCCAATACGCATCCTTCAACAACAGCAGAAGTCTTCACTTCTTCCTTGCTGCATGGCCTGTGGTTGGTATCTGGTTCACCGCCCTTGGTGTTAGCACCATGGCATTCAACCTGAACGGTTTCAACTTCAACCAGTCCATCTTGGACAACAATGGTCACGTTCTTCCTACATGGGCAGACGTTCTGAACCGTGCTAACCTCGGTATGGAAGTAATGCACGAGCGTAATGCTCACAACTTCCCTCTCGACCTCGCTGCTGCTGAGTCCACTCCTGTGGCACTCCTGGCACCTAGCATCGGT
>1096528634995/cdnaId=1096682400716/pepId=1096682400717	Synechococcus Myovirus
CTCGATGAGTGGCTGTATAATGGTGGTCCTTTCCAACTCGTAGTCTTCCACTTCCTGATTGGCATCTATGCTTATATGGGTCGTGAGTGGGAACTCTCTTATCGTCTCGGTATGCGTCCTTGGATCTGTGTTGCTTACTCTGCACCTGTTGCAGCAGCATCCGCAGTCTTCCTGGTGTATCCATTCGGTCAAGGTTCTTTCTCTGACGCAATGCCTCTGGGTATCTCTGGTACTTTCAACTACATGCTTGTCTTCCAAGCAGAGCACAACATCCTCATGCACCCCTTCCATATGCTCGGCGTAGCAGGTGTGTTCGGTGGTTCGTTGTTCAGCGCAATGCATGGTTCTCTGGTTACTTCTTCGCTGGTTCGTGAGACCACTGAAACTGAGTCCCAGAACTATGGTTACAAGTTTGGTCAAGAAGAAGAGACCTACAACATCGTTGCTGCACACGGCTACTTCGGTCGCCTGATCTTCCAATACGCATCTTTCAACAACTCTCGTTCGCTGCACTTCTTCCTCGCAGCATGGCCTGTTGTTGGTATCTGGTTCACCGCTCTGGGTGTGTCCACGATGGCGTTCAACCTGAATGGTTTCAACTTCAACCAGTCTATCCAAGATAATCAGGGTCACGTCCTGAATACCTGGGCAGACGTTCTGAACCGCGCTGGTCTGGGCATGGAAGTCATGCACGAGCGTAATGCTCACAACTTCCCTCTCGACCTTGCTGCTGCTGAGTCCACCCCTGTGGCACTTCAAGCACTGCTATCGGTTGATACAATTTGTGGTATAATTAGTAGGACCCTACGGGGTCCTATTTTTTTCAACACACATATTAAGTATTATGTCTTACACAATCACATTAAACACCTC
>1091143107301/cdnaId=1096667719718/pepId=1096667719719	Synechococcus Myovirus
GATTGTATCTACGCTATATGGGTCGTGAGTGGGAACTCTCTATCGTCTGGGTATGCGTCTTGGATCTGTGTTGCTTATAGCGCACCTGTTGCTGCTGCGAGTGCAGTTTTCCTGGTCTATCCTTTCGGTCAAGGTTCTTTCTCTGATGCGATGCCTCTGGGTATCTCTGGTACTTTCAACTACATGCTTGTGTTCCAGGCAGAGCACAACATCCTGATGCACCCCTTCCATATGCTTGGAGTTGCTGGTGTCTTCGGTGGTTCTCTGTTCAGTGCGATGCACGGTTCTCTGGTTACTTCCTCGCTGGTTCGTGAGACCACCGAGAACGAGTCACAGAACTATGGTTACAAGTTCGGTCAAGAAGAAGAGACTTATAACATCGTTGCCGCTCACGGTTACTTTGGACGCCTTATTTTCCAATATGCTTCGTTCAATAACTCCCGTTCACTTCACTTCTTCCTTGCTGCCTGGCCTGTAGTTGGCATCTGGTTCACCGCTCTTGGTGTTTCCACGATGGCTTTTAATCTAAACGGACTAAATTTCAACCAGAGTATTCTCTCTGCTGAAGGTAAAGTCATCAACTCTTGGGCTGATGTTCTCAACCGTGCAAACCTGGGAATGGAGGTGTCCCATGAGAGAAACGCCCACAACTTCCCTCTGGACCTTGCTGCTGCTAAGTCAACTCCCGTTGCTCTAACTGCTCCTGCTATTGGT
>1096627864526/cdnaId=1096670168162/pepId=1096670168163	Synechococcus Myovirus
TGTGTCGCTTACAGTGCTCCTGTCGCTGCTGCCGCTGCTGTATTCCTCGTCTACCCCTTCGGTCAGGGTTCTTTCTCAGATGGCATGCCTCTTGGTATTTCTGGTACTTTTAACTTCATGCTTGTATTCCAAGCAGAACACAATATCCTTATGCACCCGTTCCATATGCTCGGTGTTGCTGGGGTATTCGGTGGATCTCTTTTCTCTGCTATGCACGGAAGTCTTGTTACTTCCTCACTTGTTAGAGAGACGACTGAAACAGAATCACAGAACTATGGTTATAAGTTCGGTCAAGAAGAAGAGACCTACAACATTGTCGCCGCACACGGTTACTTTGGTCGCCTCATCTTCCAATACGCTTCCTTCAACAACAGCAGAAGTCTTCACTTCTTCCTCGCCGCATGGCCTGTCGTAGGAATCTGGTTCACTGCACTTGGTGTTAGCACCATGGCATTCAACCTGAACGGTTTCAACTTCAACCAGTCCATCTTGGACAACAATGGTCACGTTCTTCCTACATGGGCAGACGTAGTTAACCGTGCTAACCTTGGTATGGAAGTTATGCATGAGCGTAACGCCCACAACTTCCCTCTCGACCTCGCTGCTGCTGAGTCCACTCCTGTGGCACTCCTCGCACCTAGCATCGGT
>1096627182374/cdnaId=1096684304898/pepId=1096684304899	Synechococcus Myovirus
ATTACAATGGCTCAATCAATTCTCACTCGCCAACAGGGCGAGTCCACCTGGGAACAGTTTTGTTCTTGGGTAACGTCCACAAACAACCGTCTTTATGTTGGTTGGTTCGGTGTGCTGATGATCCCAACTCTGTTGGCGGCAACCATCTGCTTCATCGTTGCATTCATCGCTGCTCCCCCTGTGGACATCGATGGTATTCGTGAACCCGTTGCTGGTTCGCTCATGTATGGTAACAACATCATCTCTGGTGCTGTTGTTCCTAGTTCCAATGCAATCGGACTTCACTTCTACCCTATTTGGGAAGCCGCATCCCTTGATGAATGGCTTTACAACGGTGGTCCTTTCCAACTCGTAGTCTTCCACTTCCTGATCGGTATCTATGCATACATGGGTCGTGAGTGGGAACTCTCCTACCGTCTTGGTATGCGTCCTTGGATCTGTGTTGCATACTCTGCACCTGTTGCAGCAGCATCCGCAGTCTTCCTGGTCTATCCTTTCGGTCAAGGTTCGTTCTCTGACGCAATGCCCTTGGGTATCAGTGGCACGTTCAACTACATGCTGGTGTTCCAAGCAGAGCACAACATCCTGATGCACCCCTTCCACATGCTGGGTGTCGCTGGTGTCTTCGGTGGTTCACTGTTCTCTGCAATGCACGGTTCTCTGGTTACCTCCTCGCTGGTTCGTGAAACCACCGAAAACGAGTCCCAGAACTATGGTTACAAGTTCGGTCAAGAAGAAGAGACCTACAATATTGTTGCTGCACACGGTTACTTTGGTCGTTTGATCTTCCAGTATGCTTCTTTTAACAATTCCCGCTCGCTGCACTTCTTCCTCGCAGCATGGCCTGTCGTTGGTATCTGGTTCACCGCTCTTGGTGTTTCTACT
>1096627155989/cdnaId=1096684483836/pepId=1096684483837	Synechococcus Myovirus
ACCCTTTTTCAAATGGCACAAACACTTTCAAGACAACAATCACAATCCTCGTGGGAAAATTTCTGCGAGTGGGTAACATCTACCAATAACCGCCTCTATGTCGGTTGGTTCGGCGTTCTGATGATTCCAACTCTGTTGGCAGCAACTATCTGCTTCATCGTCGCCTTCATCGCTGCTCCCCCCGTGGACATCGATGGCATCCGTGAACCCGTCGCTGGTTCACTCATGTACGGTAACAACATCATCTCTGGTGCAGTTGTTCCCTCTTCCAACGCAATTGGACTCCACTTCTATCCCATCTGGGAAGCCGCATCGCTCGACGAGTGGCTGTATAATGGTGGACCTTTCCAACTCGTAGTCTTCCACTTCCTCATCGGTATCTACGCTTATATGGGTCGTGAGTGGGAACTTTCCTATCGTTTGGGTATGCGTCCCTGGATCTGCGTTGCATATAGCGCACCTGTCGCTGCTGCTTCTGCTGTATTCCTCGTTTATCCTTTCGGTCAAGGTAGTTTCTCCGATGCTATGCCTCTTGGTATCTCTGGTACTTTTAACTATATGCTTGTATTCCAAGCAGAACACAATATCCTTATGCATCCGTTCCACATGCTCGGTGTTGCTGGGGTATTCGGTGGATCTCTGTTCTCTGCTATGCACGGAAGTCTGGTTACTTCTTCGCTGGTTCGTGAAACCACGGAAACTGAGTCCCAGAACTATGGTTATAAGTTCGGTCAAGAAGAAGAGACCTACAACATCGTCGCCGCTCACGGTTACTTCGGTCGCCTGATCTTCCAATACGCTTCTTTCAACAACTCCCGTTCCTTGCACTTCTTCCTTGCTGCATGGCCTGTTGTTGGTATCTGGTTCACCGCACTGGGTGTTTCCACTATGGCGTTCAACCTGAACGGTTTCAACTTCAACCAGTCCATCCTTGATGGTCAGGGTCGTGTGCTCAACACCTGGGCAGACGTTCTTAACCGCGCTGGTCTTGGTATGGAAGTTATGCACGAGCGCAACGCTCACAACTTCCCACTTGACCTTGCTGCTGCTGAGTCAACTCCTGTTGCACTTACCGCACCTAGCATTGGT
>1096627165598/cdnaId=1096684524300/pepId=1096684524301	Synechococcus Myovirus
CGTCTAGGTATGCGTCCTTGGATCTGTGTTGCTTACTCTGCTCCCGTAGCAGCAGCATCCGCAGTCTTCCTCGTTTATCCTTTCGGTCAAGGTAGTTTCAGTGATGGTATGCCTCTTGGTATTTCTGGTACTTTTAACTACATGCTTGTATTCCAAGCAGAACACAACATCCTTATGCACCCGTTCCATATGCTCGGTGTTGCTGGGGTATTCGGTGGATCTCTTTTCTCTGCTATGCACGGAAGTCTGGTTACTTCCTCACTTGTACGTGAAACCACTGAGACAGAATCTCAGAACTATGGTTACAAGTTCGGTCAAGAAGAAGAGACCTACAACATCGTTGCTGCTCATGGATACTTCGGTCGTCTGATCTTCCAGTACGCATCCTTTAACAACTCCCGTTCGCTGCACTTCTTCCTCGCAGCATGGCCTGTTATCGGTATCTGGTTCACTGCCCTTGGTGTCAGCACCATGGCATTTAACCTCAACGGTTTCAACTTCAACCAGTCTATCCAAGACAACCAAGGACACGTCCTTAACACTTGGGCAGACGTTCTAAACCGTGCTGGTCTGGGTATGGAAGTCATGCACGAGCGTAATGCTCACAACTTCCCACTTGACCTTGCCGCTGCTGAGAGCACTCCTGTTGCTCTTTCCGCACCTGCCATCGGTTGA
>1096627396296/cdnaId=1096668240236/pepId=1096668240237	Synechococcus Myovirus
ATGGATCTGTGTGCATACTCTGCACCAGTCGCTGCTGCGAGTGCAGTATTCCTCGTCTATCCTTTCGGTCAAGGTTCTTTCTCCGATGCTATGCCTCTTGGTATCTCTGGTACTTTTAACTACATGCTTGTATTCCAGGCAGAACACAATATCCTTATGCACCCGTTCCACATGCTCGGTGTTGCTGGGGTATTCGGTGGATCTCTTTTCTCTGCTATGCATGGAAGTCTGGTTACATCTTCACTCGTCCGTGAGACGACTGAAACTGAGTCACAGAACTATGGTTACAAGTTCGGTCAAGAAGAAGAGACGTACAACATCGTTGCTGCACACGGTTACTTCGGTCGCCTGATCTTCCAATACGCTTCATTCAACAACTCCCGCTCCTTGCACTTCTTCCTTGCTGCATGGCCTGTTGTCGGCATCTGGTTCACCGCCCTTGGCGTGTCAACCATGGCATTCAACTTGAACGGTTTCAACTTCAACCAGTCCATCCTTGATGGTCAGGGTCGTGTGTTGAACACCTGGGCAGACGTTTTGAACCGTGCTGGTCTTGGTATGGAAGTTATGCATGAGCGTAACGCACACAACTTCCCACTGGATCTGGCTGCTGCTGAGTCAACACCTGTTGCACTCACCGCACCCGCAGTTGGT
>1096520558923/cdnaId=1096693774946/pepId=1096693774947	Synechococcus Myovirus
CTGATCGGTATCTACGCATACATGGGTCGTGAGTGGGAACTTTCTTACCGTCTAGGTATGCGTCCCTGGATCTGTGTAGCATACTCTGCTCCAGTCGCCGCAGCATCTGCTGTATTCCTCGTCTATCCTTTCGGTCAAGGTTCTTTCTCTGACGCTATGCCTCTTGGCATCTCTGGTACGTTCAACTACATGCTTGTCTTCCAAGCAGAGCACAACATCCTGATGCACCCCTTCCACATGCTGGGTGTCGCTGGTGTCTTTGGTGGTTCACTGTTCAGTGCAATGCACGGTTCTCTGGTTACTTCCTCGCTGGTTCGTGAAACCACTGAGAACGAAAGTCAGAACTATGGTTACAAGTTTGGTCAAGAAGAAGAGACCTATAACATTGTTGCAGCACATGGATACTTTGGTCGTTTGATCTTCCAGTATGCTTCTTTCAATAATTCTCGTTCTCTTCACTTCTTCCTTGCTGCTTGGCCAGTGGTCGGTATCTGGTTTACTGCTCTTGGTGTTAGCACTATGGCATTTAACCTGAATGGTTTCAACTTCAACCAGTCGATCATTGACTCACAAGGTCGCGTCCTGAACACCTGGGCAGACGTTCTGAACCGTGCTGGTCTGGGTATGGAAGTGATGCACGAGCGTAATGCTCACAACTTCCCTCTCGATCTTGCTGCCGTTGAGAACACTCCTGTTGCTCTCACCGCACGTGCAATCGGTTGA
>1096627387609/cdnaId=1096700143304/pepId=1096700143305	Synechococcus Myovirus
ATTCAAATGTCTAGTTCAACTATCTCACGTCAGTCTGGCGTGTCTAACTGGGAATCCTTCTGCGAATGGGTTACCAGCACTAACAACCGTCTCTATGTCGGTTGGTTTGGCGTCCTGATGATCCCAACTCTGTTGGCGGCAACCATCTGTTTTATCGTCGCATTCATCGCTGCTCCTCCTGTGGACATCGATGGCATCCGTGAACCAGTTGCTGGTTCTCTAATGTATGGTAACAACATCATCTCTGGTGCAGTTGTTCCTTCCTCCAACGCAATTGGTCTTCACTTCTACCCCATCTGGGAAGCAGCTTCCCTAGATGAATGGTTGTACAACGGTGGTCCTTTCCAACTGGTTATCTTCCACTTCCTGATCGGTATCTATGCATACATGGGTCGTGAGTGGGAACTCTCTTACCGTCTCGGTATGCGTCCTTGGATCTGTGTTGCATACTCTGCTCCAGTCGCTGCAGCATCTGCTGTATTCCTCGTTTATCCTTTCGGTCAAGGTTCTTTCTCTGATGCTATGCCTCTTGGTATCTCTGGTACTTTTAACTATATGCTTGTATTCCAAGCAGAGCACAATATCCTTATGCATCCGTTCCACATGCTCGGTGTTGCTGGGGTATTCGGTGGATCTCTTTTCTCTGCTATGCACGGAAGTCTTGTTACTTCCTCGCTTGTCCGTGAGACAACTGAAAACGAAAGTCAAAACTATGGTTACAAGTTTGGACAAGAAGAAGAGACCTACAACATCGTGGCTGCCCACGGTTACTTCGGTCGCTTGATCTTCCAATACGCTTCCTTCAACAACTCCCGCTCGCTGCACTTCTTCTTGGCAGCATGGCCTGTTGTCGGTATCTGGTTCACTGCACTTGGTGTCTCTACCATGGCATTCAACCTGAACGGTTTCAACTTCAACCAGTCCATCGTTGAGTCACAAGGTAAAGTGATCAACACCTGGGCAGATGTTCTGAACCGTGCTGGTCTTGGTATGGAAGTTATGCACGAGCGTAACGCTCACAACTTCCCCCTCGACCTTGCTGCTGCTGAGTCCACTCCTGTGGCACTTACCGCACCTGCAATTGGT
>1096520739750/cdnaId=1096693817622/pepId=1096693817623	Synechococcus Myovirus
CGCACTCTCGCTCGTCAGCAGCAAGAGTCGCAGTGGGAACAGTTTTGTAAGTGGGTCACTTCTACCGACAACCGCCTTTACGTTGGTTGGTTTGGTGTTCTGATGATCCCTTGCCTGCTCGCTGCTACTACTTGCTTCATCATCGCTTTCATTGGTGCTCCCCCTGTGGACATTGATGGCATCCGTGAACCAGTCGCTGGTTCTCTGATGTATGGTAACAACATCATTTCTGGTGCTGTTGTTCCCTCGTCCAACGCTATTGGACTTCACTTCTATCCCATCTGGGAAGCAGCTTCTCTGGATGAGTGGCTATATAATGGCGGACCATTCCAACTGGTCGTCTTCCACTTTCTGATTGGCATCTATGCTTACATGGGTCGTGAATGGGAACTTTCTTACCGACTTGGTATGCGTCCTTGGATTTGTGTTGCCTACTCTGCACCCGTTGCTGCTGCTAGCGCAGTGTTTCTGGTCTATCCCTTCGGTCAAGGATCCTTCTCTGATGCGATGCCTCTGGGGATTTCGGGAACTTTCAACTACATGCTTGTTTTCCAGGCAGAACACAACATTCTTATGCATCCTTTCCACATGTTGGGAGTTGCTGGTGTCTTCGGTGGTTCTCTTTTCTCTGCTATGCATGGATCTCTTGTCACCTCTTCTCTTGTCCGTGAGACGACAGAGAATGAGTCACAGAACTACGGATATAAGTTCGGACAAGAAGAAGAGACCTACAACATTGTAGCTGCTCACGGTTATTTCGGTCGCCTTATCTTCCAATATGCTTCCTTCAATAACTCTCGTTCACTTCACTTCTTCCTTGCTGCTTGGCCTGTGGTTGGTATTTGGTTCACTGCTCTTGGTGTTAGCACCATGGCATTCAACCTGAACGGTTTCAACTTCAACCAGTCCATCGTATCTTCTGAAGGTAAAGTCATCCCCACCTGGGCTGATATCCTCAACCGCGCTGGTCTGGGTATGGAAGTGATGCATGAGCGCAACGCCCACAACTTCCCTCTTGACCTTGCTACTGCTGAAACAACCTCGGTTGCTCTCACCGCACCTGCTATCGGT
>1096627180827/cdnaId=1096699335198/pepId=1096699335199	Synechococcus Myovirus
ATTGGTCTTCAATTCTACCCCATTTGGGAGGCAGCATCTCTGGATGAATGGCTCTACAATGGTGGTCCTTACCAACTGGTCGTATTCCACTTCCTGATTGGCGTCTTCTGCTACATGGGTCGTGAGTGGGAACTCTCCTACCGCCTGGGTATGCGTCCCTGGATCTGCGTTGCATACTCTGCACCTGTTGCAGCAGCATCTGCAGTCTTCCTGGTCTATCCTTTCGGTCAAGGTTCTTTCTCTGATGGTATGCCCCTGGGAATTTCTGGCACCTTCAACTACATGCTGGTGTTCCAAGCAGAGCACAACATCCTCATGCACCCCTTCCATATGCTCGGCGTAGCAGGTGTGTTCGGCGGTTCTCTGTTCAGTGCAATGCACGGTTCTCTGGTTACTTCTTCGCTGGTTCGTGAGACCACCGAAACTGAGTCCCAGAACTATGGTTACAAGTTCGGTCAAGAGGAAGAGACTTACAACATCGTTGCCGCTCATGGTTACTTTGGTCGTCTCATCTTCCAATACGCATCCTTCAACAACTCCCGTTCGCTGCACTTCTTCCTGGCAGCATGGCCTGTTGTTGGTATCTGGTTCACTGCTCTTGGTGTTAGCACCATGGCATTCAACCTCAACGGTTTCAACTTCAACCAGTCTATCCAAGATAATCAGGGTCACGTCCTGAACACCTGGGCAGACGTTCTCAACCGTGCTGGTCTGGGTATGGAAGTTATGCACGAGCGTAATGCTCACAACTTCCCTCTCGACCTTGCTGCTGCTGAGTCCACCCCTGTGGCACTCCAAGCACCTACAATTGGTTGA
>1096520753851/cdnaId=1096694179036/pepId=1096694179037	Synechococcus Myovirus
TTGATGATTCCAACGTTGCTTGCTGCAACCATTTGTTTTATCATCGCATTTATTGGTGCCCCTCCAGTAGACATTGATGGCATTCGTGAACCTGTTTCTGGTTCTCTGATGTATGGTAACAACATCATCTCTGGTGCTGTTGTTCCTTCTTCTAATGCTATTGGTCTTCACTTCTATCCCATCTGGGAAGCTGCTTCTCTTGATGAATGGCTCTACAACGGTGGTCCTTACCAACTTGTAGTGTTCCACTTCCTGATTGGTGTCTTCTGCTATATGGGTCGTGAATGGGAACTCTCTTATCGTCTTGGGATGCGTCCTTGGATTATGGTTGCTTACAGTGCTCCTGTTGCTGCTGCTACTGCTGTATTTCTAGTTTATCCTTTCGGTCAAGGTTCTTTTTCTGATGGTATGCCTCTGGGCATCAGTGGTACATTCAACTACATGCTTGTGTTCCAGGCAGAACATAACATTCTGATGCACCCTTTCCACATGCTTGGCGTTGCTGGAGTATTTGGTGGTTCTCTGTTCTCCGCGATGCATGGTTCACTTGTAACATCTTCGCTGGTTCGTGAGACAACTGAAAATGAGTCGCAAAACTATGGTTATAAGTTTGGACAAGAAGAAGAGACATATAATATTGTTGCTGCTCATGGTTATTTTGGTCGCCTTATTTTCCAATATGCTTCCTTCAATAACTCTCGTTCACTTCACTTCTTCCTTGCTGCCTGGCCTGTTGTAGGCATCTGGTTCACCGCTCTGGGTGTTTCCACGATGGCTTTTAATCTCAACGGACTGAATTTTAACCAGAGTATTCTTGATCATCAAGGTCATGTGATTAACACTTGGGCTGATATTCTTAATCGTGCCAACCTGGGATTTGAGGTAATTCACGAAAGGAACGCACATAATTTTCCTTTAGATTTGGCCAGCACTGAAGCAACTCCTATTGCTCTAACTGCACCTTCTATTGGT
>1096627656250/cdnaId=1096689350790/pepId=1096689350791	Synechococcus Myovirus
CTTCTTGCTGCTACGACTTGTTTCATCATCGCCTTCATCGGTGCTCCCCCTGTGGATATTGATGGTATCCGTGAACCCGTTGCTGGTTCACTCATGTACGGAAACAACATCATCTCTGGTGCTGTAATTCCTTCGTCCAATGCTATTGGACTACACTTCTACCCCATCTGGGAAGCTGCTTCCCTAGATGAGTGGCTCTACAACGGTGGTCCTTTCCAACTAGTGGTTTTCCACTTTCTGATTGGTATCTATGCCTACATGGGTCGTGAGTGGGAACTCTCTTATCGTCTGGGTATGCGCCCTTGGATCTGTGTTGCATATTCGGCACCTGTTGCTGCTGCATCTGCAGTGTTCCTGGTCTATCCTTTCGGTCAAGGTTCTTTCTCTGATGCGATGCCTTTGGGTATCTCTGGTACTTTCAACTACATGCTTGTGTTCCAGGCTGAGCACAACATCCTGATGCACCCCTTCCACATGCTTGGAGTTGCTGGTGTGTTCGGTGGTTCTCTATTCAGTGCGATGCACGGTTCTCTGGTTACTTCTTCGTTGGTTCGTGAAACCACCGAGAACGAGTCACAGAACTATGGTTACAAGTTCGGTCAAGAAGAAGAGACCTACAACATTGTTGCTGCACACGGCTACTTTGGTCGTCTGATCTTCCAATACGCTTCGTTCAACAACTCTCGTTCACTTCACTTCTTCCTCGCTGCATGGCCTGTTGTCGGTATCTGGTTCACCGCTCTTGGTGTTTCCACTATGGCCTTCAACCTCAACGGTTTCAACTTCAACCAGTCAATCATTGACTCTCAGGGTCGTGTATTGAACACCTGGGCTGATGTTCTGAACCGTGCTGNN
>1096627691747/cdnaId=1096689572536/pepId=1096689572537	Synechococcus Myovirus
GGTCCTTACCAACTTGTAGTATTCCACTTCCTCATTGGCATCTTCTGCTACATGGGTCGTGAGTGGGAACTTTCCTACAGACTGGGTATGCGTCCTTGGATCTGTGTTGCTTACTCTGCACCTGTTGCAGCAGCATCCGCAGTATTCCTGGTCTATCCTTTCGGTCAAGGTTCTTTCTCTGACGGTATGCCTCTCGGTATCTCCGGCACCTTCAACTTCATGCTTGTATTCCAGGCTGAGCACAACATTCTGATGCACCCCTTCCACATGCTGGGAGTTGCTGGTGTCTTCGGTGGTTCACTGTTCTCCGCAATGCACGGTTCACTGGTTACTTCTTCGCTGGTTCGTGAAACCACCGAAACCGAGTCCCAGAACTATGGTTACAAGTTTGGTCAAGAAGAAGAGACCTACAACATCGTTGCTGCACATGGATACTTCGGTCGCCTGATCTTCCAATACGCATCATTCAACAACAGCAGAAGTCTTCACTTCTTCCTTGCTGCATGGCCTGTTGTTGGTATCTGGTTCACTGCTCTTGGTGTTAGCACCATGGCATTCAACCTGAACGGTTTCAACTTCAACCAATCCATCATTGATGGACAAGGTCGCGTTCTGAACACATGGGCAGACGTTCTCAACCGCGCTGGTTTGGGTATGGAAGTTATGCATGAGCGTAACGCACACAACTTCCCTCTCGATCTGGCTGCTGCTGAGTCCACTCCTGTTGCACTCACCGCACCTGCTATGGGT
>1096626930832/cdnaId=1096697575710/pepId=1096697575711	Synechococcus Myovirus
CTGCTCCCCCCAGTGGACATCGACGGCATCCGTGAACCTGTAGCTGGTTCACTCATGTATGGAAACAACATCATCTCTGGTGCAGTTGTTCCTTCTTCCAACGCAATTGGTCTTCACTTCTATCCCATTTGGGAAGCCGCATCGCTCGACGAGTGGCTGTATAACGGTGGTCCTTACCAACTTGTAGTCTTCCACTTCCTCATTGGCGTCTTTGCTTATATGGGTCGTGAGTGGGAACTTTCCTATCGTTTGGGTATGCGTCCATGGATCTGTGTTGCTTACTCCGCACCTGTTGCAGCTGCAACAGCAGTCTTCCTGGTGTATCCTTTCGGTCAAGGTTCTTTCTCTGACGGTATGCCTCTGGGTATCTCTGGTACATTCAACTACATGCTTGTTTTCCAAGCAGAGCACAACATCCTGATGCACCCTTTCCACATGCTGGGAGTCGCAGGTGTCTTCGGTGGTTCACTGTTCTCCGCAATGCACGGTTCACTGGTCACATCTTCACTGGTTCGCGAGACCACTGAAAATGAGTCTCAGAACTATGGTTACAAGTTCGGTCAAGAAGAAGAGACCTACAACATTGTTGCTGCTCATGGATACTTTGGTCGTCTTATCTTCCAGTATGCATCATTCAACAACTCCCGTTCACTTCACTTCTTCCTGGCAGCATGGCCTGTCGTTGGCATCTGGTTCACTGCATTGGGCGTAAGTACCATGGCATTTAACCTCAACGGTTTCAACTTCAACCAGTCCATCATCGATGGTCAGGGTCGTGTGCTCAACACTTGGGCAGACGTTCTCAACCGCGCTGGTCTGGGCATGGAAGTTATGCATGAGCGTAACGCACACAACTTCCCACTCGACCTTGCTGCTGTTGAGTCCACTCCTGTGGCACTCCAAGCACCTGCAATCGGT
>1096520611408/cdnaId=1096694285350/pepId=1096694285351	Synechococcus Myovirus
GGTCGTGAGTGGGAACTCTCCTACCGTCTTGGTATGCGTCCTTGGATCTGTGTTGCATACTCTGCACCTGTTGCAGCAGCATCCGCAGTCTTCCTGGTCTATCCCTTCGGTCAAGGTTCCTTCTCTGATGCAATGCCTCTGGGTATCTCTGGTACGTTCAACTACATGCTGGTGTTCCAAGCAGAGCACAACATCCTGATGCACCCCTTCCACATGCTGGGTGTCGCTGGTGTCTTCGGTGGTTCTCTGTTCAGTGCAATGCACGGTTCTCTGGTTACTTCTTCGCTGGTTCGTGAAACCACCGAGAGCGAGTCTCAGAACTACGGTTACAAGTTCGGTCAAGAAGAAGAGACCTACAACATTGTCGCCGCACACGGTTACTTCGGTCGTCTGATCTTCCAGTATGCATCCTTTAACAACTCACGCTCTCTGCACTTCTTCCTCGCTGCGTGGCCTGTTGTCGGCATCTGGTTCACTGCTCTTGGTGTTAGCACCATGGCATTCAACCTTAACGGATTCAACTTCAACCAGTCGATCCTCGACGGTCAAGGTCGTGTCCTGAATACTTGGGCAGACGTACTCAACCGCGCTGGTCTGGGCATGGAAGTCATGCACGAGCGTAATGCTCACAACTTCCCACTCGACCTCGCTGCTGCTGAGTCCACTCCTGTGGCACTGACTGCACCTAGCATCGGT
>1096627075675/cdnaId=1096697519994/pepId=1096697519995	Synechococcus Myovirus
GTTCTGATGATCCCAACTCTGTTGGCAGCCACTGTGTGCTTCATCACCGCCTTCGTCGCTGCTCCCCCTGTGGACATCGACGGCATCCGTGAACCCGTCGCTGGTTCACTCATGTATGGTAACAACATCATCTCTGGTGCTGTTGTGCCTTCTTCCAACGCAATTGGTCTTCACTTCTATCCCATCTGGGAAGCCGCATCGCTTGACGAGTGGCTGTATAACGGTGGTCCTTACCAACTCGTAGTGTTCCACTTCCTCATTGGCATCTTCTGCTACATGGGTCGTGAGTGGGAACTTTCATACCGTTTAGGTATGCGTCCTTGGATCTGTGTTGCTTACTCTGCACCAGTTGCAGCAGCATCTGCAGTATTCCTCGTCTATCCTTTCGGTCAAGGTTCTTTCTCTGATGGCATGCCTCTTGGTATTTCTGGTACTTTTAACTTCATGCTTGTATTCCAAGCAGAACACAATATCCTTATGCACCCGTTCCACATGCTCGGTGTTGCTGGGGTATTCGGTGGATCTCTTTTCTCTGCTATGCACGGAAGTCTGGTTACTTCCTCACTTGTACGTGAAACCACTGAAACTGAGTCCCAGAACTACGGTTACAAATTCGGTCAAGAAGAAGAGACCTACAACATCGTCGCCGCACACGGCTACTTTGGTCGCTTGATCTTCCAATACGCTTCATTCAACAACACCCGAAGTCTTCACTTCTTCCTCGCTGCATGGCCCGTTATTGGTATCTGGTTCACTGCACTTGGTGTCAGCACCATGGCATTCAACCTCAACGGTTTCAACTTTAACCAGTCCATCATCTCCAACCAGGGTCAAGTCCTGAACACTTGGGCAGATGTACTGAACCGTGCAAACCTGGGTATGGAAGTTATGCACGAGCGTAATGCTCACAACTTCCCACTCGACCTTGCAGCTGCTGAGTCAACTCCTGTTGCACTCACCGCACCTGCTGTTGGT
>1096627369278/cdnaId=1096700603490/pepId=1096700603491	Synechococcus Myovirus
GTGGTGTGGGAATACTACTACCGTCGCATCCCTAGCGATCTTTCTTACCCTTTTTCGATTACAATGGCTCAATCTACTCTCTCACGCCAGCAAGGCGTGTCTAACTGGGAATCCTTCTGTGAATGGGTTACCAGTACAAACAACCGTCTGTATGTCGGTTGGTTCGGTGTGTTGATGATCCCAACTCTGTTGGCGGCAACCATCTGTTTCATCACCGCATTCGTCGCTGCTCCCCCTGTGGACATTGACGGCATCCGCGAACCAGTTGCTGGTTCACTCATGTATGGTAACAACATCATCTCTGGTGCAGTTGTTCCTTCGTCTAACGCAATCGGTCTTCACTTCTATCCCATCTGGGAAGCAGCATCACTCGACGAGTGGCTCTACAATGGTGGTCCTTACCAGTTGGTTGTCTTCCACTTCCTCATTGGCGTCTTCTGCTACATGGGTCGCGAGTGGGAACTCTCTTACCGTCTAGGTATGCGTCCTTGGATCTGTGTTGCATACTCTGCACCTGTTGCAGCAGCATCTGCAGTCTTCCTCGTCTATCCTTTCGGTCAAGGTTCTTTCTCTGATGGTATGCCTCTTGGTATCTCTGGTACTTTTAACTATATGCTTGTATTCCAAGCAGAACACAATATCCTTATGCATCCGTTCCACATGCTCGGTGTTGCTGGGGTATTCGGTGGATCTCTTTTCTCTGCTATGCACGGAAGTCTTGTTACTTCCTCACTTGTTCGTGAAACAACTGAAACAGAGTCCCAAAACTATGGTTACAAGTTCGGTCAAGAAGAAGAGACCTACAACATCGTTGCCGCACACGGTTACTTCGGTCGCCTGATCTTCCAATACGCATCGTTCAACAACTCCCGTTCACTGCACTTCTTCCTCGCAGCGTGGCCTGTAGTTGGTATTTGGTTCACCGCTCTTGGTGTGTCCACGATGGCGTTCAACCTGAACGGTTTCAACTTCAACCAGTCTATCCAAGATAACCAAGGACACGTCCTTAACACTTGGGCAGACGTACTCAACCGTGCTGGTCTGGGTATGGAAGTAATGCACGAGCGTAACGCTCACAACTTCCCTCTCGACCTTGCTGCTGCTGAGTCCACTCCTGTGGCACTTACCGCACCTGCAATCGGTTGA
>1096627652634/cdnaId=1096689420572/pepId=1096689420573	Synechococcus Myovirus
TCTCTTGATGAATGGCTCTACAACGGTGGTCCTTACCAACTTGTAGTCTTCCACTTCCTCATCGGCGTCTTCTCTTATATGGGTCGTGAATGGGAACTCTCTTATCGTCTTGGTATGCGTCCATGGATCTGTGTTGCTTACAGCGCACCTGTCGCTGCTGCTACTGCTGTATTCCTGGTCTATCCTTTCGGTCAAGGTTCGTTCTCTGATGGTATGCCTCTTGGTATTTCTGGAACCTTTAACTACATGCTTGTGTTCCAGGCTGAGCACAACATCCTGATGCACCCTTTCCATATGCTTGGAGTTGCTGGTGTATTCGGTGGTTCTCTGTTCTCTGCGATGCACGGTTCTCTTGTAACCTCTTCGCTGGTTCGTGAAACGACTGAAAATGAGTCGCAAAACTATGGTTATAAGTTTGGACAAGAAGAAGAGACATATAATATCGTTGCTGCTCATGGTTATTTTGGTCGCCTTATTTTCCAATATGCTTCCTTCAATAACTCACGTTCGCTTCACTTCTTTTTAGCGGCGTGGCCCGTTGTGGGCATCTGGTTCACCGCTCTGGGTGTTTCCACGATGGCTTTTAATCTCAACGGACTGAATTTTAACCAGAGTATTCTTGATCATCAAGGTCATGTGATTAACACTTGGGCTGATATTCTTAATCGTGCCAACCTGGGATTTGAGGTAATTCACGAAAGGAACGCACATAATTTTNNN
>1096627010530/cdnaId=1096697537592/pepId=1096697537593	Synechococcus Myovirus
ATGTCTCTCATATCCACACTGGAGGGTGGTGTGGAGCATACTGATACCAGTTCGTCCCCCGAACTCTTATCTAACACTCTTAAACGAATGACTGCTACAATTTCAATTCAAAAACAGAATAATCTTTGGGAACAATTTTGCAACTGGGTTACATCAACCGATAATCGTCTTTATGTGGGGTGGTTTGGAGTATTGATGATTCCTTGCCTCCTTGTGGCAACATCAGTTTTTATTATTGCATTTATCGCAAATCCCCCTGTAGATATTGATGGTATTAGAGAACCTGTTGCTGGGTCTCTAATGTGGGGAAATAACATCATCTCTGGTTCTGTCGTTCCTTCTTCTAATGCTATTGGATTGCATCTCTATAATCTTTGGGATGCTGCTTCTATTGATGAAGCACTTTATAATGGTTGGGCATATCAAGCAGTGGTATTTCACTTTTTGATTGGTGTTTGGTGCTATCTTGGTCGTGAGTGGGAACTCTCATTTAGACTCGGGATGCGCCCTTGGATTGCAGTTGCATATAGTGCTCCTGCTGTTGCTGCTACTGCTGTATTTCTAATTTATCCTTTTGGTCAAGGAAGTTTTAGTGATGGAATGCCTCTTGGTATTTCTGGAACTTTTAATTATATGCTTGTATTTTCTGCAGAGCATAATATTCTTATGAATCCATTTCATATGTTAGGTGTTGCTGGTGTTTTTGGTGGTGCTTTGGCATCAGCAATGCACGGTTCTCTTGTGACTTCTTCTATTGTTCGTGAAACTACCGAACAAGTATCTCAAAATTATGGATATAAGTTTGGTCAAGAAGAAGAAACCTATTCAATAGTTGCTGCACACGGGTATTTCGGTCGTCTTATTTTTCAATATGCTTCCTTTAATAACTCACGTAGCCTTCACTTTTTCCTTGCTGCACTTCCAGTATTTGGTATTTGGTGTGCTGCTATGGGTATTGCAGTTTCATCTTTCAATCTGAATGGTCTGAATTTTAAT
>1096627639930/cdnaId=1096688429920/pepId=1096688429921	Synechococcus Myovirus
GTGGGTTGGTTCGGTGTGCTGATGATTCCTTGCCTTCTGGCAGCGACCATCTGCTTCATCGTTGCCTTCATTGCCGCACCTCCTGTGGACATCGATGGCATCCGTGAACCCGTTGCTGGTTCACTCATGTACGGAAACAACATCATCTCTGGTGCTGTTATTCCTTCGTCCAATGCTATTGGACTGCACTTTTACCCCATCTGGGAAGCTGCTTCCCTAGATGAGTGGCTCTACAACGGAGGTCCTTTCCAACTGGTTGTGTTCCACTTCCTGATTGGTATCTATGCCTACATGGGTCGTGAGTGGGAACTCTCTTATCGTCTGGGTATGCGCCCTTGGATCTGTGTTGCTTATAGCGCACCTGTTGCTGCTGCGAGTGCAGTGTTCCTGGTCTATCCTTTCGGTCAAGGTTCTTTCTCTGATGCGATGCCTCTGGGTATCTCTGGCACCTTTAACTATATGCTTGTGTTCCAGGCAGAGCACAACATCCTGATGCACCCCTTCCACATGCTTGGAGTTGCTGGTGTCTTCGGTGGTTCTCTGTTCAGTGCGATGCACGGTTCTCTGGTTACTTCCTCGCTGGTTCGTGAAACCACCGAGTCCGAGTCACAGAACTATGGTTACAAGTTTGGTCAAGAAGAAGAGACTTATAACATCGTTGCCGCTCACGGTTATTTTGGACGCCTTATTTTCCAATATGCTTCGTTCAACAACTCTCGTTCACTTCACTTCTTCCTTGCTGCCTGGCCTGTTGTCGGTATCTGGTTCACCGCTCTTGGTGTTTCTACGATGGCTTTTAATCTCAACGGTCTGAATTTCAATCAGAGTATCCTGGATAGTCAGGGTCGTGTGCTCAATACTTGGGCAGATGTCCTGAACCGTGCTGGACTCGGAATGGAAGTGATGCATGAGAGAAATGCACATAACTTTCCTCTGGACCTCGCTGCTGCCGAAGCAACTCCTGTTGCCTTGANNNNN
>1096627391641/cdnaId=1096688450062/pepId=1096688450063	Synechococcus Myovirus
TACCGTTTAGGTATGCGTCCATGGATCTGTGTGGCATATTCCGCACCAGTCGCTGCTGCGAGTGCAGTATTCCTCGTCTATCCTTTCGGTCAAGGTTCATTCTCTGATGCGATGCCTTTGGGTATCAGTGGTACATTCAACTACATGCTTGTCTTCCAAGCAGAGCACAACATTCTTATGCACCCCTTCCACATGCTCGGCGTAGCAGGTGTCTTCGGTGGTTCATTGTTCAGTGCAATGCACGGTTCTTTGGTTACATCTTCACTCGTCCGTGAGACGACTGAAACTGAGTCACAGAACTATGGTTACAAGTTCGGTCAAGAAGAAGAGACATACAACATTGTCGCCGCTCACGGTTACTTTGGTCGCTTGATCTTCCAATACGCTTCATTCAACAACTCCCGCTCCTTGCACTTCTTCCTTGCTGCATGGCCTGTTGTCGGCATCTGGTTCACCGCCCTTGGCGTGTCAACCATGGCATTCAACTTGAACGGTTTCAACTTCAACCAGTCCATCCTTGATGGTCAGGGTCGTGTGTTGAACACCTGGGCAGATGTTCTGAACCGCGCTGGTCTTGGTATGGAAGTTATGCATGAGCGTAACGCACACAACTTCCCACTGGATCTTGCTGCTGCTGAGTCAACTCCTGTTGCACTTACCGCACCTACCGTTGGTTGA
>1096626917665/cdnaId=1096698264872/pepId=1096698264873	Synechococcus Myovirus
ATGGCTTCAACACTTTCAAGACAACAATCACAATCCACTTGGGAAAATTTCTGCGAGTGGGTCACCTCCACCAACAACCGTCTGTATGTTGGTTGGTTCGGCGTCCTGATGATTCCTACGCTGCTTGCAGCAACCATCTGTTTCATTGTCGCCTTCATCGCTGCTCCCCCTGTGGACATCGATGGCATCCGTGAACCCGTCGCTGGTTCACTGATCTACGGAAACAACATCATCTCTGGTGCAGTTGTTCCTTCCTCTAACGCAATTGGACTTCACTTCTATCCCATCTGGGAAGCAGCATCACTCGACGAGTGGCTGTATAACGGTGGTCCTTTCCAACTGGTTATCTTCCACTTCCTGATCGGCATCTATGCCTATATGGGTCGTGAGTGGGAACTTTCTTATCGCTTGGGTATGCGCCCTTGGATTTGCGTTGCCTACAGCGCACCTGTCGCTGCTGCTTCTGCTGTCTTCCTCGTCTATCCTTTCGGTCAAGGAAGTTTCTCCGATGCTATGCCTCTTGGTATTTCTGGTACTTTTAACTATATGCTTGTGTTCCAGGCAGAGCACAATATCCTTATGCATCCGTTCCACATGCTCGGTGTTGCTGGGGTATTCGGTGGATCTCTTTTCTCTGCTATGCACGGATCTCTGGTTACTTCTTCACTCGTCCGTGAGACTACTGAAACCGAGTCCCAAAACTATGGTTACAAGTTCGGTCAAGAAGAAGAGACCTACAACATCGTCGCCGCTCACGGTTACTTCGGTCGTCTGATCTTCCAATACGCTTCCTTCAACAACTCCCGTTCACTGCACTTCTTCCTCGCAGCATGGCCTGTTGTCGGTATCTGGTTCACCGCACTTGGTGTTTCCACGATGGCGTTCAACCTGAACGGTTTCAATTTCAACCAGTCCATCCTTGATGGTCAGGGTCGCGTCCTCAACACTTGGGCAGACGTTCTGAACCGTGCAGGTCTGGGTATGGAAGTTATGCACGAGCGTAACGCTCACAACTTCCCTCTCGACCTTGCTGCTGCTGAGTCAACTCCTGTTGCACTCACCGCACCTAGCATCGGTTGA
>1096627024160/cdnaId=1096698028616/pepId=1096698028617	Synechococcus Myovirus
ATATGGTTCCCCCCCAACTGCTATAATGGGGGTCCTTTCCAACTGATTGTGTTCCACTTCCTCATCGGCATCTACGCCTACATGGGTCGTGAGTGGGAACTCTCTTATCGTCTGGGTATGCGTCCTTGGATCTGTGTTGCTTACAGCGCACCTGTTGCTGCTGCATCTGCAGTATTCCTGGTCTATCCTTTCGGTCAAGGTTCTTTCTCTGATGCGATGCCTCTGGGTATCTCTGGTACTTTCAACTACATGCTTGTGTTCCAGGCAGAACACAACATCCTGATGCACCCCTTCCACATGCTTGGAGTTGCTGGTGTCTTCGGTGGTTCTCTGTTCAGTGCGATGCACGGTTCTCTGGTTACTTCCTCGCTGGTTCGTGAGACCACCGAGAATGAGTCACAGAACTATGGTTACAAGTTCGGTCAAGAAGAAGAGACCTACAACATTGTTGCTGCACACGGTTATTTTGGACGCCTTATTTTCCAATATGCTTCGTTCAATAACTCCCGTTCACTTCACTTCTTCCTTGCTGCCTGGCCTGTAGTTGGCATCTGGTTCACCGCTCTTGGTGTTTCCACGATGGCTTTTAATCTAAACGGACTAAATTTCAACCAGAGTATTCTCTCTGCTGAAGGTAAAGTCATCAACTCTTGGGCTGATGTTCTCAACCGTGCAAACCTGGGAATGGAGGTGTCCCATGAGAGAAACGCCCACAACTTCCCTCTGGACCTTGCTGCTGCTAAGTCAACTCCCGTTGCTCTAACTGCTCCTGCTATTGGTTGA
>1096627167694/cdnaId=1096700084240/pepId=1096700084241	Synechococcus Myovirus
CTGTTGGCAGCTACCGTCTGTTTCATCACCGCCTTCGTCGCTGCTCCACCTGTGGACATTGACGGCATCCGTGAACCCGTCGCTGGTTCACTCATGTATGGAAACAACATCATCTCTGGTGCAGTTGTTCCATCTTCCAACGCAATTGGTCTTCACTTCTATCCCATTTGGGAAGCCGCATCACTTGATGAGTGGCTGTATAACGGTGGTCCTTACCAACTTGTAGTATTCCACTTCCTCATTGGCATCTTCTGCTACATGGGTCGTGAGTGGGAACTGTCATACCGTCTCGGTATGCGCCCATGGATCTGCGTTGCATACTCTGCACCTGTTGCAGCAGCATCTGCAGTCTTCCTTGTTTATCCTTTCGGTCAAGGTTCTTTCTCTGATGGTATGCCTCTTGGTATCTCTGGTACTTTTAACTTCATGCTTGTATTCCAAGCAGAACACAATATCCTTATGCACCCGTTCCATATGCTCGGTGTTGCTGGGGTATTCGGTGGATCTCTTTTCTCTGCTATGCATGGAAGTCTCGTTACTTCTTCGCTGGTTCGTGAGACTACCGAAACTGAGTCGCAAAACTATGGTTATAAGTTTGGTCAAGAAGAAGAAACTTATAACATCGTCGCTGCTCATGGTTACTTCGGTCGCCTGATCTTCCAATACGCTTCATTCAACAACTCCCGTTCGCTGCACTTCTTCTTGGCAGCATGGCCTGTTGTTGGCATCTGGTTCACCGCACTTGGTGTCTCCACGATGGCGTTCAACCTCAACGGTTTCAACTTCAACCAGTCCATCCTCGCTAACGATGGTCGTGTCCTGAACACCTGGGCAGATGTCTTGAACCGCGCTAACCTTGGTATGGAAGTAATGCACGAGCGTAACGCTCACAACTTCCCTCTTGACCTCGCTGCTGCTGAGTCCACTCCTGTGGCACTCAACGCACCTGCAGTTGGTTGA
>1096627500596/cdnaId=1096688634518/pepId=1096688634519	Synechococcus Myovirus
CTTCACTTCTATCCTATTTGGGAAGCCGCATCGCTCGACGAGTGGCTGTATAATGGTGGTCCTTTCCAATTGGTAATCTTCCACTTCCTCATCGGCATCTTTGCTTACATGGGTCGTGAGTGGGAACTTTCCTATCGTCTCGGTATGCGTCCTTGGATCTGCGTTGCCTACAGCGCACCTGTCGCTGCAGCATCTGCTGTCTTCCTCGTTTATCCTTTCGGTCAAGGTAGTTTCTCCGATGCTATGCCTCTTGGTATCTCTGGTACTTTTAACTACATGCTTGTATTCCAAGCAGAACACAATATCCTTATGCACCCGTTCCACATGCTCGGCGTTGCTGGGGTATTCGGTGGATCTCTTTTCTCTGCTATGCACGGAAGTCTGGTTACTTCTAGTCTCGTCCGTGAAACTACTGAAAGTGAGTCCCAAAACTACGGTTACAAGTTCGGTCAAGAAGAAGAGACCTACAACATTGTCGCCGCTCACGGTTACTTCGGTCGTCTGATCTTCCAGTATGCATCCTTTAACAACTCGCGTTCTCTGCACTTCTTCCTCGCTGCGTGGCCTGTTGTCGGCATCTGGTTCACTGCTCTTGGCGTCAGCACTATGGCATTCAACCTGAATGGTTTCAACTTTAACCAGTCTATCGTTGAGTCCCAAGGCAAAGTGATCAACACCTGGGCAGATGTGCTCAACCGTGCTGGTCTTGGCATGGAAGTCATGCACGAGCGTAATGCTCACAACTTCCCGCTGGACCTCGCTGCTGCTGAGTCCACTCCCGTCGCACTGACTGCTCCGACCATCGGTTGA
>1096627285375/cdnaId=1096699897996/pepId=1096699897997	Synechococcus Myovirus
ATAGTAACTCCACCATTCCCTGATGGTCTTACTTTTTCGTACAAAACAATGGCTACAACTCTTTCAAGACAACAAACCTCTCCGTGGAATGATTTCTGCGAGTGGGTAACATCAACTAACAATCGTTTGTATGTTGGTTGGTTCGGTGTATTGATGATCCCAACACTGTTAGCAGCAACTGTCTGCTTCATTGTCGCATTCATCGCAGCACCACCCGTCGATATTGACGGTATTCGTGAACCCGTAGCAGGTTCACTCATGTATGGCAACAACATCATTTCTGGTGCAGTTGTCCCAAGTTCAAATGCAATCGGTCTCCACTTCTACCCAATCTGGGAAGCAGCATCACTCGATGAGTGGTTGTATAACGGTGGCCCTTTCCAATTGGTAGTCTTTCACTTCCTTATCGGCATCTATGCTTATATGGGACGTGAGTGGGAACTTTCTTACCGTTTAGGTATGCGTCCATGGATCTGTGTTGCATACTCTGCACCAGTCGCTGCTGCGAGTGCAGTATTCCTCGTCTATCCTTTCGGTCAAGGTTCTTTCTCTGATGCTATGCCTCTTGGTATTTCTGGTACTTTTAACTACATGCTTGTATTCCAGGCAGAACACAATATCCTTATGCACCCTTTCCACATGCTCGGTGTTGCTGGGGTATTCGGTGGATCTCTTTTCTCTGCTATGCACGGAAGTCTGGTTACTTCCTCACTTGTTCGTGAAACAACTGAAACTGAGTCACAGAACTATGGTTACAAGTTCGGTCAAGAAGAAGAGACCTACAACATCGTCGCAGCCCATGGTTACTTCGGTCGTTTGATCTTCCAATATGCTTCATTCAACAACTCACGTTCCTTGCACTTCTTCCTTGCTGCATGGGCCCGTTGTTGGTATCTGGTTCACCGCACTTGGTGTATCCACGATGGCATTCAACCTGAACGGTTTCAACTTCAACCAGTCCATCCTTGA
>1096627174178/cdnaId=1096700104034/pepId=1096700104035	Synechococcus Myovirus
GGTATCCGTGAACCAGTTGCTGGTTCACTCATGTATGGTAACAACATCATCTCTGGTGCAGTTGTTCCTTCTTCAAATGCAATCGGTCTACACTTCTACCCCATCTGGGAAGCAGCATCTCTGGATGAATGGCTTTACAATGGTGGTCCTTACCAACTCGTAGTCTTCCACTTCCTGCTTGGCGTCTTCTGCTACATGGGTCGTGAATGGGAACTTTCATACCGTCTGGGTATGCGTCCCTGGATTTGCGTTGCATACTCTGCTCCAGTTGCTGCTGCGAGTGCAGTGTTCCTCGTCTATCCTTTCGGTCAAGGTTCTTTCAGTGATGGTATGCCTCTGGGTATCAGCGGCACGTTCAACTACATGCTTGTTTTCCAAGCAGAGCACAACATCCTGATGCATCCCTTCCATATGCTTGGAGTTGCTGGTGTCTTCGGTGGTTCACTCTTCTCGGCAATGCATGGTTCGCTGGTTACCTCCTCGCTGGTTCGTGAAACTACCGAGAACGAGTCCCAGAACTATGGTTACAAGTTCGGTCAAGAAGAAGAGACCTACAACATCGTTGCTGCTCATGGATACTTTGGTCGTCTGATCTTCCAATACGCATCCTTCAACAACTCCCGTTCGCTGCACTTCTTCCTGGCAGCATGGCCTGTCGTTGGCATCTGGTTCACTGCACTTGGTGTTAGCACCATGGCATTCAACCTCAACGGTTTCAACTTCAACCAGTCCATCCAAGACAACCAAGGACACGTCCTTAACACTTGGGCAGACGTTCTCAACCGTGCTGGTCTGGGCATGGAAGTAATGCACGAGCGCAACGCTCACAACTTCCCCCTCGACCTTGCTGCTGCTGAGTCAACTCCTGTTGCACTCACCGCTCCTGCAATCGGTTGA
>1096627392877/cdnaId=1096688640108/pepId=1096688640109	Synechococcus Myovirus
ATGCGCCCATGGATCTGTGTAGCATATTCTGCTCCAGTCGCTGCTGCGAGTGCAGTATTCCTCGTCTATCCTTTCGGTCAAGGTTCTTTCTCCGATGCTATGCCTCTTGGTATCTCTGGTACTTTTAACTACATGCTTGTATTCCAAGCAGAACACAATATCCTTATGCACCCGTTCCACATGCTCGGTGTTGCTGGGGTATTCGGTGGATCTTTGTTCTCTGCTATGCACGGAAGTCTCGTTACTTCCTCACTTGTTCGTGAAACAACTGAAACAGAGTCACAGAACTACGGTTACAAGTTCGGACAAGAAGAAGAGACCTATAACATCGTTGCAGCCCATGGTTACTTCGGTCGTTTGATCTTCCAATACGCATCATTCAACAACAGCAGAAGTCTTCACTTCTTCCTTGCTGCATGGCCTGTTGTTGGCATCTGGTTCACCGCACTTGGTGTCTCCACGATGGCGTTCAACCTCAACGGTTTCAACTTCAACCAGTCCATCCTTGATGGTCAGGGTCGTGTGCTCAACACCTGGGCAGACGTTCTCAACCGTGCAGGTTTGGGTATGGAAGTTATGCATGAGCGTAACGCACACAACTTCCCACTCGACCTGGCAGCTGCTGAGTCCACTCCTGTGGCACTCACCGCACCTGTTGTCGGT
>1096528425343/cdnaId=1096696907918/pepId=1096696907919	Synechococcus Myovirus
CTTAGACCTCAACGAATTAACGTCTGGGAATCATTCTGTGAGTGGGTTACTTCAACAAACAACCGTCTTTATGTCGGATGGTTTGGAACCCTAATGATTCCTACGTTGCTCGCCGCAACTGTCTGCTTCATCATTGCTTTTATTGGAGCACCGCCAGTAGACATTGACGGCATCCGTGAACCAGTTGCTGGTTCTCTAATGTATGGAAACAACATCATCTCTGGTGCTGTTGTTCCTTCTTCTAACGCTATCGGACTTCACTTCTACCCTATCTGGGAAGCTGCTTCACTTGATGAGTGGCTATATAATGGTGGTCCTTACCAACTGGTAGTCTTCCACTTCCTGATTGGTATTTTCTCCTATCTCGGTCGTGAATGGGAACTCTCTTATCGTCTGGGGATGCGTCCTTGGATCTGTGTTGCTTATTCTGCTCCTGTTGCCGCTGCTTCTGCAGTGTTCCTTGTCTATCCTTTCGGTCAAGGTTCCTTCAGTGATGGAATGCCTCTCGGAATCTCGGGTACGTTCAACTTCATGCTCGTATTCCAAGCAGAACACAACATCCTTATGCATCCTTTCCATATGCTCGGTGTGGCTGGGGTATTTGGTGGCAGCCTTTTCAGTGCTATGCACGGAAGCCTGGTTACGTCTTCTCTCGTTCGTGAAACAACAGAACAAGAGTCCCAGAACTATGGATATAAGTTCGGACAAGAAGAAGAAACATACAACATCGTAGCTGCTCACGGCTATTTTGGTCGCCTGATCTTCCAATACGCCTCCTTCAACAACAGCCGCAGCCTTCACTTCTTCCTGGCTGCCTGGCCTGTGGTCGGCATCTGGTTTACTGCCCTGGGCGTTAGCACAATGGCGTTCAACCTCAACGGTTTCAACTTTAATCAGTCTATTGTTGAATCTCAAGGTCGTGTTCTGAACACTTGGGCTGATGTCCTCAATCGTGCAAATCTTGGATTAGAGGTAATGCACGAAAGGAATGCTCATAACTTCCCTCTGGATCTTGCTGCTGCTGAGAACACTCCTGTTGCTCTCACTGCTCCTTCCATCGGT
>1096528640344/cdnaId=1096679960792/pepId=1096679960793	Synechococcus Podovirus
TTCCAGCTCGTTGTCTTCCACTTCCTCATCGGTATCTTCGCTTACCTGGGACGCGAATGGGAACTTAGCTACCGGCTAGGTATGCGCCCTTGGATCTTTGTAGCTTACAGCGCTCCCGTCGCTGCTGCTACTGCCGTATTCCTGGTATATCCCTTTGGTCAAGGATCTTTTTCCGATGCTATGCCTCTTGGCATTTCCGGCACTTTCAATTACATGCTTGTTTTCCAGGCTGAGCATAATATTCTTATGCATCCGTTTCATATGCTGGGCGTTGCCGGCGTATTTGGTGGGAGCTTGTTTAGTGCTATGCACGGAAGCTTGGTTACTTCTAGTCTTATCCGAGAGACGACTGAAGAAGTTTCTCAAAACTATGGCTACAAGTTTGGCCAAGAAGAAGAAACTTACAACATCGTCGCAGCACACGGCTACTTCGGACGACTGATTTTTCAGTATGCCTCTTTCAACAATAGCCGGTCTCTGCATTTCTTCCTTGCTGCCTGGCCTGTCGTGGGTATCTGGTTTACTGCATTGGGTGTGTCAACAATGGCCTTTAATCTCAACGGCTTTAACTTTAACCAATCCATCATTGATGGTCAGGACAAAGTCATTAACACCTGGGCTGATGTGCTTAACCGTGCTGGTCTTGGGATGGAAGTGATGCACGAGCGCAATGCTCACAACTTCCCCCTCGACCTGGCTGCTGCTGAGTCCACTCCTGTGGCTCTGACTGCACCTGTTATTGGTTGA
>1096626856934/cdnaId=1096680751954/pepId=1096680751955	Synechococcus Podovirus
ATACCCACATATAACACCGCATTTTTAAAAATGGCCCAATCAATTATGTCGAATGCCGGAACTGGCGTTCGCAGTAACTGGGAGGAGTTTTGTCAGTGGGTTACGAGCACCAACAACCGTCTGTATGTCGGTTGGTTTGGAATTCTCATGATCCCGACGCTCCTCGCAGCGACTATTTGTTTCATTATCGCCTTCGTAGGCGCACCCCCTGTTGATATCGATGGCATTCGTGAACCAGTTGCTGGATCGCTCCTCTACGGAAATAACATTATTTCAGGAGCAGTTGTCCCGTCTTCAAACGCTATCGGACTTCACTTCTATCCCATCTGGGAAGCAGCTTCACTTGACGAATGGCTCTACAACGGCGGACCTTTCCAGCTCGTTGTGTTCCACTTCCTTATCGGTATCTACGCTTACATGGGACGAGAATGGGAACTTAGCTACCGGCTAGGTATGCGCCCATGGATTTTCGTCGCATATAGCGCACCCGTAGCAGCTGCATCTGCCGTATTTCTTGTCTATCCCTTTGGACAAGGTTCATTCTCAGACGCAATGCCCTTGGGTATCTCCGGTACATTCAACTATATGTTGGTGTTCCAGGCAGAGCATAATATCCTCATGCATCCGTTCCACATGCTTGGTGTGGCTGGTGTCTTCGGTGGAAGTTTATTCTCTGCTATGCATGGTTCTCTTGTTACATCATCTCTCGTCCGAGAGACTACTGAGCAAGTCAGCCAAAACCAAGGTTATAAGTTTGGACAAGAAGAAGAAACGTACAACATTGTTGCTGCGCACGGCTACTTCGGTCGCCTGATCTTCCAATATGCAAGCTTCAATAACAGCCGTTCACTGCACTTCTTCTTGGCAAGCTGGCCTGTCGTTGGTATTTGGTTCACTGCCCTTGGCGTGTCAACTATGGCCTTCAACCTCAACGGTTTCAATTTCAACCAGTCAATTGTTCACGGCGGTCACGTTGTTAACACCTGGGCTGACATCCTGAACCGTGCAGGTCTCGGGATGGAAGTGATGCATGAACGTAACGCTCATAACTATCCATTGGACTTGGCTACTGCTAAGACCACTGAAGTTGCTCTATCTGCACCTTATATCGGATAA
>1092214119722/cdnaId=1096666251156/pepId=1096666251157	Synechococcus Podovirus
GCAGCATCTGCAGTTTTCCTCGTCTATCCCTTCGGTCAAGGATCATTCTCTGATGCAATGCCACTCGGAATCAGCGGAACCTTCAACTACATGTTGGTTTTCCAAGCTGAACATAATATCCTTATGCACCCGTTTCATATGTTGGGTGTCGCCGGTGTCTTTGGTGGTAGTTTGTTTTCTGCTATGCACGGAAGCTTGGTTACTAGTTCACTCGTTCGCGAGACGACTGAAACAGAATCACAAAACTACGGCTACAAATTCGGACAAGAAGAGGAAACGTATAATATAGTAGCTGCTCATGGTTATTTTGGCAGGCTTATTTTCCAATACGCCAGCTTTAATAACAGTCGCTCACTACATTTTTTCCTCGCAGCCTGGCCTGTTGTAGGCATCTGGTTCACCGCCCTTGGCGTATCCACCATGGCTTTTAACTTGAATGGCTTCAACTTCAACCAGTCCATCCAGTCCTCTGAAGGACGAGTCGTCAACACTTGGGCAGACATCCTCAACCGAGCAGGTCTCGGAATGGAGGTCATGCACGAGCGCAACGCACACAACTTCCCGTTGGATCTTGCGTCAACTAGCGCCGCACCTGTGGCCTTAGTCGCTCCAAGTATCGGA
>1096627284636/cdnaId=1096683547776/pepId=1096683547777	Synechococcus Podovirus
ATGGCTACGTCTACAATCACGCTACAACAAAAGAATATTTGGAATAACTTCTGTGACTGGGTAACCAGTACTAACAATCGACTATACGTTGGTTGGTTCGGAGTCTTGATGGTTCCAACATTACTCGCTGCTACAACTTGTTTTATCGTTGCATTTATTGCAGCTCCTCCCGTTGACATTGACGGAATTCGTGAGCCCGTTGCTGGCTCTCTCATGTATGGAAACAACATCATCTCAGGGGCAGTCGTCCCATCTTCAAACGCCATTGGTCTACATTTCTACCCCATCTGGGAAGCGTCAACTCTTGATGAGTGGCTCTATAACGGTGGACCTTTCCAACTTGTCATCTTCCACTTCCTTATTGGTATCTACAGTTACCTTGGACGAGAGTGGGAACTTAGTTATCGGCTTGGAATGAGGCCTTGGATCTTTGTCGCATACTCCGCACCCGTGGCAGCAGCATCGGCTGTCTTCCTTGTTTATCCCTTTGGACAAGGTTCTTTTTCAGACGCTATGCCTCTTGGCATTTCCGGTACTTTTAATTATATGTTGGTCTTCCAAGCCGAGCACAACATCCTCATGCACCCCTTCCACATGTTGGGAGTTGCTGGTGTTTTTGGTGGTAGCTTGTTCTCAGCTATGCATGGATCTTTGGTTACGTCTTCCCTTGTACGTGAGACAACTGAAACTGAAAGTCAGAACTATGGTTATAAGTTCGGGCAAGAAGAAGAGACTTATAACATTGTTGCAGCCCATGGCTACTTTGGTCGTCTCATTTTTCAATATGCGTCTTTTAATAATAGTCGTAGTTTGCACTTCTTTCTCGCTGCTTGGCCTGTCGTGGGTATCTGGTTTGCTGCTCTTGGGGTTAGTACTATGGCATTCAACTTGAATGGCTTTAACTTTAACCAATCTATTCAATCCTCAGATGGTCATGTACTTAATACTTGGGCTGACATCTTGAACCGTGCTGGTCTTGGTATGGAAGTAATGCATGAAAGAAATGCCCACAATTTTCCACTTGACCTTGCTACTTCTAAGGCACCTGTAATCGGCTAG
>1096627284644/cdnaId=1096684087362/pepId=1096684087363	Synechococcus Podovirus
GAGGAGTTTTGTAAGTGGGTAACATCAACTAACAACCGCCTATACGTAGGTTGGTTCGGAATTTTGATGATTCCTACGCTCCTCGCAGCAACTATCTGTTTCATTATCGCCTTCGTAGGCGCACCTCCTGTAGATATCGATGGCATTCGTGAACCAGTTGCAGGATCGCTCCTGTACGGAAATAACATTATATCGGGAGCAGTTGTCCCGTCTAGCAATGCTATCGGTCTGCATTTTTACCCAATCTGGGAGGCGGCTTCACTGGACGAATGGCTCTATAACGGAGGCCCATTCCAACTTGTTGTCTTCCACTTCCTTATCGGTATCTACGCTTACATGGGACGAGAATGGGAACTTAGCTACCGGTTAGGTATGCGCCCATGGATCTGCGTTGCTTACTCTGCACCTGTTGCAGCAGCTTCCGCAGTCTTTCTTGTTTACCCCTTCGGCCAGGGTTCATTCTCTGACGCTATGCCCTTGGGCATCTCCGGTACGTTCAACTATATGTTGGTGTTCCAGGCAGAGCATAATATCCTTATGCATCCGTTCCACATGTTGGGCGTTGCTGGTGTCTTCGGCGGCAGCTTATTTAGTGCTATGCACGGTTCTCTTGTTACATCATCTTTGGTCCGTGAGACCACTGAAAGTGAATCACAGAACTACGGTTATAAGTTTGGACAAGAGGAAGAGACCTACAACATCGTTGCAGCCCACGGCTACTTCGGTCGCTTGATCTTCCAATACGCTTCGTTCAACAACTCACGTTCACTGCACTTCTTCCTTGCTGCGTGGCCGGTGGTTGGTATTTGGTTCACCGCATTAGGTGTATCCACGATGGCCTTCAACTTGAACGGCTTCAACTTCAACCAGTCCATTCAGGATGCAAATGGCAAAGTGATTAACACTTGGGCAGACATCCTCAACCGTGGATCACTTGGATTTGAGGTGCTTCACGAAAGAAACGCTCACAATTTTCCGTTGGATCTTGCCGCAGCATCCACTACTAAAGTGGCTCTGACCGCGCCAAGTATTGGCTAA
>1096628158098/cdnaId=1096673700464/pepId=1096673700465	Synechococcus Podovirus
ATGCGTCCCTGGATCTGTGTTGCTTATAGCGCACCGGTAGCTGCAGCTTCTGCCGTCTTTCTTGTCTACCCCTTTGGCCAAGGATCGTTCTCCGACGGAATGCCCCTGGGTATCTCCGGCACTTTCAACTTTATGTTGGTGTTTCAGGCGGAACATAATATCCTTATGCACCCATTCCATATGTTGGGTGTTGCTGGAGTCTTCGGTGGCGCTCTCTTTAGTGCTATGCATGGCTCTTTGGTTACCAGCTCACTTATCCGTGAGACAACTGAAAACATGAGTCACAACAATGGCTACAAGTTCGGACAAGAGGAAGAGACGTATAACATTGTGGCTGCTCATGGCTACTTCGGTCGTCTTATCTTCCAATATGCTTCATTTAACAACAGTCGCAGTCTCCATTTCTTCTTGGCGGCGTGGCCTGTGGTAGGCATCTGGTTTACCGCCCTTGGCGTGTCGACCATGGCCTTCAACCTGAACGGTTTCAACTTCAACCAATCCATTGTTGAGACCGAAGGTCATGTGGTAAACACCTGGGCTGATGTGTTGAACCGTGCCAACCTTGGCATGGAAGTGATGCACGAGCGCAATGCTCACAACTTCCCGCTGGATCTGGCGGCGAATAACATCGTTCCGATAGCGCTTAAGGCGCCTGCAATCGGT
>1096627283123/cdnaId=1096683819546/pepId=1096683819547	Synechococcus Podovirus
ATGTCTACAACTATTCTTTCACCCAGGTCTAATCCTGTTAAACAGGCCTGGGACGGCTTCACTGAGTGGGTCACCAGCACTAACAATCGCCTCTACGTAGGTTGGTTTGGAGTGCTGATGATCCCTACGCTCCTTGCAGCCACCACTTGCTTCATCGTTGCATTTATTGCAGCACCTCCTGTCGATATCGACGGCATCCGTGAGCCAGTAGCTGGTTCACTTATGTATGGCAACAACATCATCTCCGGTGCAGTTGTTCCATCAAGCAATGCTATCGGTCTTCACTTCTATCCGATTTGGGAAGCAGCTTCCCTTGACGAATGGCTTTACAACGGCGGTCCTTTTCAGCTCGTTGTCTTTCACTTTCTTATTGGCATCTATTGCTACATGGGACGTGAATGGGAACTTAGTTATCGTTTAGGTATGCGCCCCTGGATTATGGTCGCTTATAGCGCTCCAGTTGCCGCAGCCTCTGCAGTATTTCTGGTATATCCCTTTGGACAAGGTTCATTCTCCGACGCAATGCCACTCGGAATCAGCGGAACATTCAACTACATGTTGGTATTCCAAGCTGAACATAATATCCTTATGCACCCGTTTCATATGTTGGGTGTCGCCGGTGTCTTTGGTGGTAGTTTGTTTTCTGCTATGCACGGAAGCTTGGTTACAAGTTCTCTGGTTCGTGAAACGACTGAAACAGAATCACAAAACTACGGCTACAAATTTGGACAAGAAGAAGAGACGTATAACATCGTCGCAGCACACGGTTATTTCGGACGACTGATCTTTCAGTACGCATCCTTCAATAACTCACGTAGCTTGCACTTCTTCCTTGCTGCATTCCCTGTAATTGGCATTTGGTTCACCGCTCTTGGTGTAAGCACAATGGCCTTCAACTTGAATGGTTGGAACTTCAACCAGTCCATTCAAGATAGCCAAGGTCACGTTGTGAACTCTTGGGCTGACATTCTTAACCGAGCAGGTCTCGGAATGGAAGTCATGCACGAGCGTTTTGTGAACGCATGGCGCTCGTTAAATTGGATGAATTGCTGGAACCCTCTTGTAGGCAATCAGCAGCCAAGCCTTACATGCGTG
>1096628280821/cdnaId=1096674716034/pepId=1096674716035	Synechococcus Podovirus
TCCACTCTCTTGGCTGCCGCAATTTGTTTTATTATTGCATTTGTTGCAGCACCTCCTGTAGATATCGATGGAATACGTGAACCTGTATCCGGCAGCTTGCTTTACGGAAACAACATCATCTCCGGAGCCGTTGTCCCTAGCAGTAACGCAATTGGGCTTCATTTGTATCCAATCTGGGAAGCCAGTTCGCTTGATGAATGGCTGTACAACGGAGGGCCATACCAGCTTGTTGTCTTCCACTTCCTTATCGGCATCTTCGCTTACATGGGACGAGAATGGGAACTTTCATACCGACTTGGGATGAGGCCATGGATTTTTGTCGCATATTCGGCGCCAGTTGCTGCTGCCGCTGCTGTATTTCTGGTTTATCCCTTTGGACAAGGATCATTTTCTGACGGAATGCCGCTTGGCATTTCGGGAACTTTTAATTTCATGCTCGTCTTTCAAGCAGAGCATAATATCCTCATGCACCCATTCCACATGTTGGGGGTTGCTGGTGTGTTTGGGGGAGCTTTGTTCAGCGCTATGCATGGGTCTTTGGTTACATCCTCTATCATTAGAGAGACGACTGAACAAGTGTCACAAAATAAAGGATACAAATTCGGTCAAGAAGAAGAAACCTACAACATAGTCGCAGCTCATGGCTACTTCGGACGCCTCATCTTCCAATACGCGAGCTTTAATAATAGCCGTAGTCTCCATTTTTTTCTTGCTAGCTGGCCCGTGGTTGGCATTTGGCTTACCAGCCTCGGCGTATCCACAATGGCTTTCAACCTCAATGGTTTCAATTTTAACCAATCGATCCTTGCCAGN
>1096528637815/cdnaId=1096682561058/pepId=1096682561059	Synechococcus Podovirus
TGCAGCCCTTGGCGCATACGCCACCACTGGTCAAATCTTGCCAGGTCTCTTCTGATGGCACAAGCCGTCCTAACAAGGGAATCCCAGCCCACAGCCTGGGACAATTACGTCAACTGGGTAACGTCCACCCAGAACCGATTGTACGTGGGACATTTCGGTGTTTTGATGATCCCCACTCTACTTACTGCCACTACCGCATTCATACTGGCGTTCATCGCCGCACCACCCGTAGACATCGATGGAATTCGAGAACCAGTCGCTGGATCCCTTATGTGGGGAAACAACATCATATCGGGAGCCATCGTTCCGAGCAGCAATGCCATCGGACTACACTTCTACCCAATTTGGGAAGCTAGTTCACTTAGTGAATGGCTCTACAACGGGGGGCCGTATCAGCTCATCGTCTTCCACTTCCTCATTGGTGTCTTTGCTTACCTGGGACGAGAGTGGGAACTTAGCTATCGACTAGGGATGCGTCCCTGGATCTGCGTTGCCTACAGCGCACCCGTAGCTGCAGCTTCTGCTGTGTTTCTCGTCTACCCCTTTGGTCAGGGATCATTCTCTGACGGAATGCCGCTCGGCATCTCAGGTACTTTCAATTACATGCTTGTGTTTCAAGCAGAACATAATATCCTCATGCACCCATTTCACATGCTGGGTGTTGCTGGAGTCTTCGGTGGCGCTCTCTTTAGTGCTATGCATGGCTCTCTGGTTACCAGCTCACTTATCCGTGAGACAACTGAGGATGTAAGCCACAACAACGGCTACAAGTTCGGACAGGAAGAGGAAACCTACAACATCGTTGCAGCGCATGGCTACTTTGGCCGTCTCATCTTCCAATACGCTTCGTTCAACAATAGCCGCAGTCTTCACTTCTTCCTGGCTGCGTGGCCCGTTGTGGGAATCTGGTTTACCGCCCTCGGCGTCTCCACCATGGCGTTCAACCTCAACGGCTTCAACTTCAACCAATCCATCGCTTCTAGCGAAGGGCATGTGGTAAACACTTGGGCTGACTTGCTGAACCGTGCCGGCCTCGGCATGGAAGTGATGCACGAGCGCAACGCTCACAACTTCCCCCTCGACCTGGCTGTTGCTAGCAACACCCCAGTCGCTTTGACAGCGCCAACCATCGGT
>1096627290744/cdnaId=1096683848178/pepId=1096683848179	Synechococcus Podovirus
ATGGCTACGTCTACAATCGCGCTACAACAACAAAAGAATATTTGGAACAACTTCTGTGACTGGGTAACTAGTACTAACAACCGACTGTACGTTGGTTGGTTCGGAGTCTTGATGGTTCCAACATTACTAGCAGCTACAACTTGTTTTATCATTGCGTTCATCGCAGCACCCCCAGTAGATATTGATGGAATCAGAGAACCAGTTGCAGGATCATTACTCTATGGAAATAACATCATCTCCGGTGCAGTCGTCCCATCTTCAAACGCCATCGGTCTACATTTCTACCCCATATGGGAGGCATCAAGTCTTGATGAGTGGCTCTATAACGGTGGACCTTTCCAACTTGTCATCTTCCACTTCCTCATTGGTGTGTACGCATATATGGGAAGAGAATGGGAACTTAGTTATCGCCTTGGAATGAGGCCCTGGATCTTTGTCGCATACTCCGCACCCGTGGCAGCAGCATCCGCTGTCTTCCTTGTTTATCCCTTTGGACAAGGTTCTTTTTCAGACGCTATGCCTCTTGGCATTTCCGGTACTTTTAATTATATGTTGGTTTTCCAAGCCGAGCACAACATCCTCATGCACCCCTTCCACATGTTGGGAGTTGCTGGTGTTTTTGGTGGGAGCCTGTTCTCAGCTATGCATGGATCACTGGTCACGTCTTCCCTTGTACGTGAGACAACTGAAACTGAAAGTCAGAACTATGGTTACAAGTTCGGACAAGAAGAAGAGACTTATAATATTGTTGCAGCACATGGCTACTTTGGTCGCCTCATTTTTCAATATGCGTCTTTTAATAATAGCCGTAGCTTGCACTTCTTTCTCGCTGCTTGGCCTGTCGTGGGTATCTGGTTTACTGCTCTTGGGGTTAGTACTATGGCATTCAACTTGAATGGCTTTAACTTTAACCAGTCCATCCAGTCTTCAGATGGGCACGTCTTGAATACCTGGGCTGACATCTTGAACCGTGCTGGACTTGGTATGGAAGTGATGCATGAGCGTAATGCACACAACTTCCCACTTGACCTTGCATCATCTAGTTCCACACCTGTTGCCCTGGTGGCACCTACAGTCGGC
>1096627256348/cdnaId=1096684286818/pepId=1096684286819	Synechococcus Podovirus
ATGGCTGCTACTATTGCTACACGTCAGCAGTCATCACTGTGGGATAACTATCTCAACTGGGTGACAAGTACTGACAACCGACTTTACGTTGGACACTTCGGGGTCTTGATGATCCCCGCGTTGCTTGCCGCAACTACCTGTTTTATCATTGCGTTTATCGCTGCACCTCCAGTAGACATCGATGGAATTAGAGAACCAGTTTCAGGAGCACTCCTCTATGGAAACAACATCATTTCAGGAGCCGTCGTACCCTCTAGTAACGCAATCGGGCTCCACTTTTACCCCATCTGGGAAGCCAACTCACTTAGTGAATGGCTCTACAACGGAGGACCATACCAGCTTGTTGTCTTCCACTTTCTCCTTGGCGTCTTCGCTTATATGGGACGCGAATGGGAACTTAGTTACCGACTTGGGATGAGGCCCTGGATCTTTGTCGCATACTCCGCACCAGTTGCTGCTGCAACAGCTGTATTCCTTGTCTATCCTTTTGGACAAGGCAGCTTCTCTGATGGAATGCCGCTGGGAATCTCGGGTACCTTCAACTACATGCTGGTATTTCAAGCTGAGCATAACATTCTTATGCACCCTTTCCATATGCTTGGGGTCGCTGGTGTTTTTGGCGGCAGTTTGTTTAGCGCCATGCATGGTAGTCTTGTTACTTCTTCTCTGGTTCGTGAGACTACTGAAACAGTTAGTCAGAACCAAGGCTACAAGTTTGGCCAGGAAGAAGAAACGTACAATATTGTAGCAGCTCATGGTTACTTTGGTAGACTCATTTTTCAATACGCCAGCTTCAACAACTCACGCAGTCTGCATTTCTTTCTTGCTGCTTGGCCAGTTGTTGGTATTTGGTTTACTTCTTTGGGGGTAAGCACTATGGCATTCAATCTAAATGGATTCAACTTTAATCAATCTATCATTGACAGTTCTAACCGTGTCATTCCTACTTGGGCTGACATTCTGAACCGTCAAGGTTTGGGGATGGAGGTGATGCATGAACGTAATGCTCACAACTTCCCTCTTGACTTGGCAGCTGCTGAGTCCACTCCCATTGCTCTCACTGCACCCGCTATTGCT
>1096627222751/cdnaId=1096684325988/pepId=1096684325989	Synechococcus Podovirus
ATAACCCGAAACATCGTCTTATTTACTATGGCAACTAGCATCATTTTGGGTGCCCAGTCCCGTAAATCAAACTGGGAATATTTTTGTGAATGGGTAACAAGCACCAACAACCGTCTGTATGTCGGTTGGTTCGGTGTGCTGATGATCCCCACACTACTGGCAGCAACTGTCTGCTTTATCACGGCGTTTGTCGCCGCTCCACCCGTCGATATTGACGGCATTCGTGAACCAGTCGCTGGTTCTTTGCTTTATGGAAATAACATCATCTCAGGCGCAGTCGTACCGAGCAGCAATGCAATCGGCCTCCACTTCTATCCCATCTGGGAAGCTTCATCCCTCGACGAATGGCTCTACAACGGTGGTCCCTTCCAACTTGTTGTGTTCCACTTCCTCATCGGTATCTATGCTTATATGGGACGCGAATGGGAACTTAGTTATCGACTAGGTATGCGCCCTTGGATTTTTGTGGCATACAGCGCACCTGTTGCCGCAGCATCTGCAGTATTTTTGGTATATCCATTTGGACAAGGTTCATTCTCCGACGCAATGCCACTCGGCATCTCAGGAACATTCAACTACATGTTCGTCTTCCAAGCAGAACACAATATTCTCATGCATCCCTTCCATATGCTCGGCGTTGCTGGGGTATTTGGTGGCAGTTTGTTTAGTGCTATGCACGGAAGTCTGGTCACATCTAGTCTTATTAGAGAGACGACTGAGGAAGTAAGCCAAAACTATGGCTATAAGTTTGGGCAAGAGGAAGAGACTTATAACATCGTGGCTGCTCACGGTTACTTCGGTCGCCTGATCTTCCAATACGCCTCCTTCAACAACAGCCGTAGCCTTCACTTCTTCCTGGCTGCCTGGCCTGTTGTCGGCATTTGGTTTGCTGCACTTGGCGTTTCAACCATGGCTTTCAACCTCAATGGCTTCAACTTCAATCAGTCTATTCAGTCATCTGAAGGACATGTTATTAATACATGGGCTGACATTTTGAATCGAGCTGGTCTTGGTATGGAAGTAATGCATGAACGTAATGCTCATAATTTTCCACTTGACTTGGCTTCAGCTAATGTTGCTCCAGTAGCATTAGTTGCACCGTCTATTGGT
>1096627992978/cdnaId=1096672583550/pepId=1096672583551	Synechococcus Podovirus
ATTGGCGTCTTTTCTTACATGGGACGAGAATGGGAACTTAGTTATCGACTAGGTATGCGTCCCTGGATCTTTGTTGCATACTCTGCTCCAGTCGCTGCCGCTACTGCTGTTTTCCTGGTATACCCTTTTGGACAAGGTTCTTTTTCTGATGGGATGCCCCTCGGTATCTCTGGAACTTTCAACTATATGCTTGTCTTCCAAGCGGAGCACAATATTCTCATGCATCCGTTTCATATGCTGGGCGTTGCCGGCGTATTTGGTGGGGCTTTGTTTAGTGCTATGCACGGAAGCCTGGTCACATCTAGTCTTATTAGAGAGACGACTGAGGAAGTAAGTCAAAATTATGGTTACAAATTCGGACAAGAGGAAGAGACTTACAATATTGTTGCCGCTCATGGTTACTTTGGTCGTCTTATCTTCCAGTACGCCAGCTTCAACAATAGTCGTAGTTTGCATTTCTTCCTGGCTGCTTGGCCTGTGGTTGGCATCTGGTTTGCTGCGCTAGGCGTAAGCACCATGGCATTCAACCTGAATGGTTTCAACTTCAACCAATCTATTCAAGCTCAAGGTCATGTTGTTAATACTTGGGCTGATATTCTGAACCGTGCTAACCTTGGTTTTGAGGTTATGCATGAACGGAATGCTCACAACTTCCCACTGGACTTGGCATCAGCTGAGACTACTCCAGTGGCACTGATGGCACCTGCTGTCGGT
>1096628328022/cdnaId=1096675258450/pepId=1096675258451	Synechococcus Podovirus
AGTTCGCTTGACGAATGGCTTTACAACGGAGGACCTTATCAACTGGTCGTGTTCCACTTCCTTATCGGTATCTTCTCTTACATGGGCAGAGAATGGGAACTTAGTTATCGACTAGGAATGAGGCCTTGGATTTTTGTAGCTTACAGCGCTCCTGTAGCTGCAGCCACTGCTGTTTTTCTGGTATATCCATTTGGACAAGGTAGTTTTTCTGATGGGATGCCCCTCGGTATCTCTGGAACTTTCAACTATATGTTTGTCTTCCAAGCGGAGCACAATATTCTCATGCATCCGTTTCATATGCTGGGCGTTGCCGGCGTATTCGGCGGTGCTTTGTTTAGTGCTATGCACGGAAGCCTGGTCACTTCTAGTCTTATTAGAGAGACGACTGAGGAAGTGAGCCAAAACTACGGCTATAAGTTCGGCCAAGAGGAAGAGACCTACAACATTGTTGCAGCTCATGGATACTTTGGACGTCTTATTTTTCAGTATGCTTCTTTTAACAATAGCCGGTCTCTGCATTTCTTCCTTGCAGCCTGGCCTGTTATTGGCATCTGGTTTACTAGCCTTGGTGTTTCTACTATGGCCTTTAACTTAAACGGTTTTAACTTTAACCAGTCAATCGTTTCACGTGATGGTCATGTAATTAACACTTGGGCTGATCTTCTGAACCGAGCAGGGTTGGGTATGGAAGTAATGCATGAGCGTAATGCTCACAACTTTCCACTTGATTTAGCATCAACTTCTACTACTCAAGTGGCACTAACTGCTCCAAGTATTGGCTAA
>1096627853135/cdnaId=1096670717680/pepId=1096670717681	Synechococcus Podovirus
GTCCCTAGTTCCAACGCCATCGGCTTGCACTTCTATCCCATCTGGGAAGCAGCGTCACTTGACGAATGGCTTTACAACGGCGGTCCTTACCAGCTCGTTGTCTTCCACTTCCTGATTGGTATCTTCGGATATCTCGGACGTGAGTGGGAACTGTCCTATCGCTTGGGCATGCGCCCTTGGATTTGTGTTGCATACTCTGCTCCGGTTGCCGCAGCGTCTGCTGTCTTCCTTGTTTACCCCTTTGGTCAAGGTAGCTTCAGTGACGGCATGCCTCTTGGCATTAGCGGAACCTTCAACTTCATGTTGGTATTCCAAGCCGAGCATAATATTCTTATGCATCCTTTTCATATGCTTGGTGTTGCCGGCGTATTTGGTGGGAGCTTGTTCTCAGCTATGCACGGCTCTCTGGTTACGTCTTCACTCGTTCGTGAAACGACTGAATCCGAGTCACAGAACTATGGCTACAAGTTCGGGCAAGAGGAAGAGACGTACAACATCGTAGCCGCACACGGTTACTTCGGTCGTCTCATTTTCCAATATGCTTCCTTCAACAACAGTCGCTCTCTACACTTTTTCCTCGCGGCTTGGCCGGTGGTTGGTATTTGGTTTACCGCTCTTGGTGTCAGCACTATGGCTTTCAACCTGAACGGTTTCAACTTCAACCAATCCATCATCAGCAACCAAGGTCAGGTTCTTAATACCTGGGCTGACGTGCTGAACCGGGCAAACCTCGGTATGGAAGTGATGCACGAGCGTAATGCACATAATTTCCCATTAGACCTGGCAGCTGCTGAGTCCACTCCGGTGGCTCTTACTGCGCCTGCTATTGGT
>1096628334045/cdnaId=1096692218348/pepId=1096692218349	Synechococcus Podovirus
TTTGTAGCTTACTCTGCACCTGTTGCAGCAGCTACAGCAGTGTTCCTGGTCTACCCCTTTGGTCAGGGTTCGTTCTCTGATGGTATGCCACTAGGTATTAGTGGTACCTTTAACTACATGCTCGTCTTCCAAGCTGAACATAACATCTTGATGCATCCATTCCACATGCTTGGAGTGGCTGGTGTCTTTGGTGGTAGTTTGTTCAGTGCGATGCATGGTTCACTGGTCACCTCCAGTCTTGTCCGAGAAACAACTGAAAATGAATCTCAAAACTACGGTTATAAGTTTGGTCAAGAAGAAGAAACCTATAACATCGTTGCAGCACACGGCTATTTTGGTCGGCTTATTTTCCAGTATGCTAGTTTTAACAACAGTCGGTCCCTTCACTTTTTCTTGGCCGCTTGGCCTGTTGTTGGGATCTGGTTTACTAGCCTTGGTGTCTCTACGATGGCGTTCAACCTGAACGGATTTAACTTTAACCAATCTATCCAAGACAGTCAAGGTCGTATCATTAACACCTGGGCTGATATCCTGAACCGTCAAGGTTTGGGTATGGAAGTAATGCATGAGCGTAATGCTCACAACTTCCCACTTGACCTGGCAGCAGCTGAGTCTACTCCTGTAGCACTGACTGCTCCCGCTATCGCATAA
>1096628380036/cdnaId=1096693841050/pepId=1096693841051	Synechococcus Podovirus
CTTATCGGTGTCTTCGCTTACATGGGACGTGAATGGGAACTTAGTTACAGACTCGGAATGAGGCCCTGGATCTTTGTTGCATACTCCGCTCCTGTTGCTGCGGCTACGGCCGTATTTTTGGTGTACCCCTTCGGTCAGGGATCGTTCTCAGACGGTATGCCACTTGGTATTTCAGGTACCTTCAACTATATGCTCGTCTTCCAAGCAGAGCACAACATCCTTATGCACCCCTTCCACATGTTGGGAGTGGCTGGTGTCTTTGGTGGTTCTCTTTTCTCTGCTATGCACGGTTCTCTTGTCACCAGTTCACTGGTTCGTGAAACGACTGAGAATGTAAGTCAAAACCAAGGTTATAAGTTTGGACAAGAAGAAGAAACCTACAACATTGTCGCAGCTCATGGATACTTTGGCCGACTCATTTTTCAATACGCCAGCTTCAATAACTCTCGCAGTCTTCATTTCTTTCTGGCTGCTTGGCCTGTTATTGGCATTTGGTTTACTTCTTTGGGAGTAAGCACTATGGCCTTCAACCTGAATGGTTTTAACTTTAACCAGTCCATTCAGGATTCACAAGGTCGCGTAATTAATACCTGGGCTGACATCTTAAATCGTCAGGGTCTGGGTATGGAAGTTATGCACGAACGTAACGCTCACAACTTCCCACTTGACTTGGCTGCTGCTGAGTCCACTCCTGTTGCACTTACCTCACCCGCTATCGGTTAA
>1096627905526/cdnaId=1096689119860/pepId=1096689119861	Synechococcus Podovirus
ATTTCTACCCCTGTGTGGGAGGCTGCCTCGCTTGACGAATGGTTGTACAACGGCGGTCCTTACCAGCTGGTTGTCTTCCACTTCCTGATTGGCATCTTTGCTTATCTGGGTCGTGAGTGGGAACTGTCCTATCGCTTGGGCATGCGCCCCTGGATCTGCGTTGCTTACTCAGCACCTGTTGCTGCAGCATCAGCAGTTTTCCTGGTCTATCCCTTTGGACAAGGCTCGTTCTCTGACGGTATGCCTCTTGGCATCTCCGGCACCTTCAACTTCATGTTGGTTTTCCAAGCTGAGCACAACATCCTGATGCACCCATTCCACATGCTGGGAGTTGCTGGTGTCTTCGGTGGTTCACTGTTCTCTGCTATGCACGGTTCACTTGTGACTTCATCACTGGTTCGTGAAACCACTGAATCTGAGTCTCAGAACTATGGCTACAAGTTCGGACAAGAGGAAGAAACTTACAACATCGTAGCCGCACACGGTTACTTCGGTCGTTTGATCTTCCAATATGCTTCCTTCAACAACAGTCGTTCTCTACACTTTTTCCTCGCGGCTTGGCCGGTCGTTGGTATTTGGTTTACCGCTCTTGGTGTTAGCACTATGGCGTTTAATCTGAACGGTTTCAACTTCAACCAGTCTGTACTGTCCCAACAGGGTCAAGTGCTGAACACCTGGGCTGATGTGCTGAACCGCGCCAACCTCGGGATGGAAGTGATGCATGAACGTAATGCTCATAATTTCCCACTAGACTTGGCAGCTGCCGAAGCAACTCCTGTTGCTCTCACTGCACCTGCTATT
>1096627830540/cdnaId=1096689487252/pepId=1096689487253	Synechococcus Podovirus
TACCTGGGACGCGAATGGGAACTTAGCTACCGGCTAGGCATGCGCCCCTGGATTTGCGTTGCTTACAGCGCACCTGTGGCTGCAGCATCTGCCGTGTTTCTGGTCTATCCCTTCGGTCAAGGATCGTTCTCCGACGGCATGCCCCTCGGTATTTCAGGAACTTTCAACTTTATGCTTGTCTTCCAGGCAGAGCACAACATCCTTATGCATCCATTCCATATGTTGGGTGTTGCTGGAGTCTTCGGCGGCTCTTTGTTTAGTGCTATGCATGGTTCTCTGGTTACCTCCTCACTTGTCCGTGAGACAACTGAAACGGAATCACAGAACTACGGTTACAAGTTCGGTCAAGAAGAAGAGACTTACAACATCGTTGCAGCGCATGGCTACTTCGGTCGTCTCATCTTCCAATATGCGAGCTTCAACAACTCTCGCTCACTTCACTTCTTCCTCGCAGCATGGCCTGTCGTTGGCATTTGGTTTACTGCTCTTGGTGTCAGCACCATGGCTTTCAACCTGAATGGTTTCAACTTCAACCAGTCCATCGTTGAGTCACAAGGCAAGGTGATTAACACCTGGGCTGACGTGCTTAACCGTGCTGGTCTCGGAATGGAAGTGATGCACGAGAGAAACGCCCACAACTTCCCTCTTGATTTGGCAGCCGCTGAGTCCACTCCTGTGGCTCTGACTGCACCTGCAATTGGT
>1096528631183/cdnaId=1096697770144/pepId=1096697770145	Synechococcus Podovirus
GCAGCCCCACCTGTTGACATCGATGGCATCAGAGAACCAGTCGCCGGATCCCTGCTCTATGGGAACAACATCATCTCAGGAGCAGTTATTCCCAGCAGTAATGCAATCGGGTTACATTTTTACCCGATCTGGGAAGCCGCGTCTCTCGATGAATGGCTCTACAACGGCGGACCCTACCAGCTCGTCGTCTTTCACTTCCTGGTTGGCATCGCTTGCTATCTGGGACGCGAATGGGAACTTAGTTATCGACTCGGAATGAGGCCCTGGATCTGTGTTGCATATTCTGCCCCCGTGGCGGCCGCTGCTGCGGTCTTCCTGGTATATCCAATTGGACAGGGATCTTTTTCTGACGGCATGCCGCTGGGCATTTCCGGTACCTTCAATTTTATGTTGGTTTTCCAGGCTGAGCATAATATTCTTATGCATCCTTTTCATATGCTTGGAGTGGCTGGTGTGTTTGGCGGGGCTCTTTTCTCTGCCATGCATGGATCGCTCGTTACGTCGAGCCTTGTTCGAGAAACTACTGAGCAAGAGAGCCATAACAATGGCTACAAGTTTGGTCAGGAGGAGGAAACTTATACGATAGTTGCAGCGCATGGTTATTTCGGCCGACTGATTTTTCAGTACGCCAGTTTCAATAACTCCCGCTCGCTGCACTTCTTCCTGGCGGCCTGGCCGGTGGTCGGCATCTGGTTTGCCGCTCTTGGAGTGAGTACAATGGCCTACAATCTCAACGGTTTCAATCTTAATCAATCGATTCTTGATGCCAATGGCCATGTGATCAACTCCTGGGCCGACATTCTCAACCGCGCAGATCTCGGTCTCGAGGTCCAACACGAGAGAAATGCACACAACTTTCCATTGGATCTAGCAGCCACGGGCAGTACCACCGTTGCCCTTGAAGCCCCTGCTATCGGCTGA
>1096627284860/cdnaId=1096699268096/pepId=1096699268097	Synechococcus Podovirus
ATGACCGCTGTACTTTCAAGACCACAACAACTAAATAACTGGGAACTCTTTTGCAAATGGGTAACGTCCACTAACAACCGTTTATACGTAGGCTGGTTTGGAATCCTGATGATTCCTACACTTCTAGCCGCAACAATTTGTTTTATCATTGCCTTCATTGGCGCACCACCTGTAGATATTGATGGCATTCGTGAACCAGTTGCAGGATCGCTCCTGTACGGAAATAACATTATATCGGGAGCAGTTGTCCCGTCTTCAAATGCAATTGGACTTCACTTCTATCCCATCTGGGAAGCAGCAAGTCTCGATGAATGGCTCTACAACGGTGGACCATTCCAGCTTGTTGTCTTTCACTTCCTTATCGGTATCTACTCTTACATGGGACGCGAATGGGAACTTAGTTATCGATTAGGGATGAGGCCCTGGATCTTTGTCGCATACTCCGCACCAGTTGCCGCAGCGTCGGCAGTCTTCCTTGTCTATCCATTTGGACAAGGTTCTTTTTCAGATGCAATGCCTCTTGGTATTTCCGGGACCTTTAATTACATGCTCGTCTTCCAAGCGGAGCATAATATTCTTATGCACCCTTTCCATATGCTTGGTGTTGCCGGCGTATTTGGTGGGTCTCTTTTCTCTGCTATGCACGGCAGCCTTGTCACGTCTTCACTTGTTCGTGAGACGACTGAGCAAGTTAGCCAGAACCAAGGATATAAGTTTGGACAAGAAGAAGAGACGTACAACATCGTAGCCGCACACGGTTACTTCGGACGATTGATCTTTCAATATGCTTCATTTAATAACTCGCGTAGTCTCCACTTTTTCTTGGCTGCATGGCCTGTGCTTGGCATTTGGTTTACAAGCTTGGGTGTTAGCACTATGGCTTTCAATCTTAACGGATTCAACTTTAATCAATCCATTGTCGATAACGGGAACCGTATTGTCCCTACTTGGGCTGACATTCTTAACCGTGCGGGACTTGGAATGGAAGTAATGCATGAGCGTAATGCTCATAACTTCCCACTTGATCTGGCAGCAGCATCTACCACTGAGGTAGCACTGACTGCACCTTCTATTGGTTAA
>1096528174113/cdnaId=1096695463872/pepId=1096695463873	Synechococcus Podovirus
TACCCCGTCTGGGAAGCCGCCTCACTTGATGAGTGGCTCTACAACGGTGGTCCATACCAGCTGGTGGTCTTCCACTTCCTCATTGGCATCTTCTGCTACATGGGACGTGAGTGGGAACTTTCGTATCGCCTTGGAATGCGTCCTTGGATCTGTGTGGCATATTCCGCTCCTGTTGCTGCTGCCTCAGCAGTGTTTCTTGTCTATCCTTTTGGTCAAGGAAGTTTCTCAGATGGAATGCCTCTCGGTATCAGCGGCACATTTAATTTCATGCTTGTCTTCCAGGCTGAGCACAACATTCTGATGCACCCCTTCCACATGTTGGGAGTCGCAGGTGTCTTCGGTGGTTCACTCTTCTCTGCGATGCATGGTTCACTCGTGACCTCCTCACTCGTGAGAGAGACCACAGAGACTGAGTCTCAGAACTATGGTTACAAGTTTGGACAAGAGGAAGAGACCTACAACATCGTTGCAGCCCACGGCTACTTCGGTCGTCTGATCTTCCAATACGCTTCATTCAACAACAGCCGTTCACTCCACTTTTTCCTGGCCGCCTGGCCGGTTGTGGGTATCTGGTTCACAGCCCTTGGTGTTAGCACCATGGCCTTTAACCTGAACGGTTTCAACTTCAACCAGTCCGTCCTGTCACAACAGGGCCAGGTTCTTAACACTTGGGCAGACGTGCTCAACCGTGCGAACCTTGGTATGGAGGTGATGCACGAGCGCAATGCGCACAACTTCCCTCTGGATCTGGCAGCAGTTGAGTCCACACCTGTGGCTCTGATTGCTCCTTCTATCGGT
>1096520375379/cdnaId=1096694601618/pepId=1096694601619	Synechococcus Podovirus
ATGGCTACGTCTACAATCGCGCTACAACAACAAAAGAATATTTGGAACAACTTCTGTGACTGGGTAACTAGTACTAACAACCGACTGTACGTTGGTTGGTTCGGAGTCTTGATGGTTCCAACATTACTAGCAGCTACAACTTGTTTTATCATTGCGTTCATCGCAGCACCCCCAGTAGATATTGATGGAATCAGAGAACCAGTTGCAGGATCATTACTCTATGGAAATAACATCATCTCCGGTGCAGTCGTCCCATCTTCAAACGCCATCGGTCTACATTTCTACCCCATATGGGAGGCATCAAGTCTTGATGAGTGGCTCTATAACGGTGGACCTTTCCAACTTGTCATCTTCCACTTCCTCATTGGTGTGTACGCATATATGGGAAGAGAATGGGAACTTAGTTATCGCCTTGGAATGAGGCCCTGGATCTTTGTCGCATACTCCGCACCCGTGGCAGCAGCATCCGCTGTCTTCCTTGTTTATCCCTTTGGACAAGGTTCTTTTTCAGACGCTATGCCTCTTGGCATTTCCGGTACTTTTAATTATATGTTGGTTTTCCAAGCCGAGCACAACATCCTCATGCACCCCTTCCACATGTTGGGAGTTGCTGGTGTTTTTGGTGGGAGCCTGTTCTCAGCTATGCATGGATCACTGGTCACGTCTTCCCTTGTACGTGAGACAACTGAAACTGAAAGTCAGAACTATGGTTACAAGTTCGGACAAGAAGAAGAGACTTATAATATTGTTGCAGCACATGGCTACTTTGGTCGCCTCATTTTTCAATATGCGTCTTTTAATAATAGCCGTAGCTTGCACTTCTTTCTCGCTGCTTGGCCTGTCGTGGGTATCTGGTTTACTGCTCTTGGGGTTAGTACTATGGCATTCAACTTGAATGGCTTTAACTTTAACCAGTCCATCCAGTCTTCAGATGGTCACGTCTTGAATACCTGGGCTGACATCTGA
>1096627682345/cdnaId=1096689582176/pepId=1096689582177	Synechococcus Podovirus
ATTGCGGCTCCCCCCGTTGACATTGATGGAATCCGTGAACCCGTCGCAGGCTCGCTGCTATTTGGAAACAATATCATCAGTGGAGCTGTCGTACCTAGCAGCAACGCCATCGGACTCCACCTGTACCCTATCTGGGAAGCCATGTCACTTGACGAGTGGCTGTACAATGGCGGTCCCTACCAGCTCGTGGTCTTCCACTTCCTGCTCGGTGTCGCTGCTTATGCAGGACGCGAATGGGAACTATCGTATCGACTTGGCATGAGGCCATGGATCTTCCTTGCATATTCTGCACCAGTCGCTGCCGCAGCAGCTGTATTCCTTGTCTACCCTTTCGGACAAGGCTCTTTCTCTGATGGAATGCCGTTGGGCATCTCAGGTACCTTCAACTACATGCTGGTATTCCAAGCTGAACACAATATTCTTATGCACCCTTTCCATATGCTTGGGGTCGCTGGGGTTTTTGGTGGTAGCTTGTTTTCAGCTATGCATGGTTCCCTTGTTACTTCTTCTTTGGTCCGTGAGACTACTGAAACGGAGTCTCAAAACAAAGGGTACAAGTTTGGTCAAGAAGAGGAAACGTACAATATTGTTGCTGCTCACGGTTACTTTGGTCGTCTCATTTTTCAATACGCTAGTTTTAATAACTCTCGTAGTCTCCACTTCTTCCTTGCTGCATGGCCTGTTGTTGGCATTTGGTTTACCGCTCTCGGTGTATCTACTATGGCGTTTAACCTGAATGGTTTCAACTTCAACCAGTCTATCCAAGATAGTCAAGGTCGGGTAATCAATACCTGGGCTGACATCTTGAACAAAGCAGGACTTGGTATGGAAGTCATGCACGAGCGTAATGCTCACAAC
>1096627571098/cdnaId=1096688387140/pepId=1096688387141	Synechococcus Podovirus
TCCGGTGCCGTGGTCCCCAGCTCGAACGCAATTGGGCTACATCTGTACCCAGTGTGGGAAGCCGGTTCGCTGGATGAATGGCTTTATAACGGAGGCCCTTACCAACTCGTCGTGTTTCACTTCCTCATTGGCATCTTCTGCTACATGGGTAGGGAATGGGAACTCAGCTATAGACTGGGAATGAGGCCGTGGATTTTCGTTGCATATTCAGCACCTGTAGCCGCAGCTTCTGCTGTATTTCTGGTATATCCATTTGGACAAGGTAGTTTTTCTGATGGGATGCCCCTCGGTATCTCTGGAACTTTCAACTTTATGTTGGTCTTCCAAGCGGAGCATAATATTCTCATGCACCCGTTTCATATGTTGGGCGTTGCCGGCGTATTCGGTGGGGCTTTGTTTAGTGCTATGCACGGAAGCTTGGTCACTTCTAGTCTTATTAGAGAGACGACTGAGGAAGTAAGTCAAAACTATGGCTACAAGTTTGGTCAAGAGGAAGAGACCTACAACATCGTGGCTGCCCACGGTTACTTCGGTCGCCTGATCTTCCAATACGCTTCCTTTAACAACAGCCGTAGTTTGCACTTTTTTCTTGCCGCGTGGCCAGTATTGGGAATCTGGTTTACCTCCCTCGGCATCTCCACCATGGCATTCAACCTCAACGGATTTAACTTCAATCAATCCATTGTTGAAAGTCAAGGTCATGTGGTGAATACGTGGGCAGATGTATTAAACAGAGCTAATTTAGGATTAGAAGTAATGCACGAAAGAAATGCACATAACTTCCCTCTTGATTTGGCTACTGCTACTAGCACTCCTATTGCTCTCAAATCTCCAGTAATTGGA
>1096627196549/cdnaId=1096699874542/pepId=1096699874543	Synechococcus Podovirus
ATAACCCGAAACAACGTCTTATTTATCATGGCAACTAGCATCATTTCGGGTGCCCAGTCCCGCAACAATAACTGGGAAAATTTCTGTCGCTGGGTGACCAGCACAAACAACCGTCTGTATGTCGGTTGGTTTGGAATCTTGATGATTCCTACGCTGCTCGCAGCAACTATCTGCTTCATTATCGCCTTCGTTGGCGCCCCTCCCGTTGATATCGACGGCATTCGTGAACCTGTCGCTGGCTCTTTGCTTTATGGAAACAACATCATCTCTGGTGCCGTTGTGCCATCCAGCAATGCAATCGGCTTACATCTCTATCCGATCTGGGAAGCAGCCTCACTCGATGAGTGGCTGTATAACGGGGGACCTTTCCAACTCGTGGTCTTTCACTTCCTCATCGGTATCTACGCTTACATGGGACGCGAATGGGAACTTAGTTACCGACTAGGTATGCGCCCTTGGATTTTCGTGGCATACAGCGCACCTGTTGCCGCAGCCTCTGCTGTTTTTCTTGTATATCCCTTTGGCCAAGGATCCTTCTCTGACGCAATGCCCCTCGGCATCTCAGGAACGTTCAATTATATGTTCGTCTTCCAAGCAGAGCACAATATTCTCATGCATCCCTTCCATATGCTCGGCGTTGCTGGGGTATTTGGTGGCAGCTTGTTTAGTGCTATGCACGGAAGCTTGGTTACTTCTTCTCTCATTAGAGAGACGACTGAGGAAGTAAGCCAAAATTACGGCTATAAGTTCGGCCAAGAGGAAGAGACCTACAACATTGTTGCAGCTCATGGATACTTTGGACGTCTTATTTTTCAGTATGCTTCTTTTAACAATAGCCGGTCTTTGCATTTCTTCCTTGCAGCCTGGCCTGTTATTGGCATCTGGTTTACTAGCCTTGGTGTTTCTACTATGGCCTTTAACTTGAATGGTTTTAACTTTAACCAGTCAATCGTTTCACGTGATGGTCATGTGATTAACACTTGGGCTGATCTTCTAAACCGAGCAGGGCTGGGTATGGAAGTAATGCATGAGCGTAATGCTCACAACTTCCCACTTGATTTAGCATCAGCTTCTACTACTCAAGTGGCACTAACTGCTCCAAGTATTGGATAA
>1096627176161/cdnaId=1096699645132/pepId=1096699645133	Synechococcus Podovirus
ATGTCTATTTCAACCTTGGCGGGTTCCCAGTCCCGCTCTAAAAGTAACTGGGATTTATTCTGTGAATGGGTTACTAGCACCAACAACCGTCTGTATGTCGGTTGGTTCGGTGTATTAATGATCCCTACGCTGCTTGCTGCAGCAATCTGCTTTATCACTGCTTTTGTAGCAGCACCACCGGTCGATATCGATGGAATTAGAGAACCTGTCGCAGGCTCCCTGCTTTATGGAAACAACATCATCTCTGGCGCAGTCGTGCCTAGCTCTAACGCAATCGGGTTACATCTGTATCCGATCTGGGAAGCCGGTTCGCTTGACGAATGGCTGTACAACGGCGGACCTTACCAGCTCGTCTGTTTCCACTTCCTCATTGGCATCTTTTGTTATATGGGACGAGAATGGGAACTTTCATACCGACTTGGGATGAGGCCCTGGATTTTTGTCGCTTATTCGGCTCCAGTCGCTGCTGCATCCGCAGTTTTCCTTGTCTACCCCTTTGGGCAAGGTAGTTTTTCAGATGGCATGCCTCTTGGCATTTCCGGTACGTTCAACTTCATGCTCGTCTTTCAGGCTGAACATAATATCCTTATGCATCCTTTCCATATGCTTGGTGTTGCTGGCGTATTTGGTGGGGCTCTGTTTAGTGCTATGCATGGCTCTCTTGTCACAAGTTCCCTTATTCGGGAGACTACCGAAGAGGTATCTCAGAACTATGGGTATAAATTTGGACAAGAAGAAGAAACCTATAACATCGTTGCTGCGCATGGTTATTTTGGGCGATTGATCTTTCAATATGCAAGCTTCAACAACTCTCGCTCGCTCCACTTTTTTCTGGCAGCGTGGCCAGTGGTTGGTATTTGGTTCACCTCTCTCGGGGTTAGCACAATGGCTTTTAATCTTAATGGTTTCAATTTCAACCAATCGATTGTTTCCAGAGATGGCCATGTGATTAATACCTGGGCTGACATTCTGAACCGTGCAAGCCTTGGTTTAGAAGTGATGCATGAGCGTAACGCTCACAACTTCCCTCTTGACCTGGCAGCTGCTGAGACTACTCCTGTAGCTCTGACTGCTCCTGCTATTGGTTAA
>1096528594572/cdnaId=1096698480624/pepId=1096698480625	Synechococcus Podovirus
ATGTCTACAACAACTCTTGCGGGTTCCCAGCGCACATCTAACTGGGAAAATTTTTGTGAATGGGTAACTGGTACCAACAACCGTCTCTATGTCGGTTGGTTCGGTGTACTGATGATCCCATGTCTACTCGCAGCAACTGTCTGCTTTATCACTGCCTTCGTGGCAGCTCCCCCTGTTGATATCGATGGAATTAGAGAACCTGTCGCAGGCTCACTGCTCTACGGAAACAACATCATCTCTGGTGCGGTTGTTCCTTCTTCTAACGCCATTGGCCTTCACTTTTATCCGATCTGGGAAGCAGCATCCCTTGACGAATGGCTCTACAACGGTGGTCCCTACCAGCTCGTTGTGTTCCACTTCCTCATTGGTATCTTCGCTTACCTGGGACGCGAATGGGAACTTAGCTACCGGCTAGGCATGCGCCCCTGGATCTGCGTTGCTTACAGCGCACCTGTGGCTGCAGCATCTGCCGTGTTTCTGGTCTATCCCTTCGGTCAAGGCTCCTTCTCCGACGGCATGCCCCTCGGTATTTCAGGAACTTTCAACTTTATGCTTGTCTTCCAGGCAGAGCACAACATCCTTATGCATCCATTCCATATGTTGGGTGTTGCTGGAGTCTTCGGCGGCTCTCTGTTTAGTGCTATGCATGGTTCTTTGGTTACCTCCTCACTTGTCCGTGAGACAACTGAAACGGAATCACAGAACTACGGTTACAAGTTTGGTCAAGAAGAAGAGACCTATAACATCGTGGCTGCACACGGTTACTTCGGTCGTCTTATCTTCCAGTATGCGAGCTTCAACAACTCTCGCTCACTGCACTTCTTCCTCGCTGCCTGGCCTGTCGTTGGCATCTGGTTTACTGCTCTTGGTGTCAGCACCATGGCTTTCAACTTGAATGGTTTCAACTTCAACCAGTCCATCGTTGAGTCACAAGGCAAGGTGATTAACACCTGGGCTGATGTCCTCAACCGTGCTGGCCTTGGGATGGAGGTGATGCACGAGAGAAACGCACACAACTTCCCTCTTGACTTGGCAGCTGCTGAGTCCACTCCGGTGGCTCTGACTGCACCTGCAATTGGT
>1096520371692/cdnaId=1096695132834/pepId=1096695132835	Synechococcus Podovirus
TTGATGGCATTCGTGAACCAGTTGCAGGATCGCTCCTGTACGGAAATAACATTATATGGAGCAGTTGTCCCGTCTAGCAATGCAATCGGACTCCACTTCTATCCCATCTGGGAAGCAGCAAGTCTTGATGAATGGCTCTACAACGGTGGACCATTCCAACTTGTTGTCTTCCATTTCCTTATCGGTATCTACTCTTACATGGGACGCGAATGGGAACTTAGCTACCGGCTAGGTATGCGTCCTTGGATCTTCGTTGCTTACTCAGCACCCGTAGCTGCGGCTAGTGCTGTCTTCTTGGTATATCCCTTTGGACAAGGTTCTTTTTCAGATGCGATGCCTCTTGGCATTTCCGGCACCTTCAACTACATGTTTGTCTTCCAGGCTGAACACAATATTCTTATGCATCCTTTCCATATGCTTGGTGTTGCCGGCGTATTTGGTGGGTCTTTGTTCAGTGCTATGCATGGTTCTCTTGTCACCAGTTCCTTGGTTAGGGAGACGACCGAAAATGTATCTCAGAACTATGGGTATAAATTTGGACAGGAAGAAGAGACATATAATATTGTCGCTGCTCACGGATACTTCGGACGTTTGATCTTTCAATATGCATCGTTTAATAACTCACGTAGTCTCCACTTTTTCTTGGCTTCATGGCCTGTGCTTGGCATTTGGTTTACAAGCTTGGGTGTTAGCACTATGGCTTTCAATCTTAACGGATTCAACTTTAATCAATCCATTGTCGATAACGGGAACCACGTTGTCCCTACTTGGGCTGACATTCTTAACCGTGCGGGACTTGGAATGGAAGTAATGCATGAGCGTAATGCTCATAACTTCCCACTTGATCTGGCAGCAGCGTCTACCACTGAGGTAGCACTGACTGCTCCTTCTATTGGATAA
>1096528534011/cdnaId=1096696859814/pepId=1096696859815	Synechococcus Podovirus
ATGACCGCAACTATCGCACAAAGGCAGTCTCAATCTACTTGGGAGGAGTTCTGCCGGTGGGTGACGTCCACTAATAACCGTCTTTATGTAGGCTGGTTTGGTATCCTTATGATCCCAACTCTGCTAGCCGCTACTATTTGTTTTGTAACTGCCTTCGTGGCAGCACCCCCTGTAGACATCGATGGAATTCGAGAACCAGTCGCAGGCTCCCTCCTCTATGGAAACAATATCATATCGGGAGCCGTCGTTCCGAGCAGCAATGCCATCGGACTACACTTCTACCCAATTTGGGAAGCTGCTACACTTGATGAATGGCTCTACAACGGGGGTCCATTCCAGCTCGTTGTGTTCCACTTCCTCATTGGTATCTATTCTTACATGGGACGAGAGTGGGAACTTAGCTATCGACTAGGTATGCGCCCTTGGATCTTCGTCGCTTACTCTGCACCTGTTGCAGCAGCGAGTGCCGTCTTTCTGGTGTACCCCTTCGGACAAGGATCCTTCTCTGATGCAATGCCACTCGGCATTTCAGGTACCTTTAATTATATGTTTGTCTTTCAGGCAGAGCATAATATCCTTATGCATCCATTCCATATGCTGGGAGTTGCTGGAGTCTTCGGTGGCTCTCTGTTCTCTGCTATGCATGGTAGCCTGGTTACCTCCTCACTTATCCGTGAGACAACTGAAGAAGTAAGTCAAAACTATGGTTACAAATTCGGACAAGAAGAAGAGACTTATAACATTGTTGCCGCTCATGGCTATTTTGGTCGTCTTATCTTCCAGTACGCCAGCTTCAACAATAGTCGTAGTCTGCATTTCTTCCTGGCTGCTTGGCCTGTGGTTGGCATCTGGTTCACTGCGCTAGGTGTTAGCACCATGGCTTTCAACCTCAATGGA
>1096628292278/cdnaId=1096672436470/pepId=1096672436471	Prochlorococcus Bacteria High Light
ATCGCAGCACCACCAGTAGACATCGACGGAATTAGAGAGCCAGTTGCTGGTTCATTCCTATACGGAAACAACATCATCTCAGGTGCAGTTGTTCCTTCATCTAACGCTATTGGTCTACACTTCTACCCAATTTGGGAAGCAGCTACTGTAGATGAGTGGTTATACAACGGTGGTCCTTACCAGCTTGTAATTTTCCACTTCCTAATTGGTATCTCAGCATACATGGGAAGACAGTGGGAGCTTTCATACCGTCTAGGTATGCGTCCTTGGATCTGTGTTGCATACTCTGCACCAGTTTCAGCAGCTTTCGCAGTATTCCTTGTATACCCATTCGGTCAAGGTTCATTCTCTGACGGAATGCCTCTAGGTATCTCTGGAACATTCAACTTCATGTTTGTTTTCCAGGCAGAGCACAACATTCTTATGCACCCATTCCACATGGCTGGTGTTGCTGGTATGTTCGGAGGATCTTTATTCTCAGCTATGCACGGTTCACTTGTTACTTCATCTCTAATCAGAGAAACAACTGAGACAGAGTCTCAGAACTATGGTTACAAGTTCGGACAAGAAGAAGAAACATATAACATCGTTGCAGCTCATGGCTACTTCGGTCGTTTGATCTTCCAATATGCTTCATTCAACAACAGCAGAAGTCTTCACTTCTTCCTAGCTGTATTCCCAGTTGTTTGTGTATGGTTAACTTCAATGGGTATCTGCACAATGGCATTCAACCTTAACGGTTTCAACTTCAACCAGTCAGTTGTTGATGCAAACGGTAAGATTGTTCCTACATGGGGTGACGTTCTTAACAGAGCTAACCTAGGTATGGAAGTAATGCACGAGCGTAACGCTCACAACTTCCCACTTGATCTAGCAGCAGCTGAGTCTACAACAGTAGCTCTTTCAGCTCCAGCTATCGGTTAA
>1096520852049/cdnaId=1096678030268/pepId=1096678030269	Prochlorococcus Bacteria High Light
ATTTACACGTCTCACTTAAGAGACATACTTTACGAACTCATGACAACTATTCAGCAGCAGCGTTCTTCGCTGTTAAAAGGTTGGCCACAGTTTTGTGAGTGGGTAACATCAACTAACAACAGAATTTATGTTGGTTGGTTCGGCGTCTTAATGATCCCATGCCTACTTACAGCAGCGGCTTGCTTCATCGTTGCATTCATCGCAGCACCACCAGTAGACATCGACGGAATTAGAGAGCCAGTTGCTGGTTCATTCCTATATGGAAACAACATCATCTCAGGTGCAGTTGTTCCTTCTTCTAACGCTATTGGTCTACACTTCTACCCAATTTGGGAAGCAGCTACTGTAGATGAGTGGTTATACAACGGTGGTCCTTACCAGCTTGTAATTTTCCACTTCCTAATCGGTATCTCAGCATACATGGGAAGACAGTGGGAGCTTTCATACCGTTTAGGTATGCGTCCTTGGATCTGTGTTGCATACTCTGCACCAGTTTCAGCAGCTTTCGCAGTATTCCTTGTATACCCATTCGGTCAAGGTTCATTCTCTGACGGAATGCCTCTAGGTATCTCTGGAACATTCAACTTTATGTTTGTTTTCCAGGCAGAGCACAACATTCTTATGCACCCATTCCACATGGCTGGTGTTGCTGGTATGTTCGGAGGATCTTTATTCTCAGCTATGCACGGTTCACTTGTTACTTCATCTCTAATCAGAGAAACAACTGAGACAGAGTCTCAGAACTATGGTTACAAGTTCGGACAAGAAGAAGAAACATACAACATCGTTGCAGCTCATGGCTACTTCGGTCGTTTGATCTTCCAATATGCAAGTTTCAACAACAGCAGAAGTCTTCACTTCTTCTTAGCTGTATTCCCAGTTGTTTGTGTATGGTTAACTTCAATGGGTATTTGCACAATGGCATTCAACCTTAACGGTTTCAACTTCAACCAGTCAGTTGTTGATGCAAACGGTAAGATTGTTCCTACATGGGGTGACGTTCTTAACAGAGCAAACTTAGGTATGGAAGTAATGCACGAGCGTAACGCTCACAACTTCCCACTTGATCTAGCAGCAGCTGAGTCTACAACAGTAGCCCTTTCAGCTCCAGCTATCGGT
>1096520687469/cdnaId=1096675867034/pepId=1096675867035	Prochlorococcus Bacteria High Light
TTCCACTTCCTAATCGGTATCTCAGCATACATGGGAAGACAGTGGGAGCTTTCATACCGTTTAGGTATGCGTCCTTGGATCTGTGTTGCATACTCTGCACCAGTTTCAGCAGCTTTCGCAGTATTTCTTGTATACCCATTCGGTCAAGGTTCATTCTCTGACGGAATGCCTCTAGGTATCTCTGGAACATTCAACTTCATGTTTGTTTTCCAAGCAGAGCACAACATTCTTATGCACCCATTCCACATGGCTGGTGTTGCTGGTATGTTCGGAGGATCTTTATTCTCAGCTATGCACGGTTCACTTGTTACTTCATCTCTAATCAGAGAAACAACTGAGACAGAGTCTCAGAACTATGGTTACAAGTTCGGACAAGAAGAAGAAACATATAACATCGTTGCAGCTCATGGCTACTTCGGTCGTTTAATCTTCCAATATGCAAGTTTCAACAACAGCAGAAGTCTTCACTTCTTCCTAGCTGTATTCCCAGTTGTTTGTGTATGGTTAACTTCAATGGGTATCTGCACAATGGCATTCAACCTTAACGGTTTCAACTTCAACCAATCAGTTGTTGATGCGAACGGTAAGATTGTTCCTACATGGGGTGACGTTCTTAACAGAGCAAACCTAGGTATGGAAGTAATGCACGAGCGTAACGCTCACAACTTCCCACTTGATCTAGCAGCAGCTGAGTCTACAACAGTAGCTCTTTCAGCTCCAGCTATCGGTTAA
>1096627307039/cdnaId=1096682799054/pepId=1096682799055	Prochlorococcus Bacteria High Light
GAGCTTTCATACCGTTTAGGTATGCGTCCTTGGATCTGTGTTGCATACTCTGCACCAGTTTCAGCAGCTTTCGCAGTATTCCTTGTATACCCATTCGGTCAAGGTTCATTCTCTGACGGAATGCCTCTAGGTATCTCTGGAACATTCAACTTCATGTTTGTTTTCCAGGCAGAGCACAACATTCTTATGCACCCATTCCACATGGCTGGTGTTGCTGGTATGTTCGGAGGATCTTTATTCTCAGCTATGCATGGTTCACTTGTTACTTCATCTCTAATCAGAGAAACAACTGAGACAGAGTCTCAGAACTATGGTTACAAGTTCGGACAAGAAGAAGAAACATATAACATCGTTGCAGCTCATGGCTACTTCGGTCGTTTGATCTTCCAATATGCAAGTTTCAACAACAGCAGAAGTCTTCACTTCTTCCTAGCTGTATTCCCAGTTGTTTGTGTATGGTTAACTTCAATGGGTATCTGCACAATGGCATTCAACCTTAACGGTTTCAACTTCAACCAGTCAGTTGTTGATGCAAACGGTAAGATTGTTCCTACATGGGGTGACGTTCTTAACAGAGCAAACCTAGGTATGGAAGTAATGCACGAGCGTAACGCTCACAACTTCCCACTTGATCTAGCAGCAGCTGAGTCTACAACAGTAGCTCTTACAGCTCCAGCTATCGGT
>1096627749672/cdnaId=1096668814568/pepId=1096668814569	Prochlorococcus Bacteria High Light
TGGTTATACAACGGTGGTCCTTACCAGCTTGTAATTTTCCACTTCCTAATTGGTATCTCAGCATACATGGGAAGACAGTGGGAGCTTTCATACCGTTTAGGTATGCGTCCTTGGATCTGTGTTGCATACTCTGCACCAGTTTCAGCAGCTTTCGCAGTATTTCTTGTATATCCATTCGGTCAAGGTTCATTCTCTGACGGAATGCCTCTAGGTATCTCTGGAACATTCAACTTCATGTTTGTTTTCCAGGCAGAGCACAACATTCTTATGCACCCATTCCATATGGCTGGTGTTGCTGGTATGTTCGGAGGATCTTTATTCTCAGCTATGCATGGTTCACTTGTTACTTCTTCTCTTATCAGAGAAACAACTGAGACAGAGTCTCAGAACTATGGTTACAAGTTCGGACAAGAAGAGGAAACATACAACATCGTTGCAGCTCATGGCTACTTCGGTCGTTTGATCTTCCAATATGCAAGTTTCAACAACAGCAGAAGTCTTCACTTCTTCCTAGCTGTATTCCCAGTTGTTTGTGTATGGTTAACTTCAATGGGTATCTGCACAATGGCATTCAACCTTAACGGTTTCAACTTCAACCAGTCAGTTGTTGATGCAAACGGTAAGATTGTTCCTACATGGGGTGACGTTCTTAACAGAGCAAACCTAGGTATGGAAGTAATGCATGAGCGTAACGCTCACAACTTCCCACTTGATCTAGCAGCAGCTGAGTCTACAACAGTAGCTCTTTCAGCTCCAGCTATTGGT
>1096627626444/cdnaId=1096666769224/pepId=1096666769225	Prochlorococcus Bacteria High Light
GCGGCTTGCTTCATCGTTGCATTCATCGCAGCACCACCAGTAGACATCGACGGAATTAGAGAGCCAGTTGCTGGTTCATTCCTATACGGAAACAACATCATCTCAGGTGCAGTTGTTCCTTCATCTAACGCTATTGGTCTACACTTCTACCCAATTTGGGAAGCAGCTACTGTAGATGAGTGGTTATACAACGGTGGTCCTTACCAGCTTGTAATTTTCCACTTCCTAATTGGTATTTCAGCATACATGGGAAGACAGTGGGAGCTTTCATACCGTTTAGGTATGCGTCCATGGATCTGTGTTGCATATTCTGCACCAGTTTCTGCAGCTTTCGCAGTATTTCTTGTATATCCATTCGGTCAAGGTTCATTCTCTGACGGAATGCCTCTAGGTATCTCTGGAACATTCAACTTCATGTTTGTTTTCCAAGCAGAGCACAACATTCTTATGCACCCATTCCACATGGCTGGTGTTGCTGGTATGTTCGGAGGATCTTTATTCTCAGCTATGCATGGTTCACTTGTTACTTCATCTCTAATCAGAGAAACAACTGAGACAGAGTCTCAGAACTATGGTTACAAGTTCGGACAAGAAGAAGAAACATACAACATCGTTGCAGCTCATGGCTACTTCGGTCGTTTGATCTTCCAATATGCAAGTTTCAACAACAGCAGAAGTCTTCACTTCTTCCTAGCTGTTTTCCCAGTTGTTTGTGTATGGTTAACTTCAATGGGTATCTGCACAATGGCATTCAACCTTAACGGTTTCAACTTCAACCAGTCAGTTGTTGATGCAAACGGTAAGATTGTTCCTACATGGGNN
>1095458040170/cdnaId=1096669305272/pepId=1096669305273	Prochlorococcus Bacteria High Light
TACTCTGCACCAGTTTCAGCAGCTTTCGCAGTATTTCTTGTATACCCATTCGGTCAAGGTTCATTCTCTGACGGAATGCCTCTAGGTATCTCTGGAACATTCAACTTCATGTTTGTTTTCCAGGCAGAGCACAACATTCTTATGCACCCATTCCACATGGCTGGTGTTGCTGGTATGTTCGGAGGATCTTTATTCTCAGCTATGCACGGTTCACTTGTTACTTCATCTCTAATCAGAGAAACAACTGAGACAGAGTCTCAGAACTATGGTTACAAGTTCGGACAAGAAGAAGAAACATATAACATCGTTGCAGCTCATGGCTACTTCGGTCGTTTGATCTTCCAATATGCAAGTTTCAACAACAGCAGAAGTCTTCACTTCTTCCTAGCTGTATTCCCAGTTGTTTGTGTATGGTTAACTTCAATGGGTATCTGCACAATGGCATTCAACCTTAACGGTTTCAACTTCAACCAGTCAGTTGTTGATGCAAACGGTAAGATTGTTCCTACATGGGGTGACGTTCTTAACAGAGCAAACCTAGGTATGGAAGTAATGCACGAGCGTAACGCTCACAACTTCCCACTTGATCTAGCAGCAGCTGAGTCTACAACAGTAGCTCTTTCAGCTCCAGCTATCGGTTAA
>1096627761106/cdnaId=1096669375126/pepId=1096669375127	Prochlorococcus Bacteria High Light
GAGCTTTCATACCGTTTAGGTATGCGTCCTTGGATCTGTGTTGCATACTCTGCACCAGTTTCAGCAGCTTTCGCAGTATTTCTTGTATACCCATTCGGTCAAGGTTCATTCTCTGACGGAATGCCTCTAGGTATCTCTGGAACATTCAACTTCATGTTTGTTTTCCAGGCAGAGCACAACATTCTTATGCACCCATTCCACATGGCTGGTGTTGCTGGTATGTTCGGAGGATCTTTATTCTCAGCTATGCATGGTTCACTTGTTACTTCATCTCTAATCAGAGAAACAACTGAGACAGAGTCTCAGAACTATGGTTACAAGTTCGGACAAGAAGAAGAAACATATAACATCGTTGCAGCTCATGGCTACTTCGGTCGTTTGATCTTCCAATATGCAAGTTTCAACAACAGCAGAAGTCTTCACTTCTTCCTAGCTGTATTCCCAGTTGTTTGTGTATGGTTAACTTCAATGGGTATCTGCACAATGGCATTCAACCTTAACGGTTTCAACTTCAACCAGTCAGTTGTTGATGCAAACGGTAAGATTGTTCCTACATGGGGTGATGTTCTTAATAGAGCAAACCTAGGTATGGAAGTAATGCATGAGCGTAACGCTCACAACTTCCCACTTGATCTAGCAGCAGCTGAGTCTACAACAGTAGCTCTTTCAGCTCCAGCTATCGGTTAA
>1096520676431/cdnaId=1096677297000/pepId=1096677297001	Prochlorococcus Bacteria High Light
ATTCCTATATGGAAACAACATCATCTCAGGTGCAGTTGTTCTTCATCTAATGCTATTGGTCTACACTTCTACCCAATTTGGGAAGCAGCTACTGTAGATGAGTGGTTATACAACGGTGGTCCTTACCAGCTTGTAATTTTCCACTTCCTAATTGGTATCTCAGCATACATGGGAAGACAGTGGGAGCTTTCATACCGTTTAGGTATGCGTCCTTGGATCTGTGTTGCATACTCTGCACCAGTTTCAGCAGCTTTCGCAGTATTTCTTGTATACCCATTCGGTCAAGGTTCATTCTCTGACGGAATGCCTCTAGGTATCTCTGGAACATTCAACTTCATGTTTGTTTTCCAGGCAGAGCACAACATTCTTATGCACCCATTCCATATGGCTGGTGTTGCTGGTATGTTCGGAGGATCTTTATTCTCAGCTATGCACGGTTCACTTGTTACTTCATCTCTAATCAGAGAAACAACTGAGACAGAGTCTCAGAACTATGGTTACAAGTTCGGACAAGAAGAAGAAACATATAACATCGTTGCAGCTCATGGCTACTTCGGTCGTTTGATCTTCCAATATGCAAGTTTCAACAACAGCAGAAGTCTTCACTTCTTCCTAGCTGTATTCCCAGTTGTTTGTGTATGGTTAACTTCAATGGGTATCTGCACAATGGCATTCAACCTTAACGGTTTCAACTTCAACCAGTCAGTTGTTGATGCAAACGGTAAAGTTGTTCCTACATGGGGTGATGTTCTTAACAGAGCAAACCTAGGTATGGAAGTAATGCACGAGCGTAACGCTCACAACTTCCCACTTGATCTAGCAGCAGCTGAGTCTACAACAGTAGCTCTTTCAGCTCCAGCTATCGGT
>1096626976419/cdnaId=1096681586174/pepId=1096681586175	Prochlorococcus Bacteria High Light
ATCCGTTTTATTTACACGTCTCACTTTAGAGACATACTTTACGAACTCATGACAACTATTCAGCAGCAGCGTTCTTCGCTGTTAAAAGGTTGGCCACAGTTTTGTGAGTGGGTAACATCAACTAACAACAGAATTTATGTTGGTTGGTTCGGCGTCTTAATGATTCCATGCCTACTTACAGCAGCGGCTTGCTTCATCGTTGCATTCATCGCAGCACCACCAGTAGACATCGACGGAATTAGAGAGCCAGTTGCTGGTTCATTCCTATATGGAAACAACATCATCTCAGGTGCAGTTGTTCCTTCATCTAACGCTATTGGTCTACACTTCTACCCAATTTGGGAAGCAGCTACTGTAGATGAGTGGTTATACAACGGTGGTCCTTACCAGCTTGTAATTTTCCACTTCCTAATTGGTATTTCAGCATACATGGGAAGACAGTGGGAGCTTTCATACCGTTTAGGTATGCGTCCTTGGATCTGTGTTGCATACTCTGCACCAGTTTCAGCAGCTTTCGCAGTATTTCTTGTATACCCATTCGGTCAAGGTTCATTCTCTGACGGAATGCCTCTAGGTATTTCTGGAACATTCAACTTCATGTTTGTTTTCCAGGCAGAGCACAACATTCTTATGCACCCATTCCATATGGCTGGTGTTGCTGGTATGTTCGGAGGATCTTTATTCTCAGCTATGCACGGTTCACTTGTTACTTCATCTCTAATCAGAGAAACAACTGAGACAGAGTCTCAGAACTATGGTTACAAGTTCGGACAAGAAGAAGAAACATATAACATCGTTGCAGCTCATGGCTACTTCGGTCGTTTGATCTTCCAATATGCAAGTTTCAACAACAGCAGAAGTCTTCACTTCTTCCTAGCTGTATTCCCAGTTGTTTGTGTATGGTTAACTTCAATGGGAATCTGCACAATGGCATTCAACCTTAACGGTTTCAACTTCAACCAATCAGTTGTTGATGCAAACGGTAAGATTGTTCCTACATGGGGTGACGTTCTTAACAGAGCAAACCTAGGTATGGAAGTAATGCACGAGCGTAACGCTCACAACTTCCCACTTGATCTAGCAGCAGCTGAGTCTACAACA
>1096627717765/cdnaId=1096669713422/pepId=1096669713423	Prochlorococcus Bacteria High Light
AAAGGTTGGCCACAGTTTTGTGAGTGGGTAACATCAACTAACAACAGAATTTATGTTGGTTGGTTCGGCGTCTTAATGATCCCATGCCTACTTACAGCAGCGGCTTGCTTCATCGTTGCATTCATCGCAGCACCACCAGTAGACATCGACGGAATTAGAGAGCCAGTTGCTGGTTCATTCCTATACGGAAACAACATCATCTCAGGTGCAGTTGTTCCTTCATCTAATGCTATTGGTCTACACTTCTACCCAATTTGGGAAGCAGCTACTGTAGATGAGTGGTTATACAACGGTGGTCCTTACCAGCTTGTAATTTTCCACTTCCTAATTGGTATCTCAGCATACATGGGAAGACAGTGGGAGCTTTCATACCGTCTAGGTATGCGTCCTTGGATCTGTGTTGCATACTCTGCACCAGTTTCAGCAGCTTTCGCAGTATTTCTTGTATACCCATTCGGTCAAGGTTCATTCTCTGACGGAATGCCTCTAGGTATCTCTGGAACATTTAACTTCATGTTTGTTTTCCAGGCAGAGCACAACATTCTTATGCACCCATTCCACATGGCTGGTGTTGCTGGTATGTTCGGAGGATCTTTATTCTCAGCTATGCATGGTTCACTTGTTACTTCATCTCTAATCAGAGAAACAACTGAGACAGAGTCTCAGAACTATGGTTACAAGTTCGGACAAGAAGAAGAGACATACAACATCGTTGCAGCTCATGGCTACTTCGGTCGTTTGATCTTCCAATATGCAAGTTTTAACAACAGCAGAAGTCTTCACTTCTTCCTAGCTGTATTCCCAGTTGTTTGTGTATGGTTAACTTCAATGGGTATCTGCACAATGGCATTCAACCTTAACGGTTTCAACTTCAACCAGTCAGTTGTTGATGCAAACGGTAAGATTGTTCCTACATGGGGTGACGTTCTTACAGAGCAAACCTTGGTATGNNNN
>1096628052044/cdnaId=1096672716180/pepId=1096672716181	Prochlorococcus Bacteria High Light
GGTTGGCCACAGTTTTGTGAGTGGGTAACATCAACTAACAACAGAATTTATGTTGGTTGGTTCGGCGTCTTAATGATTCCATGCCTTCTTACAGCAGCGGCTTGCTTCATCGTTGCATTCATCGCAGCACCACCAGTAGACATCGACGGAATTAGAGAGCCAGTTGCTGGTTCATTCCTATATGGAAACAACATCATCTCAGGTGCAGTTGTTCCTTCATCTAACGCTATTGGTCTACACTTCTACCCAATTTGGGAAGCAGCTACTGTAGATGAGTGGTTATACAACGGTGGTCCTTACCAGCTTGTAATTTTCCACTTCCTAATTGGTATCTCAGCATACATGGGAAGACAGTGGGAGCTTTCATACCGTTTAGGTATGCGTCCTTGGATCTGTGTTGCATATTCTGCACCAGTTTCAGCAGCTTTCGCAGTATTTCTTGTATACCCATTCGGTCAAGGTTCATTCTCTGACGGAATGCCTCTAGGTATCTCTGGAACATTCAACTTCATGTTTGTTTTCCAGGCAGAGCACAACATTCTTATGCACCCATTCCACATGGCTGGTGTTGCTGGTATGTTCGGAGGATCTTTATTCTCAGCTATGCACGGTTCACTTGTTACTTCATCTCTAATCAGAGAAACAACTGAGACAGAGTCTCAGAACTATGGTTACAAGTTCGGACAAGAAGAAGAAACATACAACATCGTTGCAGCTCATGGCTACTTCGGTCGTTTAATCTTCCAATATGCAAGTTTCAACAACAGCAGAAGTCTTCACTTCTTCCTAGCTGTATTCCCAGTTGTTTGTGTATGGTTAACTTCAATGGGTATCTGCACAATGGCATTCAACCTTAACGGTTTCAACTTCAACCAGTCAGTTGTTGATGCAAACGGTAAGATTGTTCCTACATGGGGTGACGTTCTTACAGAGCAAACTAGGTATGGAAGTATGCACGAGCGTAACGCTCACAACTTCCNN
>1096627631794/cdnaId=1096667539200/pepId=1096667539201	Prochlorococcus Bacteria High Light
ATGAGTGGTTATACAACGGTGGTCCCTTACCAGCTTGTAATCTTCCACTTCCTAATTGGTATCTCAGCATACATGGGAAGACAGTGGGAGCTTTCATACCGTTTAGGTATGCGCCCTTGGATCTGTGTTGCATATTCTGCACCAGTTTCAGCAGCTTTCGCAGTATTCCTTGTATACCCATTCGGTCAAGGTTCATTCTCTGACGGAATGCCTCTAGGTATTTCTGGTACATTCAACTTCATGTTTGTTTTCCAGGCAGAGCACAACATTCTTATGCACCCATTCCATATGGCTGGTGTTGCTGGTATGTTCGGAGGATCTTTATTCTCAGCTATGCACGGTTCACTTGTTACTTCATCTCTAATCAGAGAAACAACTGAGACAGAGTCTCAGAACTATGGTTACAAGTTCGGACAAGAAGAAGAAACATATAACATCGTTGCAGCTCATGGCTACTTCGGTCGTTTGATCTTCCAATATGCAAGTTTCAACAACAGCAGAAGTCTTCACTTCTTCCTAGCTGTATTCCCAGTTGTTTGTGTATGGTTAACTTCAATGGGTATCTGCACAATGGCATTCAACCTTAACGGTTTCAACTTCAACCAGTCAGTTGTTGATGCAAACGGTAAGATTGTTCCTACATGGGGTGACGTTCTTAACAGAGCAAACCTAGGTATGGAAGTAATGCACGAGCGTAACGCTCACAACTTCCCACTTGATCTAGCAGCAGCTGAGTCTACAACAGTAGCTCTTTCAGCTCCAGCTATCGGTTAA
>1096627323166/cdnaId=1096684349432/pepId=1096684349433	Prochlorococcus Bacteria High Light
ATTTTTAGCGATTTTGGTCTAAAATCATCGAAGCGGAAATTATTTTCCGTTTTTATTTACACGTCTCACTTTAGAGACATACTTTACGAACTCATGACAACTATTCAGCAGCAGCGTTCTTCGCTGTTAAAAGGTTGGCCACAGTTTTGTGAGTGGGTAACATCAACTAACAACAGAATTTATGTTGGTTGGTTCGGCGTCTTAATGATTCCATGCCTTCTTACAGCAGCGGCTTGCTTCATCGTTGCATTCATCGCAGCACCACCAGTAGACATCGACGGAATTAGAGAGCCAGTTGCTGGTTCATTCCTATATGGAAACAACATCATCTCAGGTGCAGTTGTTCCTTCATCTAACGCTATTGGTCTACACTTCTACCCAATTTGGGAAGCAGCTACTGTAGATGAGTGGTTATACAACGGTGGTCCTTACCAGCTTGTAATTTTCCACTTCCTAATTGGTATCTCAGCATACATGGGAAGACAGTGGGAGCTTTCATACCGTTTAGGTATGCGTCCTTGGATCTGTGTTGCATACTCTGCACCAGTTTCAGCAGCTTTCGCAGTATTTCTTGTATACCCATTCGGTCAAGGTTCATTCTCTGACGGAATGCCTCTAGGTATCTCTGGAACATTCAACTTCATGTTTGTTTTCCAGGCAGAGCACAACATTCTTATGCACCCATTCCACATGGCTGGTGTTGCTGGTATGTTCGGAGGATCTTTATTCTCAGCTATGCACGGTTCACTTGTTACTTCATCTCTAATCAGAGAAACAACTGAGACAGAGTCTCAGAACTATGGTTACAAGTTCGGACAAGAAGAAGAAACATACAACATCGTTGCAGCTCATGGCTACTTCGGTCGTTTGATCTTCCAATATGCAAGTTTCAACAACAGCAGAAGTCTTCACTTCTTCCTAGCTGTATTCCCAGTTGTTTGTGTATGGTTAACTTCAATGGGTATCTGCACAATGGCATTCAACCTTAACGGTTTCAACTTCAACCAGTCAGTTGTTGATGCAAACGGTAAGATTGTTCCTACATGGGGTGACGTTCTTAACAGAGCAAACCTAGGTATGGAAGTAATGCACGAGCGTAACGCTCACAACTTCCCACTTGATCTAGCAGCAGCTGAGTCTACAACAGTAGCTCTTTCAGCTCCAGCTATCGGT
>1096520691086/cdnaId=1096677227440/pepId=1096677227441	Prochlorococcus Bacteria High Light
GTTGCATACTCTGCACCAGTTTCAGCAGCTTTCGCAGTATTCCTTGTATACCCATTCGGTCAAGGTTCATTCTCTGACGGAATGCCTCTAGGTATCTCTGGAACATTCAACTTCATGTTTGTTTTCCAGGCAGAGCACAACATTCTTATGCACCCATTCCACATGGCTGGTGTTGCTGGTATGTTCGGAGGATCTTTATTCTCAGCTATGCATGGTTCACTTGTTACTTCATCTCTAATCAGAGAAACAACTGAGACAGAGTCTCAGAACTATGGTTACAAGTTCGGACAAGAAGAAGAAACATATAACATCGTTGCAGCTCATGGCTACTTCGGTCGTTTGATCTTCCAATATGCAAGTTTCAACAACAGCAGAAGTCTTCACTTCTTCCTAGCTGTATTCCCAGTTGTTTGTGTATGGTTAACTTCAATGGGTATCTGCACAATGGCATTCAACCTTAACGGTTTCAACTTCAACCAGTCAGTTGTTGATGCAAACGGTAAGATTGTTCCTACATGGGGTGACGTTCTTAACAGAGCAAACCTAGGTATGGAAGTAATGCACGAGCGTAACGCTCACAACTTCCCACTTGATCTAGCAGCAGCTGAGTCTACAACAGTAGCTCTTTCAGCTCCAGCTATTGGT
>1096628384325/cdnaId=1096682401138/pepId=1096682401139	Prochlorococcus Bacteria High Light
TCATTCCTATATGGAAACAACATCATCTCAGGTGCAGTTGTTCCTTCATCTAACGCTATTGGTCTACACTTCTACCCAATTTGGGAAGCAGCTACTGTAGATGAGTGGTTATACAACGGTGGTCCTTACCAGCTTGTAATTTTCCACTTCCTAATTGGTATCTCAGCATACATGGGAAGACAGTGGGAGCTTTCATACCGTTTAGGTATGCGTCCATGGATCTGTGTTGCATACTCTGCACCAGTTTCAGCAGCTTTCGCAGTATTCCTTGTATACCCATTCGGTCAAGGTTCATTCTCTGACGGAATGCCTCTAGGTATCTCTGGAACATTCAACTTCATGTTTGTTTTCCAGGCAGAGCACAACATTCTTATGCACCCATTCCACATGGCTGGTGTTGCTGGTATGTTCGGAGGATCTTTATTCTCAGCTATGCACGGTTCACTTGTTACCTCTTCTCTAATCAGAGAAACAACTGAGACAGAGTCTCAGAACTATGGTTACAAGTTCGGACAAGAAGAAGAAACATATAACATTGTTGCAGCTCATGGCTACTTCGGTCGTTTGATCTTCCAATATGCAAGTTTCAACAATAGCAGAAGTCTTCACTTCTTCCTAGCTGTATTCCCAGTTGTTTGTGTATGGTTAACTTCAATGGGTATCTGCACAATGGCATTCAACCTTAACGGTTTCAACTTCAACCAGTCAGTTGTTGATGCAAACGGTAAGATTGTTCCTACATGGGGTGATGTTCTTAACAGAGCAAACCTAGGTATGGAAGTAATGCACGAGCGTAATGCTCACAACTTCCCACTTGATCTAGCAGCAGCTGAGTCTACAACAGTAGCTCTTTCAGCTCCAGCTATCGGTTAA
>1096520678749/cdnaId=1096677536834/pepId=1096677536835	Prochlorococcus Bacteria High Light
GGTTGGCCACAGTTTTGTGAGTGGGTAACATCAACTAACAACAGAATTTATGTTGGTTGGTTCGGCGTCTTAATGATTCCATGCCTTCTTACAGCAGCGGCTTGCTTCATCGTTGCATTCATCGCAGCACCACCAGTAGACATCGACGGAATTAGAGAGCCAGTTGCTGGTTCATTCCTATACGGAAACAACATCATCTCAGGTGCAGTTGTTCCTTCATCTAACGCTATTGGTCTACACTTCTACCCAATCTGGGAAGCAGCTACTGTAGATGAGTGGTTATACAACGGTGGTCCTTACCAGCTTGTAATTTTCCACTTCCTAATTGGTATCTCAGCATACATGGGAAGACAGTGGGAGCTTTCATACCGTCTAGGTATGCGTCCATGGATCTGTGTTGCATACTCTGCACCAGTTTCAGCAGCTTTCGCAGTATTTCTTGTATATCCATTCGGTCAAGGTTCATTCTCTGACGGAATGCCTCTAGGTATCTCTGGAACATTCAACTTCATGTTTGTTTTCCAGGCAGAGCACAACATTCTTATGCACCCATTCCACATGGCTGGTGTTGCTGGTATGTTCGGAGGATCTTTATTCTCAGCTATGCACGGTTCACTTGTTACTTCATCTCTAATCAGAGAAACAACTGAGACTGAGTCTCAGAACTACGGTTACAAGTTCGGACAAGAAGAAGAAACATATAACATCGTTGCAGCTCATGGCTACTTCGGTCGTTTGATCTTCCAATATGCAAGTTTCAACAACAGCAGAAGTCTTCACTTCTTCCTAGCTGTATTTCCAGTTGTTTGTGTATGGTTAACTTCAATGGGTATCTGCACAATGGCATTCAACCTTAACGGTTTCAACTTCAACCAGTCAGTTGTTGATGCAAACGGTAAGATTGTTCCTACATGGGGTGATGTTCTTAACAGAGCAACCTTGGGTATGGAAGTAATGCACGAGCGTAACGCTCACAACTTCCCACTTGATCTAGCAGCAGCTGAGTCTACACAGTAG
>527361/cdnaId=1096690617672/pepId=1096690617673	Prochlorococcus Bacteria High Light
TGGATCTGTGTTGCATACTTTGCACCAGTTTCAGCAGCTTTCGCAGTATTTCTTGTATACCCATTTGGTCAAGGTTCATTCTCTGACGGAATGCCTCTAGGTATCTCTGGAACATTCAACTTCATGTTTGTTTTCCAGGCAGAGCACAACATTCTTATGCACCCATTCCACATGGCTGGTGTTGCTGGTATGTTCGGAGGATCTTTATTCTCAGCTATGCATGGTTCACTTGTTACTTCATCTCTAATCAGAGAAACAACTGAGACAGAGTCTCAGAACTATGGTTACAAGTTCGGACAAGAAGAAGAAACATACAACATCGTTGCAGCTCATGGCTACTTCGGTCGTTTGATCTTCCAATATGCTTCATTCAACAACAGCAGAAGTCTTCACTTCTTCCTAGCTGTATTCCCAGTTGTTTGTGTATGGTTAACTTCAATGGGTATCTGCACAATGGCATTCAACCTTAACGGTTTCAACTTCAACCAGTCAGTTGTTGATGCAAACGGTAAGATTGTTCCTACATGGGGTGACGTTCTTAACAGAGCAAACCTAGGTATGGAAGTAATGCACGAGCGTAACGCTCACAACTTCCCACTTGATCTAGCAGCAGCTGAGTCTACAACAGTAGCTCTTTCAGCTCCAGCTATCGGT
>1096627708376/cdnaId=1096689063098/pepId=1096689063099	Prochlorococcus Bacteria High Light
ATGCGTCCTTGGATCTGTGTTGCATACTCTGCACCAGTTTCAGCAGCTTTCGCAGTATTTCTTGTATACCCATTCGGTCAAGGTTCATTCTCTGACGGAATGCCTCTAGGTATCTCTGGAACATTCAACTTCATGTTTGTTTTCCAGGCAGAGCACAACATTCTTATGCACCCATTCCACATGGCTGGTGTTGCTGGTATGTTCGGAGGATCTTTATTCTCAGCTATGCATGGTTCACTTGTTACTTCATCTCTAATCAGAGAAACAACTGAGACAGAATCTCAGAACTATGGTTACAAGTTCGGACAAGAAGAAGAAACATATAACATCGTTGCAGCTCATGGCTACTTCGGTCGTTTGATCTTCCAATATGCAAGTTTCAACAACAGCAGAAGTCTTCACTTCTTCCTAGCTGTATTCCCAGTTGTTTGTGTATGGTTAACTTCAATGGGTATCTGCACAATGGCATTCAACCTTAACGGTTTCAACTTCAACCAGTCAGTTGTTGATGCAAACGGTAAGATTGTTCCTACATGGGGTGACGTTCTTAACAGAGCAAACCTAGGTATGGAAGTAATGCACGAGCGTAACGCTCACAACTTCCCACTTGATCTAGCAGCAGCTGAGTCTACAACAGTAGCTCTTTCAGCTCCAGCTATCGGTTAA
>1096520718381/cdnaId=1096693987460/pepId=1096693987461	Prochlorococcus Bacteria High Light
CTAATTGGTATCTCAGCATACATGGGAAGACAGTGGGAGCTTTCATACCGTTTAGGTATGCGTCCTTGGATCTGTGTTGCATACTCTGCACCAGTTTCAGCAGCTTTCGCAGTATTCCTTGTATACCCATTCGGTCAAGGTTCATTCTCTGACGGAATGCCTTTAGGTATCTCTGGAACATTCAACTTCATGTTTGTTTTCCAGGCAGAGCACAACATTCTTATGCACCCATTCCACATGGCTGGTGTTGCTGGTATGTTCGGAGGATCTTTATTCTCAGCTATGCACGGTTCACTTGTAACTTCATCTCTAATCAGAGAAACAACTGAGACTGAGTCTCAGAACTATGGTTATAAGTTCGGACAAGAAGAAGAAACATATAACATCGTTGCAGCTCATGGCTACTTCGGTCGTTTGATCTTCCAATATGCAAGTTTCAACAACAGCAGAAGTCTTCACTTCTTCCTAGCTGTATTCCCAGTTGTTTGTGTATGGTTAACTTCAATGGGTATCTGCACAATGGCATTCAACCTTAACGGTTTCAACTTCAACCAGTCAGTTGTTGATGCAAACGGTAAGATTGTTCCTACATGGGGTGACGTTCTTAACAGAGCAAACCTTGGTATGGAAGTAATGCACGAGCGTAACGCTCACAACTTCCCACTTGATCTAGCAGCAGCTGAGTCTACAACAGTAGCTCTTTCAGCTCCAGCTATCGGTTAA
>1096627553001/cdnaId=1096687736940/pepId=1096687736941	Prochlorococcus Bacteria High Light
ATTGGTCTACACTTCTACCCAATTTGGGAAGCAGCTACTGTAGATGAGTGGTTATACAACGGTGGTCCTTACCAGCTTGTAATTTTCCACTTCCTAATTGGTATCTCAGCATACATGGGAAGACAGTGGGAGCTTTCATATCGTCTAGGTATGCGTCCTTGGATCTGTGTTGCATACTCTGCACCAGTTTCAGCAGCTTTCGCAGTATTTCTTGTATACCCATTCGGTCAAGGTTCATTCTCTGACGGAATGCCTCTAGGTATCTCTGGAACATTCAACTTCATGTTTGTTTTCCAGGCAGAGCACAACATTCTTATGCACCCATTCCACATGGCTGGTGTTGCTGGTATGTTCGGAGGATCTTTATTCTCAGCTATGCACGGTTCACTCGTAACTTCTTCTCTAATCAGAGAAACAACTGAGACAGAGTCTCAGAACTATGGTTACAAGTTCGGACAAGAAGAAGAAACATACAACATCGTTGCAGCTCATGGCTACTTCGGTCGTTTGATCTTCCAATATGCAAGTTTCAACAACAGCAGAAGTCTTCACTTCTTCCTAGCTGTATTCCCAGTTGTTTGTGTATGGTTAACTTCAATGGGTATCTGCACAATGGCATTCAACCTTAACGGTTTCAACTTCAACCAGTCAGTTGTTGATGCAAACGGTAAGATTGTTCCTACATGGGGTGACGTTCTTAACAGAGCAAACCTAGGTATGGAAGTAATGCACGAGCGTAATGCTCAC
>1096626938383/cdnaId=1096697835682/pepId=1096697835683	Prochlorococcus Bacteria High Light
ATAACGAAAGGTGACTTTCTTGTCTCCGAATATCTGCTCCCGCTAACCAAGACCTATGGGAGGATAAATTACGTCTTCATATCCAGTAGTGAGGGATTACTGGAAATAAGTTTCGCATCTACCCTTGATGCCCTACTTACAAACGTCTTACTAATGACAACTTCTAACTTAACACGCAGTAGAGGTGGTATCCTAAAGGGATGGCCTGAGTTCTGCGAATGGGTAACATCAACAGACAACAGAATCTATGTTGGTTGGTTCGGTGTACTCATGATTCCATGCTTACTCACAGCAGCAGCATGTTTCATCGTTGCATTTATTGCAGCACCTCCTGTCGATATCGACGGAATTAGAGAGCCTGTAGCAGGTTCTTTCATGTATGGTAACAACATCATCTCTGGTGCAGTTGTTCCTTCATCTAATGCAATTGGTCTTCACTTCTACCCAATTTGGGAAGCAGCAACTCTAGATGAGTGGTTGTACAATGGTGGTCCTTATCAGTTAGTAATCTTCCACTTCCTTATTGGAATTTCTGCTTATATGGGCAGACAGTGGGAGCTTTCATACCGTTTAGGTATGCGTCCTTGGATCTGTGTTGCATACTCTGCACCAGTTTCAGCAGCTTTCGCAGTATTTCTTGTATACCCATTCGGTCAAGGTTCATTCTCTGACGGAATGCCTCTAGGTATCTCTGGAACATTCAACTTCATGTTTGTTTTCCAGGCAGAGCACAACATTCTTATGCACCCATTCCATATGGCTGGTGTTGCTGGTATGTTCGGAGGATCTTTATTCTCAGCTATGCACGGTTCACTTGTTACTTCTTCTCTAATCAGAGAAACAACTGAGACAGAGTCTCAGAACTATGGTTACAAGTTCGGACAAGAAGAAGAAACATATAACATCGTTGCAGCTCATGGCTACTTCGGTAGATTAATCTTCCAGTATGCTTCTTTCAATAACTCAAGAAGTCTACACTTCTTCCTAGCAGTTTTCCCTGTTGTATGTGTATGGTTAACCTCTATGGGTATCTGTACAATGGCATTCAACCTTAACGGATTTAACTTCAACCAATCAGTTGTTGATGTTAACGGTAAAGTTATCCCTACTTGGGGTGACATCCTTAACAGAGCAAACTTGGGTATGGAAGTAATGCACGAAAGAAATGCACACAACTTCCCACTTGACCTAGCATCTGCTGAGTCTACACAAGTTGCTTTAACAGCACCTACAATCGGTTAA
>1096628155071/cdnaId=1096692690660/pepId=1096692690661	Prochlorococcus Bacteria High Light
ATTTATGTTGGTTGGTTCGGCGTCTTAATGATCCCATGCCTACTTACAGCAGCGGCTTGCTTCATCGTTGCATTCATCGCAGCACCACCAGTAGACATCGACGGAATTAGAGAGCCAGTTGCTGGTTCTTTCTTATACGGAAACAACATCATCTCAGGTGCAGTTGTTCCTTCATCTAACGCTATTGGTCTACACTTCTACCCAATTTGGGAAGCAGCTACTGTAGATGAGTGGTTATACAACGGTGGTCCTTACCAGCTTGTAATTTTCCACTTCCTAATTGGTATCTCAGCATACATGGGAAGACAGTGGGAGCTTTCATACCGTCTAGGTATGCGTCCTTGGATCTGTGTTGCATACTCTGCACCAGTTTCAGCAGCTTTCGCAGTATTTCTTGTATACCCATTCGGTCAAGGTTCATTCTCTGACGGAATGCCTCTAGGTATCTCTGGAACATTTAACTTCATGTTTGTTTTCCAGGCAGAGCACAACATTCTTATGCACCCATTCCATATGGCTGGTGTTGCTGGTATGTTCGGAGGATCTTTATTCTCAGCTATGCACGGTTCACTTGTTACTTCATCTCTAATCAGAGAAACAACTGAGACAGAGTCTCAGAACTATGGTTACAAGTTCGGACAAGAAGAAGAAACATATAACATCGTTGCAGCTCATGGCTACTTCGGTCGTTTGATCTTCCAATATGCAAGTTTCAACAACAGCAGAAGTCTTCACTTCTTCCTAGCTGTATTCCCCAGTTGTTTGTGTGTGGTTAACTTCAATGGGTATCTGCACAATGGCATTCAACCTTAA
>1096627271325/cdnaId=1096698728500/pepId=1096698728501	Prochlorococcus Bacteria High Light
ATACTTTACGAACTCATGACAACTATTCAGCAGCAACGTACTTCGTTGCTAAAAGGCTGGCCTCAGTTTTGTGAGTGGGTAACATCAACTAACAACAGAATTTATGTTGGTTGGTTCGGCGTCTTAATGATTCCATGCCTACTTGCAGCCGCGGCTTGTTTCATCGTTGCTTTCATCGCAGCACCTCCAGTAGACATCGACGGAATTAGAGAACCAGTTGCTGGTTCATTCCTATACGGAAACAACATCATCTCAGGTGCAGTTGTTCCTTCTTCAAATGCTATTGGTCTACACTTCTACCCAATTTGGGAAGCAGCTACTGTAGATGAGTGGTTATACAACGGTGGTCCTTACCAGCTAGTAATATTCCACTTCCTTATTGGTATCTCAGCATACATGGGACGTCAGTGGGAGCTTTCATACCGTTTAGGTATGCGTCCTTGGATCTGTGTTGCATACTCTGCACCAGTTTCAGCAGCTTTCGCAGTATTCCTTGTATACCCATTCGGTCAAGGTTCATTCTCTGACGGAATGCCTTTAGGTATCTCTGGAACATTCAACTTCATGTTTGTTTTCCAGGCAGAGCACAACATTCTTATGCACCCATTCCACATGGCTGGTGTTGCAGGTATGTTCGGAGGATCTCTATTCTCAGCAATGCATGGTTCACTTGTTACTTCATCTCTAATCAGAGAAACAACTGAGACAGAGTCTCAGAACTATGGTTACAAGTTCGGACAAGAAGAAGAAACATATAACATCGTTGCAGCTCATGGCTACTTCGGTCGTTTGATCTTCCAATATGCTTCATTCAACAACAGCAGAAGTCTTCACTTCTTCCTAGCTGTATTCCCAGTTGTATGTGTTTGGTTAACTTCAATGGGAATCTGCACAATGGCATTCAACCTTAACGGTTTCAACTTCAACCAATCAGTTGTAGATGCAAACGGTAAGATTGTTCCTACATGGGGTGACGTTCTTAACAGAGCTAACCTAGGTATGGAAGTAATGCATGAGCGTAACGCTCACAACTTCCCACTTGATCTAGCAGCAGCTGAGTCTACAACAGTAGCTCTTACAGCTCCAGCTATCGGTTAA
>1096627545250/cdnaId=1096688536668/pepId=1096688536669	Prochlorococcus Bacteria High Light
GAGTGGTTATACAACGGTGGTCCTTACCAGCTTGTAATTTTCCACTTCCTAATTGGTATCTCAGCATACATGGGAAGACAGTGGGAGCTTTCATACCGTTTAGGTATGCGTCCTTGGATCTGTGTTGCATACTCTGCACCAGTTTCAGCAGCTTTCGCAGTATTCCTTGTATACCCATTCGGTCAAGGTTCATTCTCTGACGGAATGCCTCTAGGTATCTCTGGAACATTCAACTTCATGTTTGTTTTCCAGGCTGAGCACAACATTCTTATGCACCCATTCCACATGGCTGGTGTTGCTGGTATGTTCGGAGGATCTTTATTCTCAGCTATGCACGGTTCACTTGTTACTTCATCTCTAATCAGAGAAACAACTGAGACAGAGTCTCAGAACTATGGTTACAAGTTTGGACAAGAAGAAGAAACATATAACATCGTTGCAGCTCATGGCTACTTCGGTCGTTTGATCTTCCAATATGCAAGTTTCAACAACAGCAGAAGTCTTCACTTCTTCCTAGCTGTATTCCCAGTTGTTTGTGTATGGTTAACTTCAATGGGTATCTGCACAATGGCATTCAACCTTAACGGTTTCAACTTCAACCAGTCAGTTGTTGATGCAAACGGTAAGATTGTTCCTACATGGGGTGATGTTCTTAACAGAGCAAACCTAGGTATGGAAGTAATGCACGAGCGTAATGCTCACAACTTCCCACTTGATCTAGCAGCAGCTGAGTCTACAACAGTAGCTCTTTCAGCTCCAGCTATCGGTTAA
>1096520636604/cdnaId=1096694836350/pepId=1096694836351	Prochlorococcus Bacteria High Light
AGAGAGCCAGTTGCTGGTTCATTCCTATATGGTAACAACATCATCTCAGGTGCAGTTGTTCCTTCATCTAACGCTATCGGTCTACACTTCTACCCAATTTGGGAAGCAGCTACTGTAGATGAGTGGTTATACAACGGTGGTCCTTACCAGCTTGTAATTTTCCATTTCCTAATTGGTATCTCAGCATACATGGGAAGACAGTGGGAGCTTTCATACCGTTTAGGTATGCGTCCTTGGATCTGTGTTGCATACTCTGCACCAGTTTCAGCAGCTTTCGCAGTATTCCTTGTATACCCATTCGGTCAAGGTTCATTCTCTGACGGAATGCCTCTAGGTATCTCTGGAACATTCAACTTCATGTTTGTTTTCCAGGCAGAGCACAACATTCTTATGCACCCATTCCACATGGCTGGTGTTGCTGGTATGTTCGGAGGATCTTTATTCTCAGCTATGCACGGTTCACTTGTTACTTCATCTCTAATCAGAGAAACAACTGAGACAGAGTCTCAGAACTATGGTTACAAGTTCGGACAAGAAGAAGAAACATATAACATCGTTGCAGCTCATGGCTACTTCGGTCGTTTGATCTTCCAATATGCAAGTTTCAACAACAGCAGAAGTCTTCACTTCTTCCTAGCTGTATTCCCAGTTGTTTGTGTATGGTTAACTTCAATGGGTATCTGCACAATGGCATTCAACCTTAACGGTTTCAACTTCAACCAGTCAGTTGTTGATGCAAACGGTAAGATTGTTCCTACATGGGGTGACGTTCTTAACAGAGCAAACCTAGGTATGGAAGTAATGCACGAGCGTAATGCTCACAACTTCCCACTTGATCTAGCAGCAGCTGAGTCTACAACAGTAGCTCTTTCAGCTCCAGCTATCGGT
>1096627599275/cdnaId=1096687978116/pepId=1096687978117	Prochlorococcus Bacteria High Light
TGGCCACAGTTTTGTGAGTGGGTAACATCAACTAACAACAGAATTTATGTTGGTTGGTTCGGCGTCTTAATGATTCCATGCCTACTTACAGCAGCGGCTTGCTTCATCGTTGCATTCATCGCAGCACCACCAGTAGACATCGACGGAATTAGAGAGCCAGTTGCTGGTTCATTCCTATATGGAAACAACATCATCTCAGGTGCAGTTGTTCCTTCATCTAACGCTATTGGTCTACACTTCTACCCAATTTGGGAAGCAGCTACTGTAGATGAGTGGTTATACAACGGTGGTCCTTACCAGCTTGTAATTTTCCACTTCCTAATTGGTATCTCAGCATACATGGGAAGACAGTGGGAGCTTTCATACCGTTTAGGTATGCGTCCTTGGATCTGTGTTGCATATTCTGCACCAGTTTCAGCAGCTTTCGCAGTATTCCTTGTATACCCATTCGGTCAAGGTTCATTCTCTGACGGAATGCCTCTAGGTATCTCTGGAACATTCAACTTCATGTTTGTTTTCCAGGCAGAGCACAACATTCTTATGCACCCATTCCACATGGCTGGTGTTGCTGGTATGTTCGGAGGATCTTTATTCTCAGCTATGCACGGTTCACTTGTTACTTCATCTCTAATCAGAGAAACAACTGAGACAGAATCTCAGAACTACGGTTACAAGTTCGGACAAGAAGAAGAAACATATAACATCGTTGCAGCTCATGGCTACTTCGGTCGTTTGATCTTCCAATATGCAAGTTTCAACAACAGCAGAAGTCTTCACTTCTTCCTAGCTGTATTCCCAGTTGTTTGTGTATGGTTAACTTCAATGGGTATCTGCACAATGGCATTCAACCTTAACGGCTTCAATTTCAACCAATCAGTTGTTGATGCAAACGGTAAGATTGTTCCTACATNN
>1096628363261/cdnaId=1096694860046/pepId=1096694860047	Prochlorococcus Bacteria High Light
CCTTACCAGCTTGTAATTTTCCACTTCCTAATTGGTATCTCAGCATACATGGGAAGACAGTGGGAGCTTTCATACCGTTTAGGTATGCGTCCTTGGATCTGTGTTGCATACTCTGCACCAGTTTCAGCAGCTTTCGCAGTATTTCTTGTATACCCATTCGGTCAAGGTTCATTCTCTGACGGAATGCCTCTAGGTATCTCTGGAACATTCAACTTCATGTTTGTTTTCCAGGCAGAGCACAACATTCTTATGCACCCATTCCATATGGCAGGTGTTGCTGGTATGTTCGGAGGATCTTTATTCTCAGCTATGCATGGTTCACTTGTTACTTCATCTCTAATCAGAGAAACAACTGAGACAGAGTCTCAGAACTATGGTTACAAGTTCGGACAAGAAGAAGAAACATACAACATCGTTGCAGCTCATGGCTACTTCGGTCGTTTGATCTTCCAATATGCAAGTTTCAACAACAGCAGAAGTCTTCACTTCTTCCTAGCTGTATTCCCAGTTGTTTGTGTATGGTTAACTTCAATGGGTATCTGCACAATGGCATTCAACCTTAACGGTTTCAACTTCAACCAGTCAGTTGTTGATGCAAACGGTAAGATTGTTCCTACATGGGGTGACGTTCTTAACAGAGCAAACCTAGGTATGGAAGTAATGCACGAGCGTAACGCTCACAACTTCCCACTTGATCTAGCAGCAGCTGAGTCTACAACAGTAGCTCTTTCAGCTCCAGCTATCGGT
>1096626641843/cdnaId=1096701177482/pepId=1096701177483	Prochlorococcus Bacteria High Light
GGTATGCGTCCTTGGATCTGTGTTGCATACTCTGCACCAGTTTCAGCAGCTTTCGCAGTATTTCTTGTATACCCATTCGGTCAAGGTTCATTCTCTGACGGAATGCCTCTAGGTATCTCTGGAACATTCAACTTCATGTTTGTTTTCCAGGCAGAGCACAACATTCTTATGCACCCATTCCACATGGCTGGTGTTGCTGGTATGTTCGGAGGATCTTTATTCTCAGCTATGCATGGTTCACTTGTTACTTCATCTCTAATCAGAGAAACAACTGAGACAGAATCTCAGAACTATGGTTACAAGTTCGGACAAGAAGAAGAAACATATAACATCGTTGCAGCTCATGGCTACTTCGGTCGTTTGATCTTCCAATATGCAAGTTTCAACAACAGCAGAAGTCTTCACTTCTTCCTAGCTGTATTCCCAGTTGTTTGTGTATGGTTAACTTCAATGGGTATCTGCACAATGGCATTCAACCTTAACGGTTTCAACTTCAACCAGTCAGTTGTTGATGCAAACGGTAAGATTGTTCCTACATGGGGTGACGTTCTTAACAGAGCAAACCTAGGTATGGAAGTAATGCACGAGCGTAACGCTCACAACTTCCCACTTGATCTAGCAGCAGCTGAGTCTACAACAGTAGCTCTTTCAGCTCCAGCTATCGGTTAA
>1096626999305/cdnaId=1096679807656/pepId=1096679807657	Prochlorococcus Myovirus
GCATGTTTCATCGTAGCATTTATTGCTGCACCTCCAGTCGATATCGACGGAATCAGAGAACCAGTAGCAGGTTCATTCATGTATGGTAACAACATCATCTCAGGTGCTGTAGTTCCATCTTCAAATGCTATAGGACTTCACTTCTATCCTATATGGGAAGCAGCAACCGTAGATGAGTGGTTGTACAATGGTGGTCCTTATCAACTCATTATCTTCCACTTCCTTATTGGAATTTCTGCTTACATGGGCAGACAGTGGGAACTATCATACCGCTTAGGTATGAGACCTTGGATCTGTGTAGCATATAGTGCTCCAGTATCTGCAGCATTCGCTGTGTTCTTAGTGTATCCTTTCGGTCAGGGATCTTTCTCTGATGGTATGCCTTTAGGTATCTCAGGTACATTTAACTTTATGTTCGTGTTCCAAGCAGAACATAACATCCTAATGCATCCTTTCCATATGGCAGGTGTAGCAGGTATGTTTGGAGGATCTTTATTCTCTGCTATGCATGGTTCTTTAGTTACATCTTCTCTAATTAGAGAGACAACTGAAGAAGAGTCACAGAACTATGGTTATAAGTTCGGTCAAGAAGAAGAGACATACAATATTGTTGCTGCACATGGATATTTCGGTAGATTAATCTTCCAGTATGCATCATTCAACAACAGTAGATCTCTACACTTCTTCTTAGCAGTGTTCCCTGTTGTATGTGTATGGTTAACCTCTATGGGTATCTGTACAATGGCATTCAACTTGAACGGATTTAACTTCAACCAATCAGTTGTTGATGTTAACGGAAAAATTATCCCAACATGGGGTGATGTATTAAATAGAGCAAACTTAGGTATGGAAGTTATGCATGAAAGAAATGCACACAACTTCCCACTTGATCTTGCATCAGCAGAGTCAACTACAGTTGCTTTAACTGCTCCTTCTATCGGTTAA
>1096627624287/cdnaId=1096665821850/pepId=1096665821851	Prochlorococcus Myovirus
ATAGGTCTACACTTCTACCCAATCTGGGAAGCAGCAACAGTAGACGAATGGTTATATAACGGTGGTCCTTATCAGTTAGTTATTTTCCACTTCCTAATCGGAATCTCTGCCTATATGGGTAGACAGTGGGAATTATCATACAGACTAGGTATGAGACCTTGGATATGTGTAGCATATTCAGCACCTGTGTCAGCAGCATTTGCTGTGTTCTTAGTGTATCCTTTCGGTCAGGGTTCTTTCTCAGACGGAATGCCACTAGGTATCTCAGGTACGTTCAACTTCATGTTCGTGTTCCAAGCAGAACACAACATTCTAATGCATCCTTTCCACATGGCAGGAGTAGCAGGAATGTTCGGTGGTAGTCTCTTCAGTGCAATGCACGGTTCTTTAGTTACATCATCTCTAATCAGAGAAACTACAGAAACAGAGAGTCAAAACTACGGATATAAGTTCGGACAAGAAGAAGAAACATACAACATCGTAGCTGCACACGGTTACTTTGGTCGTCTTATCTTCCAGTATGCTTCATTCAACAACTCAAGAAGTCTTCACTTCTTCCTTGCTGTGTTTCCTGTAGTATGCGTATGGTTAACATCCATGGGTATCTGCACAATGGCATTCAACCTTAACGGTTTCAACTTCAACCAATCAGTTGTAGATGTAAACGGTAAAGTTATCCCAACATGGGGTGATGTCCTAAACAGAGCAAACTTAGGTATGGAAGTAATGCATGAGAGAAATGCACACAACTTCCCACTTGACCTTGCTTGTGCAGAGTCAACAACAGTTGCACTAACAGCACCTTCAATCGGT
>1096627767996/cdnaId=1096668195404/pepId=1096668195405	Prochlorococcus Myovirus
ATCGACGGAATCAGAGAACCTGTAGCAGGTGCTCTAATGTATGGTAACAACATCATCTCTGGTGCAGTTGTTCCCAGTTCAAACGCAATCGGTCTACATTTCTACCCAATTTGGGAAGCAGCAACTGTAGACGAGTGGTTATACAACGGTGGCCCATACCAGTTGGTAATCTTCCACTTCCTAATCGGAATCTCCGCATACATGGGAAGACAGTGGGAATTATCATACAGACTAGGTATGAGACCATGGATCTGTGTAGCATATTCAGCACCTGTATCAGCAGCATTCGCTGTGTTCTTAGTTTACCCATTCGGTCAGGGCTCCTTCTCTGATGGTATGCCTCTAGGTATCTCAGGTACGTTCAACTTTATGTTCGTGTTCCAAGCAGAGCACAACATACTAATGCATCCTTTCCATATGGCAGGAGTAGCAGGTATGTTCGGTGGTAGTCTCTTCAGTGCAATGCACGGTAGCTTAGTTACATCTTCCTTAATAAGAGAAACTACAGAAACAGAGAGTCAAAACTACGGCTATAAGTTCGGACAAGAAGAAGAAACATACAACATTGTGGCCGCTCATGGTTACTTTGGTCGTTTAATCTTCCAGTATGCTTCATTCAACAACTCAAGAAGTCTTCACTTCTTCCTAGCAGTATTCCCTGTTGTATGTGTATGGTTAACCTCTATGGGTATCTGCACAATGGCATTCAACCTTAACGGATTTAACTTCAACCAATCAGTTGTTGATGCAAACGGTAAGATTGTTCCTACATGGGGTGACGTTCTTAACAGAGCAAACCTAGGTATGGAAGTAATGCACGAGCGTAACGCTCACAACTTCCCATTAGACTTAGCATCTGCTGAGACTACAGAAGTTGCATTAACAGCACCAACCATTGGTTAA
>1096627617704/cdnaId=1096665971516/pepId=1096665971517	Prochlorococcus Myovirus
ATCTGGGAAGCAGCCACAATGGATGAGTGGTTGTACAACGGAGGACCCTACCAACTTGTTATATTCCACTTCCTTATTGGTATCTCAGCTTACATGGGACGACAATGGGAACTTAGTTATAGATTAGGAATGCGTCCTTGGATCTGTGTAGCTTATTCAGCTCCAGTATCTGCAGCTTTCGCAGTATTCCTTGTTTATCCATTTGGTCAGGGATCTTTCTCAGACGGAATGCCACTAGGTATCTCTGGTACATTTAACTTCATGTTTGTATTCCAGGCAGAGCACAACATTCTTATGCACCCATTCCATATGGCTGGTGTTGCTGGTATGTTCGGAGGAGCTTTATTCTCAGCTATGCACGGTTCACTTGTTACTTCATCTCTAATCAGAGAAACAACTGAGACAGAATCTCAGAACTATGGTTACAAGTTCGGACAAGAAGAGGAAACATATAACATCGTTGCAGCTCATGGCTACTTCGGTAGATTAGTTTTCCAATATGCATCATTCAACAACAGTAGAAGTCTTCACTTCTTCCTAGCTGTATTCCCAGTTGTTTGTGTGTGGTTAACATCTATGGGTATTTGCACAATGGCATTTAACCTAAACGGATTTAACTTCAACCAATCAGTTGTTGATGTAAACGGTAAGATCATTCCTACATGGGCAGATGTTCTCAACAGAGCAAACCTTGGTATGGAAGTAATGCACGAGCGTAATGCTCATAATTTCCCACTCGATCTAGCATGTGCTGAGTCTACGACTGTAGCTCTTTCAGCTCCTGCAATCGGT
>1096520636059/cdnaId=1096675616366/pepId=1096675616367	Prochlorococcus Myovirus
ATCGGTATCTCTGCTTACATGGGACGCCAATGGGAACTTAGTTACAGATTAGGAATGCGTCCATGGATCTGTGTAGCTTACTCAGCTCCAGTATCCGCTGCTTTCGCTGTATTTCTTGTTTATCCATTTGGTCAGGGATCTTTCTCTGATGGAATGCCTTTAGGTATTTCTGGTACATTCAACTTTATGTTTGTATTTCAAGCAGAGCATAACATTCTCATGCACCCACTTCATATGGCTGGTGTTGCTGGTATGTTCGGAGGATCTTTATTCTCAGCTATGCATGGTTCACTTGTTACTTCTTCTCTAATTAGAGAAACAACTGAGACAGAATCTCAGAATTATGGTTACAAGTTTGGACAAGAAGAAGAGACTTATAATATCGTTGCAGCTCATGGCTACTTCGGTAGATTGATCTTCCAATATGCGTCCTTTAATAACTCTCGTAGTTTACATTTCTTTCTTGCTGTTTTTCCTGTGGTTTGCATATGGCTTACCTCAATGGGTATATGCACAATGGCTTTCAACTTGAATGGTTTTAACTTTAACCAGTCAATAGTTGATGCAAACGGAAAGGTTGTTCCAACTTGGGCAGACGTTCTTAACAGAGCAAACTTAGGTTTCGAAGTTATGCACGAACGTAATGCACACAACTTCCCTCTTGATCTTGCATGTGCTGAGTCTACATCTGTAGCTCTTACAGCTCCTGCAATAGGTTAA
>1096627055819/cdnaId=1096682770110/pepId=1096682770111	Prochlorococcus Myovirus
GTGTTGTTTTCAACACCAACCCACCATGGACTCGAAGGTATCGTAACCCATTGTGCAACTGCTCTCAAACCAAGACCTATTAGGCAGTATAATACTTCGTCTTTCATATCCAGTAGTGAGGGATTACTGGAAATAAGTTTCGCATCTACCCTTGATGCCCTACTTAACGTCTTACTAATGACAACTCTTTCAAAACAACGCAGTACAGGACTACTACAAGGGTGGCCTGAGTTCTGTGAGTGGGTTACATCAACAAACAACAGAATTTATGTTGGTTGGTTTGGTGTTCTCATGATCCCATGCTTGCTCACAGCAGCAGCATGCTTCATCGTTGCATTCATTGCAGCACCTCCTGTCGACATCGACGGAATCAGAGAACCAGTAGCGGGTTCTTTCATGTATGGTAACAACATCATCTCTGGTGCAGTTGTTCCTTCATCAAACGCTATCGGACTACACTTCTACCCAATCTGGGAAGCAGCTACTGTAGATGAGTGGTTGTACAATGGTGGTCCTTATCAGTTGGTAATCTTCCACTTCCTTATTGGTATCTCAGCATACATGGGAAGACAGTGGGAACTATCATACAGATTAGGAATGCGTCCTTGGATCTGTGTTGCTTATTCAGCACCAGTATCTGCTGCATTCGCTGTATTCTTAGTATATCCATTTGGTCAGGGTTCATTCTCTGATGGTATGCCACTAGGTATCTCAGGTACTTTCAACTTTATGTTCGTTTTCCAAGCAGAGCATAACATTCTAATGCATCCTTTCCACATGGCAGGAGTAGCAGGAATGTTCGGAGGATCTTTATTCTCAGCAATGCATGGTTCTCTTGTTACATCTTCTCTAATCAGAGAAACAACAGAGCAAGAGTCACAGAACTATGGTTATAAGTTCGGACAAGAAGAAGAAACATACAACATCGTGGCAGCACACGGTTACTTCGGTAGATTAATCTTCCAGTATGCTTCATTCAACAACTCAAGAAGTCTTCACTTCTTCCTAGCAGTTTTCCCTGTTGTATGTGTATGGTTAACCTCTATGGGTATCTGCACAATGGCATTCAACTTGAATGGTTTCAACTTTAACCAATCAGTTGTTGATGCTAACGGAAAGATCGTTCCAACATGGGGCGACGTTCTTAACAGAGCAAACTTAGGTATGGAAGTAATGCATGAAAGAAATGCACACAACTTCCCACTTGACCTTGCATCTGCAGAGTCAACAACAGTTGCTTTAACAGCACCTTCAATCGGT
>1096627322220/cdnaId=1096682898278/pepId=1096682898279	Prochlorococcus Myovirus
ATAACGGAAGGGTGTTGTTTTCAACACACAGCAATGGACTCGAAAGGATCGCCATCCAGTGCAAACTGCTCTCAAACCGAGACCTATAGGCAGTCTAATACTTCGTCTCTCATATCCTGTAGCGAGGGGTTACAGGAAATAAGTTTCGCATCTACCCTTGGTGCCCTACTTAAAATCGTCTTACTAATGACAACCTCAAATATTTCACGCAGACAGAATGGTCTCCTAGCTGGATGGCCCGAGTTTTGTGAGTGGGTAACATCAACTGACAACAGAATCTATGTTGGTTGGTTCGGTGTACTCATGATTCCATGCTTGTTAACAGCAGCAGCATGTTTCGTAGTAGCATTTATTGCTGCACCTCCTGTCGATATCGACGGAATCAGAGAGCCAGTAGCTGGTTCTTTCTTGTATGGTAACAACATCATCTCAGGTGCTGTAGTTCCATCATCCAACGCAATTGGTCTACACTTCTATCCCATCTGGGAAGCAGCCACTATGGATGAGTGGTTATACAACGGTGGCCCATATCAGTTGGTTATCTTCCACTTCCTTATTGGAATTTCTGCCTACATGGGTAGACAGTGGGAATTATCATACCGTCTAGGTATGAGACCTTGGATCTGTGTTGCATACTCAGCTCCAGTATCTGCTGCATTTGCAGTGTTCTTAGTGTATCCTTTCGGTCAGGGATCATTCTCTGATGGTATGCCACTAGGTATCTCAGGTACATTCAACTTCATGTTCGTGTTCCAAGCAGAACACAACATACTAATGCACCCATTCCACATGGCTGGTGTTGCTGGTATGTTCGGTGGTAGTCTCTTCAGTGCAATGCACGGTAGCTTAGTTACATCTTCTTTAATTAGAGAAACTACAGAAACAGAGAGTCAAAACTACGGCTATAAGTTCGGACAAGAGGAAGAAACATATAACATCGTAGCTGCACACGGTTACTTTGGTCGTCTTATCTTCCAGTATGCAAGTTTCAACAACTCAAGAAGTTTACACTTCTTCCTAGCAGTTTTCCCTGTTGTATGTGTATGGTTAACCTCTATGGGTATCTGCACAATGGCATTCAACTTAAATGGTTTCAACTTTAACCAGTCTGTAGTTGATGTTAACGGAAAAATTATCCCAACATGGGGTGATGTTCTAAACAGAGCAAACTTAGGTATGGAAGTAATGCACGAAAGAAATGCACACAACTTCCCATTAGACCTAGCATCTGCTGAGTCTACACAGGTTGCTTTAACTGCACCATCTATCGGT
>1096520823848/cdnaId=1096675839716/pepId=1096675839717	Prochlorococcus Myovirus
CTGCTAACAGCTGCAGCATGTTTTATCGTAGCATTTATTGCTGCACCTCCAGTCGATATCGACGGAATCAGAGAGCCAGTAGCTGGTTCTTTAATGTATGGTAACAACATCATTTCTGGTGCTGTTGTACCTTCATCCAACGCAATCGGTTTACACTTCTACCCAATCTGGGAAGCAGCGACAGTCGATGAGTGGCTTTACAATGGTGGGCCATACCAGTTGGTTATCTTCCACTTCCTCATTGGTGTATCTGCATACATGGGAAGACAGTGGGAACTATCATATCGTTTAGGTATGAGACCTTGGATTTGCGTTGCATATTCCGCTCCTGTATCTGCTGCATTCGCAGTATTCTTAGTATATCCATTCGGTCAGGGATCTTTCTCAGACGGAATGCCACTAGGTATCTCTGGTACATTTAACTTCATGTTTGTATTCCAAGCAGAACATAACATTCTAATGCACCCATTCCACATGGCTGGTGTTGCTGGTATGTTCGGTGGAGCATTATTCTCCGCAATGCATGGTTCACTCGTAACTTCTTCTCTAATTAAAGAGACAACAGAAGTTGAGTCACAGAACTATGGTTACAAATTTGGACAAGAAGAAGAGACATACAACATCGTAGCTGCACACGGTTACTTTGGTCGTCTTATCTTCCAATACGCAAGTTTCAACAACTCAAGAAGTCTTCACTTCTTCTTAGCAGTATTCCCAGTTGTATGTGTATGGTTAACCTCTATGGGTATCTGTACAATGGCATTCAACCTTAACGGATTTAACTTCAACCAATCAGTTGTAGATGCTAACGGTAAAATCGTTCCTACATGGGGCGACGTGTTGAACAGAGCAAACTTAGGTATGGAAGTAATGCATGAGAGAAATGCACACAACTTCCCACTAGACCTAGCATCTGCTGAGTCCTCTACAGTTGCTTTAACTGCACCAACAATCGGTTAA
>1096627752956/cdnaId=1096668524316/pepId=1096668524317	Prochlorococcus Myovirus
ATATTCCACTTCCTCATCGGTGCTTCAGCTTATATGGGACGACAGTGGGAACTTAGTTATAGACTCGGAATGAGACCTTGGATCTGTGTAGCTTATTCAGCTCCAGTATCCGCAGCTTTCGCAGTATTCCTTGTTTATCCATTTGGTCAGGGATCTTTCTCAGACGGAATGCCACTAGGTATCTCTGGTACATTTAACTTCATGTTTGTTTTCCAGGCAGAGCACAACATTCTTATGCACCCATTCCATATGGCTGGTGTTGCTGGTATGTTCGGAGGAGCTTTATTCTCAGCTATGCATGGATCACTTGTTACTTCTTCTTTAATTAAAGAAACAACTGAGACAGAATCTCAGAACTATGGTTACAAGTTCGGACAAGAAGAGGAAACATATAACATCGTTGCAGCTCATGGCTACTTCGGTAGATTAATTTTCCAATATGCTTCTTTCAACAACAGCAGAAGTCTTCACTTCTTCCTAGCTGTATTCCCAGTTGTTTGTGTATGGTTAACTTCAATGGGTATTTGCACAATGGCATTTAACCTAAATGGATTTAACTTCAACCAATCAGTTGTTGATGCAAACGGTAAGATCGTTCCTACATGGGCAGATGTTCTAAACAGAGCAAACCTAGGTATGGAAGTAATGCACGAGCGTAACGCTCATAATTTCCCACTCGATTTAGCTTGTGCTGAGTCTACAACTGTAGCTCTCTCAGCTCCTGCAATCGGTTAA
>1096627725473/cdnaId=1096669343378/pepId=1096669343379	Prochlorococcus Myovirus
ATGATTCCATGTCTGCTAACAGCTGCAGCATGTTTCGTAGTAGCATTTATTGCTGCACCTCCAGTCGATATCGACGGAATCAGAGAGCCTGTAGCAGGTTCTTTAATGTATGGTAACAACATCATTTCTGGTGCTGTTGTACCTTCATCCAACGCAATCGGTTTACACTTCTACCCAATCTGGGAAGCAGCGACAGTCGATGAGTGGCTTTACAATGGTGGGCCATACCAGTTGGTTATCTTCCACTTCCTCATTGGTGTATCTGCATACATGGGAAGACAGTGGGAACTATCATATCGTTTAGGTATGAGACCTTGGATTTGCGTTGCATATTCCGCTCCTGTATCTGCTGCATTCGCAGTATTCTTAGTATATCCATTCGGTCAGGGATCTTTCTCAGACGGAATGCCACTAGGTATCTCTGGTACATTTAACTTCATGTTTGTATTCCAAGCAGAACATAACATTCTAATGCACCCATTCCACATGGCTGGTGTTGCTGGTATGTTCGGTGGAGCATTATTCTCCGCAATGCATGGTTCACTCGTTACTTCTTCTCTAATCAAAGAAACAACAGAAACTGAGTCACAGAACTATGGTTACAAATTTGGACAAGAAGAAGAGACATATAACATCGTAGCTGCACACGGTTACTTTGGTCGTCTTATCTTCCAATATGCAAGTTTCAACAACTCAAGAAGTCTTCACTTCTTCTTAGCAGTATTCCCAGTTGTATGTGTATGGTTAACCTCTATGGGGTATCTGTACAATGGCATTCAACCT
>1096520663943/cdnaId=1096676146914/pepId=1096676146915	Prochlorococcus Myovirus
ATAGTATCGCTCTACCCTTTGAGCCCTACTTATAAACGTCTTACTAATGACAACTCTTTCAAATACACGCAGACAGGGTGGTCTCCTACAAGGGTGGCTGAGTTTTGCGAGTGGGTTACATCTACAAACAACCGCATCTATGTTGGTTGGTTCGGTGTTCTCATGATTCCATGCTTACTCACAGCAGCAGCATGTTTCATCGTTGCATTTATTGCAGCACCTCCTGTCGATATCGACGGAATCAGAGAGCCAGTTGCTGGTTCTTTAATGTATGGTAACAACATCATCTCTGGTGCAGTTGTTCCATCATCAAACGCTATCGGTTTACACTTCTACCCAATTTGGGAAGCAGCAACAATCGATGAGTGGTTATACAACGGTGGCCCATACCAGTTGGTAATCTTCCACTTCCTAATCGGAATCTCTGCCTACATGGGTAGACAGTGGGAATTATCATACAGACTAGGTATGAGACCATGGATATGTGTAGCATATTCAGCACCTGTATCTGCTGCAATGGCAGTGTTCCTAGTATACCCATTCGGTCAGGGATCTTTCTCAGACGGTATGCCTTTAGGAATCTCTGGAACATTCAACTTTATGTTCGTATTCCAAGCAGAGCATAACATACTAATGCACCCATTCCATATGGCTGGTGTAGCAGGTATGTTCGGTGGTTCACTCTTCAGTGCAATGCACGGTTCACTCGTTACATCTTCTCTAATCAGAGAGACAACAGAGCAAGAGTCACAGAACTATGGATACAAGTTCGGTCAAGAAGAAGAAACATACAACATTGTAGCTGCACACGGTTACTTTGGTCGTCTTATCTTCCAGTATGCTTCTTTCAACAACTCAAGAAGTCTTCACTTCTTCCTAGCAGTATTCCCAGTTGTATGCGTATGGTTAACATCCATGGGTATATGCACAATGGCATTCAACCTTAACGGTTTCAACTTCAACCAATCAGTTGTAGATGCAAACGGTAAGATTGTTCCAACATGGGGAGATGTTCTTAACAGAGCAAAC
>1096520838817/cdnaId=1096676439604/pepId=1096676439605	Prochlorococcus Myovirus
TCTGCAGCATTTGCAGTATTCCTTGTATACCCATTCGGTCAGGGTTCATTCTCTGATGGTATGCCACTAGGAATCTCTGGTACATTTAACTTTATGTTCGTATTCCAAGCAGAGCACAACATTCTTATGCACCCATTTCATATGGCTGGTGTAGCAGGTATGTTTGGTGGTTCACTATTCAGTGCTATGCACGGTTCACTTGTAACTTCATCCTTAATCAGGGAGACTACAGAAAATGAATCTCAAAATTATGGGTATAAGTTTGGACAAGAAGAAGAGACATACAACATTGTCGCTGCTCACGGATATTTCGGTAGACTTATCTTCCAATATGCGTCTTTTAACAACAGCAGAAGTCTCCACTTCTTCCTCGCAGTATTCCCAGTAGTCTGTGTTTGGTTAACTTCAATGGGTATTTGCACAATGGCATTTAACCTCAATGGATTTAACTTCAACCAGTCTGTTGTTGATGCTAACGGAAAAATCGTTCCAACATGGGGCGATGTTCTTAACAGAGCAAACTTAGGAATGGAAGTAATGCATGAAAGAAATGCACACAACTTCCCACTAGACTTAGCATCTGCTGAGTCTTCACAGGTCGCTTTAACAGCACCTACGATCAGTTAA
>1096627586609/cdnaId=1096666767844/pepId=1096666767845	Prochlorococcus Myovirus
TCTTTAATGTATGGTAACAACATCATCTCTGGTGCAGTTGTTCCATCATCAAACGCTATCGGTTTACACTTCTACCCAATTTGGGAAGCAGCAACAATCGATGAGTGGTTATACAACGGTGGCCCATACCAGTTGGTAATCTTCCACTTCCTTATTGGAATCTCTGCCTACATGGGTAGACAGTGGGAATTATCATACAGACTAGGTATGAGACCATGGATATGTGTAGCATATTCAGCACCTGTATCTGCTGCAATGGCAGTATTCCTAGTATACCCATTCGGTCAGGGATCTTTCTCAGACGGTATGCCTTTAGGAATCTCTGGAACATTCAACTTTATGTTCGTATTCCAAGCAGAGCATAACATACTAATGCACCCATTCCATATGGCTGGTGTAGCAGGTATGTTCGGTGGTTCACTCTTCAGTGCAATGCACGGTTCTCTAGTTACATCTTCTCTAATCAGAGAGACAACAGAGCAAGAGTCACAGAACTACGGATACAAGTTCGGTCAAGAAGAAGAAACATACAACATTGTAGCTGCACACGGTTACTTTGGTCGTCTTATCTTCCAGTATGCTTCTTTCAACAACTCAAGAAGTCTTCACTTCTTCCTAGCAGTATTCCCAGTTGTATGCGTATGGTTAACATCCATGGGTATATGTACAATGGCATTCAACCTTAACGGTTTCAACTTCAACCAATCAGTTGTAGATGCAAACGGTAAGATTGTTCCAACATGGGGAGATGTTCTTAACAGAGCAAACCTAGGTATGGAAGTTATGCATGAGAGAAATGCACACAACTTCCCACTAGACTTAGCATCTGCAGAGTCTACAACAGTTGCTCTTTCAGCACCTGCAATCGGT
>1096627566252/cdnaId=1096666637126/pepId=1096666637127	Prochlorococcus Myovirus
ATGCGTCCATGGATTTGTGTTGCTTATAGCGCACCAGTTTCTGCTGCGTTTGCTATCTTCCTCATCTATCCTTTTGGGCAAGGTTCATTCTCTGACGGAATGCCGTTAGGGATATCAGGAACATTTAACTTTATGTTTGTGTTCCAAGCAGAGCATAACATCCTTATGCATCCATTCCACATGATAGGTGTGGCTGGTATGTTCGGAGGTTCATTGTTCTCTGCTATGCATGGTTCACTCGTTACATCATCTCTCATCAGAGAGACTACAGAGAATGAGTCACAGAACTATGGTTATAAATTCGGACAAGAAGAAGAGACTTATAACATCGTTGCTGCCCACGGGTACTTCGGTCGTCTTATCTTCCAGTATGCATCGTTTAACAACAGTCGAAGTTTGCACTTCTTCCTAGCAGTATTCCCAGTCGTTTGTGTCTGGTTTACTAGTATGGGTATAAGTACAATGGCTTTCAACCTGAATGGGTTTAACTTTAACCAGAGTATTATAGATGCTCAGGGTAAGGTGGTTCCGACATGGGCAGACGTGCTCAATCGTGCCAACCTAGGTATGGAAGTTATGCATGAAAGGAACGCACACAACTTCCCATTAGACTTGGCTGCTGCTGAGACTACTGAAGTTGCTCTTGTAGCACCTGCGATAGGATAA
>1096627321085/cdnaId=1096683858562/pepId=1096683858563	Prochlorococcus Myovirus
AACGCAATCGGACTACACTTCTACCCAATCTGGGAAGCAGCAACAGTTGACGAATGGCTCTACAACGGAGGCCCATACCAACTCGTTATCTTCCACTTCCTTATCGGTATCTCTGCTTACATGGGACGCCAATGGGAACTTAGTTACAGACTAGGTATGAGACCTTGGATATGCGTTGCATATTCAGCTCCAGTATCTGCAGCATTCGCTGTGTTCCTTGTATATCCTTTCGGACAGGGTTCTTTCTCTGACGGAATGCCTTTAGGAATCTCTGGTACATTCAACTTCATGTTTGTATTCCAAGCAGAACATAACATATTAATGCACCCATTCCATATGGCTGGTGTTGCTGGTATGTTCGGTGGTTCTCTATTCAGTGCTATGCACGGTTCTCTAGTTACATCTTCTCTAATCAGAGAAACAACTGAGACAGAATCTCAGAACTATGGTTACAAGTTCGGACAAGAAGAAGAGACATACAACATCGTAGCTGCACATGGTTACTTTGGTCGTCTTATCTTCCAGTATGCAAGTTTCAACAACTCAAGAAGTCTACACTTCTTCTTAGCAGTATTCCCAGTTGTATGTGTATGGTTAACCTCTATGGGTATCTGTACAATGGCATTCAACCTTAACGGATTTAACTTCAACCAATCAGTTGTAGATGCTAACGGTAAAATCGTTCCTACATGGGGCGACGTGTTGAACAGAGCAAACTTAGGTATGGAAGTTATGCATGAAAGAAATGCACACAACTTCCCACTAGACCTAGCATCTGCTGAGTCTTCACAAGTTGCTTTAACTGCACCAACAATCGGT
>1096627518969/cdnaId=1096666645252/pepId=1096666645253	Prochlorococcus Myovirus
ATGACAACTTCAAATCTTTCACGCAGACAGAATGGTCTCCTAGCAGGTTGGCCCGAGTTTTGCGAGTGGGTAACATCAACTGACAACAGACTATATGTTGGTTGGTTCGGTGTACTCATGATTCCATGCTTGCTAACAGCAGCAGCATGTTTTATCGTTGCATTCATTGCAGCACCTCCAGTCGATATCGACGGAATCAGAGAACCAGTAGCGGGTTCTTTCTTATATGGTAACAACATCATCTCTGGTGCAGTTGTTCCATCATCAAACGCTATAGGTCTCCACTTCTACCCTATCTGGGAAGCAGCAACCGTAGATGAATGGTTGTACAATGGTGGTCCTTATCAGTTGGTTATCTTCCACTTCCTAATTGGTATCTCAGCATACATGGGAAGACAGTGGGAATTATCATACAGATTAGGTATGAGACCTTGGATCTGTGTCGCTTATTCAGCACCAGTATCTGCAGCATTCGCAGTATTCTTAGTGTATCCTTTCGGTCAGGGTTCTTTCTCAGACGGTATGCCACTAGGTATCTCAGGTACATTTAACTTCATGTTCGTATTCCAAGCAGAGCACAACATACTCATGCACCCATTCCATATGGCAGGTGTAGCAGGTATGTTCGGAGGATCTTTATTCTCAGCAATGCATGGTAGTCTTGTAACATCATCACTTATCAGGGAGACAACAGAAGATGAATCTCAGAATTATGGGTATAAATTTGGACAAGAAGAAGAGACATACAACATTGTCGCTGCTCACGGATATTTCGGTAGACTTATCTTCCAATATGCGTCTTTTAACAACAGCAGAAGTCTTCACTTCTTCCTCGCAGTATTCCCAGTAGTCTGTGTTTGGTTAACTTCAATGGGTATTTGCACATGNNNN
>1096627597054/cdnaId=1096666648170/pepId=1096666648171	Prochlorococcus Myovirus
ATCGACGGAATCAGAGAGCCAGTTGCTGGTTCTTTAATGTTTGGTAACAACATCATTTCTGGTGCTGTTGTACCTTCATCCAACGCAATCGGTTTACACTTCTACCCAATCTGGGAAGCAGCAACCGTAGATGAGTGGCTCTACAATGGTGGCCCTTATCAGTTGGTAATCTTCCACTTCCTCATCGGTGTATCTGCATATATGGGCAGACAGTGGGAACTATCATATCGCTTAGGTATGAGACCTTGGATTTGCGTTGCTTATTCCGCACCTGTATCTGCTGCATTCGCAGTGTTCTTAGTTTACCCATTCGGTCAGGGATCTTTCTCAGACGGAATGCCACTAGGTATTTCTGGTACATTTAACTTTATGTTTGTGTTCCAAGCAGAGCATAACATTCTAATGCACCCATTCCATATGGCTGGTGTTGCTGGTATGTTCGGTGGAGCATTATTCTCCGCAATGCACGGTTCACTTGTAACTTCATCCTTAATCAAAGAGACAACAGAAGATGAATCTCAAAATTATGGGTATAAGTTTGGACAAGAAGAAGAGACATACAACATTGTCGCTGCTCACGGATATTTCGGTAGACTTATCTTCCAATATGCGTCTTTTAACAACTCACGTTCGTTACACTTCTTCCTAGCTGTATTCCCAGTTGTATGTGTATGGTTAACCTCTATGGGTATCTGCACAATGGCATTCAACTTAAATGGTTTCAACTTTAACCAGTCAGTTGTTGATGCAAAC
>1096627055486/cdnaId=1096680889784/pepId=1096680889785	Prochlorococcus Myovirus
ATTTTTAACGTCCTAATGACAACTCTTTCAAGAAAAGAACAGAGAGGCATCCTTACAGGATGGCCTGAGTTCTGTGAGTGGGTCACAAACACAAACAACAGACTATACGTAGGTTGGTTTGGTGTTCTAATGATCCCTTGCTTATTAACAGCAGCAGCATGTTTCATAATTGCATTCATCGCTGCACCACCAGTCGATATCGACGGTATTCGTGAACCAGTAGCAGGTTCTTTACTATATGGAAACAACATCATCTCAGGAGCAGTCGTTCCCAGTTCAAACGCAATCGGACTTCACTTCTACCCAATCTGGGAAGCAGCTACAGTCGATGAATGGTTATACAACGGAGGACCTTACCAGCTCGTTATATTCCACTTCCTCATCGGTGCTTCAGCTTATATGGGACGACAGTGGGAACTTAGTTATAGACTCGGAATGAGACCTTGGATCTGTGTAGCTTATTCAGCTCCAGTATCCGCAGCTTTCGCAGTATTCCTTGTTTATCCATTTGGTCAGGGATCTTTCTCAGACGGAATGCCTCTAGGTATCTCTGGTACATTTAACTTCATGTTTGTATTCCAGGCAGAGCACAACATTCTTATGCACCCATTCCATATGGCTGGTGTTGCTGGTATGTTCGGAGGAGCTTTATTCTCAGCTATGCATGGATCACTTGTTACTTCTTCTTTAATTAAAGAAACAACTGAGACAGAATCTCAGAACTATGGTTACAAGTTCGGACAAGAAGAGGAAACATATAACATCGTTGCAGCTCATGGCTACTTCGGTAGATTAATTTTCCAATACGCTTCTTTCAACAACAGCAGAAGTCTTCACTTCTTCCTAGCTGTATTCCCAGTTGTTTGTGTATGGTTAACTTCAATGGGTATCTGCACAATGGCATTTAACCTAAATGGATTTAACTTTAACCAATCAGTTGTTGATGCAAACGGTAAGATCGTTCCTACATGGGCAGATGTTCTAAACAGAGCAAACCTTGGTATGGAAGTAATGCACGAGCGTAACGCTCATAATTTCCCACTCGATTTAGCTTGTGCTGAGTCTACAACTGTAGCTCTCTCAGCTCCTGCAATCGGT
>1096627562867/cdnaId=1096666606826/pepId=1096666606827	Prochlorococcus Myovirus
TCATACAGATTAGGTATGCGTCCTTGGATCTGTGTCGCTTATTCAGCACCAGTATCAGCAGCATTCGCTGTATTTCTAGTGTATCCTTTCGGTCAGGGTTCTTTCTCAGACGGAATGCCTCTAGGTATCTCAGGAACATTCAACTTCATGTTTGTATTCCAAGCAGAGCATAACATTCTTATGCACCCATTCCATATGGCTGGTGTAGCAGGTATGTTCGGTGGAGCATTATTCTCCGCAATGCACGGTTCACTTGTAACTTCATCTCTAATCAGAGAAACAACTGAGCAAGAGTCTCAGAACTATGGTTACAGATTCGGACAAGAAGAAGAGACATACAACATTGTTGCAGCACACGGATACTTCGGTAGATTAATCTTCCAGTATGCAAGTTTCAACAACTCAAGAAGTCTTCACTTCTTCTTAGCAGTATTCCCAGTAGTCTGCGTATGGTTAACATCTATGGGTATTTGCACAATGGCATTTAACCTAAATGGATTTAACTTCAACCAATCAGTTGTAGATGTAAACGGAAAGATCATTCCTACATGGGGTGATGTTCTAAACAGAGCAAACCTTGGTATGGAAGTAATGCACGAGCGTAATGCTCATAACTTCCCACTAGACTTAGCATCTGCTGAGGCTACAGAGGTTGCACTAACAGCACCATCTATTGGTTAA
>1096627382288/cdnaId=1096685943282/pepId=1096685943283	Prochlorococcus Myovirus
ATCGGATTACACTTCTACCCAATGTGGGAAGCAGCTACTGTAGATGAGTGGTTGTACAATGGTGGTCCTTACCAGTTAGTTATTTTCCACTTCCTAATCGGAATCTCCGCATATATGGGTAGACAGTGGGAACTATCATACCGTTTAGGTATGAGACCTTGGATTTGCGTAGCATACAGTGCTCCAGTATCTGCAGCATTTGCAGTATTCTTAGTATACCCATTCGGTCAGGGTTCATTCTCTGATGGTATGCCTCTAGGAATCTCTGGTACATTTAACTTTATGTTCGTATTCCAAGCAGAGCACAATATCCTTATGCACCCATTCCATATGGCTGGTGTAGCAGGTATGTTCGGTGGTTCTCTATTCAGTGCAATGCACGGTTCTCTAGTTACATCTTCTCTAATCAGAGAGACAACAGAGCAAGAGTCACAGAACTATGGATATAAGTTCGGACAAGAAGAAGAAACATACAACATCGTGGCAGCTCACGGTTACTTCGGTAGATTAATCTTCCAGTATGCTTCATTCAACAACTCAAGAAGTTTACACTTCTTCCTAGCAGTATTCCCAGTAGTCTGCGTATGGTTAACCTCAATGGGTATCTGTACAATGGCATTCAACCTTAACGGTTTCAACTTCAACCAATCAGTTGTAGATGCAAACGGTAAGATTGTTCCAACTTGGGGAGATGTTCTTAACAGAGCAAACTTAGGAATGGAAGTAATGCACGAGAGAAATGCACACAACTTCCCACTTGACCTTGCATCTGCAGAGTCAGCACAGGTTGCTTTAACAGCACCTTCAATCGGT
>1096627838011/cdnaId=1096669307188/pepId=1096669307189	Prochlorococcus Myovirus
ATTTGGGAAGCAGCAACTGTAGACGAGTGGTTATACAACGGTGGCTCATACCAGTTGGTAATATTCCACTTCCTAATTGGTATCTCAGCATACATGGGAAGACAGTGGGAATTATCATACAGACTAGGTATGAGACCATGGATCTGTGTAGCATACTCAGCACCTGTATCAGCAGCATTCGCTGTATTCTTAGTTTACCCATTCGGTCAGGGTTCCTTCTCTGATGGTATGCCACTAGGTATCTCAGGTACTTTTAACTTTATGTTCGTGTTCCAAGCAGAGCATAACATTCTAATGCATCCTTTCCACATGGCTGGTGTTGCAGGAATGTTTGGGGGAGCACTCTTTAGTGCAATGCACGGTTCTTTAGTTACATCATCTCTAATCAGAGAAACTACAGAAGTTGAGTCCCAGAACTACGGTTATAAGTTTGGACAAGAAGAAGAAACATACAACATCGTGGCCGCTCATGGTTACTTTGGTCGTTTAATCTTCCAGTATGCTTCATTCAATAACTCAAGAAGTTTACACTTCTTCCTAGCAGTATTCCCTGTTGTATGTGTATGGTTAACCTCTATGGGTATCTGCACAATGGCATTCAACCTTAACGGTTTCAACTTCAACCAGTCAGTTGTTGATGCAAACGGTAAGATTGTTCCTACATGGGGTGACGTTCTTAACAGAGCAAACCTAGGTATGGAAGTAATGCACGAGCGTAATGCTCACAACTTCCCACTAGACTTAGCATCTGCTGAGACTACAGAAGTTGCATTAACAGCACCAACCATTGGT
>1096627584994/cdnaId=1096666567332/pepId=1096666567333	Prochlorococcus Myovirus
ATGACAACTCTTTCAAGACAGCAGTCAGGTGGTATTCTTAAGGGATGGCCAGAATTCTGCGAGTGGGTTACATCCACAAACAACAGACTTTACGTTGGTTGGTTCGGTGTACTCATGATCCCATGCTTGCTAACAGCAGCAGCATGCTTCATCGTTGCTTTCATAGCAGCACCTCCTGTCGACATCGACGGAATCAGAGAACCAGTTGCGGGTTCTTTCATGTATGGTAACAACATCATCTCTGGTGCTGTAGTTCCATCTTCAAACGCAATCGGTCTACACTTCTACCCAATCTGGGAAGCAGCAACTGTAGACGAATGGTTATATAACGGTGGTCCTTACCAACTCGTTATCTTCCACTTCCTAATCGGTATCTCAGCATACATGGGAAGACAGTGGGAACTATCATATCGTTTAGGTATGAGACCTTGGATCTGTGTAGCATACTCTGCTCCAGTGTCAGCAGCATTCGCTGTGTTCCTAGTGTATCCATTTGGTCAGGGATCTTTCTCTGATGGTATGCCTTTAGGTATCTCAGGTACGTTCAACTTCATGTTCGTGTTCCAAGCAGAGCACAACATTCTTATGCACCCTTTCCACATGGCAGGAGTAGCAGGAATGTTCGGTGGTAGTCTCTTCAGTGCAATGCACGGTTCTCTAGTTACATCTTCTCTAATCAGAGAGACAACTGAAGACGAGAGTCAAAACTACGGATATAAGTTCGGACAAGAAGAAGAAACATACAACATAGTAGCAGCACATGGTTACTTTGGTCGTCTTATCTTCCAGTATGCTTCTTTCAACAACTCAAGAAGTCTTCACTTCTTCCTAGCAGTTTTCCCTGTTGTATGTGTATGGTTAACCTCTATGGGTATCTGT
>1096627052295/cdnaId=1096680959250/pepId=1096680959251	Prochlorococcus Myovirus
ATCCAACGCAATCGGTCTACACTTCTACCCAATCTGGGAAGCAGCAACTGTAGACGAGTGGCTCTACAATGGTGGGCCATACCAGTTGGTTATTTTCCACTTCTTAATCGGTATCTCAGCATACATGGGAAGACAGTGGGAACTATCATACCGTTTAGGTATGAGACCTTGGATCTGTGTTGCTTATTCAGCACCAGTATCTGCAGCATTTGCTGTGTTCTTAGTGTATCCTTTCGGTCAGGGATCTTTCTCAGACGGTATGCCATTAGGTATCTCAGTACATTTAACTTTATGTTCGTGTTCCAAGCAGAGCATAACATTCTAATGCATCCTTTCCACATGGCAGGTGTTGCAGGAATGTTTGGGGGAGCACTCTTTAGTGCAATGCACGGTTCTTTAGTTACATCATCTCTAATCAGAGAAACTACAGAAGTTGAGTCCCAGAACTACGGTTATAAGTTTGGACAAGAAGAAGAAACATACAACATCGTGGCCGCTCATGGTTACTTTGGTCGTTTAATCTTCCAGTATGCTTCATTCAATAACTCAAGAAGTCTTCACTTCTTCCTTGCAGTATTCCCTGTTGTATGTGTATGGTTAACCTCTATGGGTATCTGTACAATGGCATTCAACCTTAACGGTTTCAACTTCAACCAGTCTGTAGTAGACGCTAATGGTAAGGTTGTTCCTACATGGGGAGATGTTCTTAACAGAGCAAACCTTGGTATGGAAGTAATGCACGAGCGTAATGCTCATAACTTCCCACTAGACTTAGCATCTGCTGAGACTACAGAAGTTGCATTAACAGCACCAACCATTGGTTAA
>1096627766582/cdnaId=1096669254822/pepId=1096669254823	Prochlorococcus Myovirus
GCAGCTTGTTTCATCGTTGCATTCATTGCAGCACCTCCTGTCGATATCGACGGAATCAGAGAGCCTGTAGCAGGTTCTTTCTTGTATGGTAACAACATCATCTCAGGTGCAGTTGTTCCATCATCCAACGCAATCGGATTACACTTCTACCCAATGTGGGAAGCAGCTACTGTAGATGAGTGGCTCTACAACGGTGGTCCTTACCAGTTGGTAATCTTCCACTTCCTTATCGGAATTTCTGCTTACATGGGCAGACAGTGGGAACTATCATACCGTCTAGGTATGCGTCCTTGGATTTGCGTAGCATATTCCGCACCAGTATCTGCAGCTTTTGCTGTATTCCTTGTATACCCATTCGGTCAGGGTTCATTCTCAGACGGTATGCCTCTCGGAATTTCTGGTACGTTCAACTTTATGTTCGTATTCCAAGCAGAACATAACATCCTAATGCATCCATTCCATATGGCTGGTGTAGCAGGTATGTTCGGTGGTTCACTCTTCAGTGCTATGCACGGTTCTCTAGTTACATCTTCTCTAATCAGAGAGACAACAGAGCAAGAGTCACAGAACTACGGATACAAGTTCGGACAAGAAGAAGAAACATACAACATCGTAGCCGCACACGGTTACTTCGGTAGATTAATCTTCCAGTATGCTTCATTCAACAACTCAAGAAGTCTACACTTCTTCCTAGCAGTTTTCCCTGTTGTATGTGTATGGTTAACCTCTATGGGTATCTGCACAATGGCATTCAACTTGAATGGTTTCAACTTTAACCAATCAGTTGTTGATGCTAACGGAAAAATCGTCCCAACTTGGGGTGATGTTCTAAACAGAGNN
>1096627057497/cdnaId=1096681239478/pepId=1096681239479	Prochlorococcus Myovirus
ATGACAACTCTTTCAAAACAGCGCAGTGGTGGTCTTCTAGCAGGTTGGCCAGAGTTCTGCGAGTGGGTAACATCAACAAACAACAGAATCTATGTTGGTTGGTTCGGTGTTCTCATGATTCCATGCTTGCTCACAGCAGCTGCATGCTTCATCGTTGCATTCATTGCAGCACCTCCTGTCGATATCGACGGAATCAGAGAGCCTGTAGCAGGTTCTTTCCTATATGGTAACAACATCATCTCAGGTGCAGTTGTTCCATCATCCAACGCAATCGGATTACACTTCTACCCAATGTGGGAAGCAGCTACTGTAGATGAGTGGCTCTACAATGGTGGTCCTTACCAGTTGGTAATCTTCCACTTCCTTATCGGAATTTCTGCTTACATGGGCAGACAGTGGGAACTATCATACCGTCTAGGTATGCGTCCTTGGATTTGCGTAGCATATTCCGCACCAGTATCTGCAGCTTTTGCTGTATTCCTTGTATACCCATTCGGTCAGGGTTCATTCTCAGACGGTATGCCTCTCGGAATTTCTGGTACGTTCAACTTTATGTTCGTATTCCAAGCAGAACATAACATACTAATGCACCCATTCCATATGGCTGGTGTAGCAGGTATGTTCGGTGGTTCACTCTTCAGTGCAATGCACGGTTCACTCGTTACATCTTCTCTAATCAGAGAGACAACAGAGCAAGAGTCACAGAACTACGGATACAAGTTCGGTCAAGAAGAAGAAACATACAACATTGTAGCTGCACACGGTTACTTCGGTAGATTAATCTTCCAGTATGCTTCATTCAATAACTCAAGAAGTTTACACTTCTTCCTAGCAGTTTTCCCTGTTGTATGTGTATGGTTAACCTCTATGGGTATCTGCACAATGGCATTCAACTTGAATGGTTTCAACTTTAACCAATCAGTTGTTGATGCTAACGGAAAAATCGTCCCAACTTGGGGAGATGTTCTTAACAGAGCAAACTTAGGAATGGAAGTAATGCACGAGAGAAATGCACACAACTTCCCACTTGACCTTGCATCTGCAGAGTCAGCACAGGTTGCTTTAACAGCACCTTCAATCGGTTAA
>1096626971808/cdnaId=1096681786540/pepId=1096681786541	Prochlorococcus Myovirus
ATGAGACCATGGATCTGTGTAGCATACTCAGCACCTGTATCTGCAGCAATGGCTGTGTTCTTAGTATACCCATTCGGTCAGGGATCTTTCTCAGACGGTATGCCTCTAGGAATTTCTGGAACATTCAACTTTATGTTCGTGTTCCAAGCAGAGCATAACATCCTAATGCACCCATTCCATATGGCTGGTGTAGCAGGTATGTTCGGAGGATCTTTATTCTCAGCAATGCACGGTTCACTTGTTACTTCATCTCTAATCAGAGAAACAACAGAGCAAGAGTCACAGAACTACGGATACAAGTTCGGTCAAGAAGAAGAAACATACAACATTGTAGCTGCACACGGTTACTTTGGTCGTCTTATCTTCCAGTATGCTTCTTTCAACAACTCAAGAAGTCTTCACTTCTTCCTAGCAGTATTCCCAGTTGTATGCGTATGGTTAACATCCATGGGTATATGCACAATGGCATTCAACCTTAACGGTTTCAACTTCAACCAATCAGTTGTAGATGCAAACGGTAAGATTGTTCCTACATGGGGAGATGTTCTTAACAGAGCAAACCTAGGTATGGAAGTTATGCATGAGAGAAATGCACACAACTTCCCACTAGACTTAGCATCTGCAGAGTCTACAACAGTTGCTCTTTCAGCACCTGCAATCGGTTAA
>1096627034299/cdnaId=1096681788702/pepId=1096681788703	Prochlorococcus Myovirus
ATATGCGTTGCATATTCAGCACCAGTATCTGCAGCATTTGCTGTATTCCTTGTATATCCTTTCGGACAGGGTTCTTTCTCTGACGGAATGCCTTTAGGAATCTCTGGTACATTCAACTTCATGTTTGTATTCCAAGCAGAGCATAACATATTAATGCACCCATTCCACATGGCTGGTGTTGCTGGTATGTTCGGTGGTTCTTTATTCAGTGCTATGCACGGTTCACTCGTAACTTCATCTCTAATCAGAGAAACAACAGAAGTTGAGTCACAGAACTACGGTTACAAATTTGGACAAGAAGAAGAGACATACAACATCGTAGCTGCACACGGCTACTTTGGTCGTCTAATCTTCCAGTATGCAAGTTTCAACAACTCAAGAAGTCTTCACTTCTTCTTAGCAGTATTCCCAGTTGTATGTGTATGGTTAACCTCTATGGGTATCTGTACAATGGCATTCAACCTTAACGGATTTAACTTCAACCAATCAGTTGTAGATGCTAACGGTAAAATCGTTCCTACATGGGGCGACGTTCTTAACAGAGCAAACCTTGGTATGGAAGTAATGCATGAGAGAAATGCACACAACTTCCCACTAGACCTAGCATCTGCTGAGTCTTCACAAGTTGCTTTAACTGCACCAACAATCGGT
>1096626942615/cdnaId=1096681105744/pepId=1096681105745	Prochlorococcus Myovirus
CCTACTTACAACGTCTTACTAATGACAACTCTATCTAGAAGGCAGGGTGGTCTCCTACAGGGATGGCCAGAGTTCTGCGAATGGGTAACATCAACTAACAACAGATTATATGTTGGTTGGTTCGGTGTACTCATGATTCCATGTCTGCTAACAGCTGCAGCATGTTTCGTAGTAGCATTTATTGCTGCACCTCCAGTCGACATCGACGGAATCAGAGAGCCTGTAGCAGGTGCTCTAATGTATGGTAACAACATCATTTCTGGTGCTGTTGTACCTTCATCCAACGCAATCGGTCTACACTTCTACCCAATATGGGAAGCAGCAACCGTAGACGAGTGGCTCTACAACGGTGGGCCATACCAGTTGGTTATCTTCCACTTCTTAATCGGTATCTCCGCATACATGGGAAGACAGTGGGAATTATCATACCGCTTAGGTATGAGACCTTGGATCTGTGTTGCTTATTCAGCACCAGTATCTGCAGCATTTGCTGTATTCTTAGTGTACCCTTTCGGTCAGGGATCTTTCTCAGACGGTATGCCATTAGGTATCTCAGGTACATTTAACTTCATGTTCGTGTTCCAGGCAGAACATAACATTCTTATGCACCCATTCCATATGGCTGGTGTTGCTGGAATGTTCGGAGGATCTTTATTCTCAGCTATGCACGGTTCACTTGTAACTTCATCACTTATCAGAGAGACAACAGAAGATGAATCTCAAAATTATGGGTATAAGTTTGGACAAGAAGAAGAGACATACAACATTGTCGCTGCTCACGGATATTTCGGTAGACTTATCTTCCAATATGCGTCTTTTAACAACTCAAGAAGTCTTCACTTCTTCCTCGCAGTATTCCCAGTAGTCTGCGTATGGTTAACATCTATGGGTATTTGTACAATGGCATTTAACCTTAATGGATTTAACTTCAACCAATCAGTTGTTGATGTTAACGGAAAGATCATTCCTACATGGGGTGATGTTCTAAACAGAGCAAACTTAGGTATGGAAGTAATGCATGAAAGAAATGCACACAACTTCCCACTTGATCTTGCTTCAGCAGATACAACAGAAGTTGCACTAACAGCACCTTCCATAGGTTGA
>1096627585256/cdnaId=1096667047612/pepId=1096667047613	Prochlorococcus Myovirus
AGATTAGGTATGAGACCTTGGATTTGTGTAGCATACTCTGCTCCAGTATCTGCTGCTTTCGCAGTATTCTTAGTTTACCCATTCGGTCAGGGTTCATTCTCAGACGGTATGCCTCTAGGAATTTCTGGAACATTTAACTTCATGTTCGTGTTCCAAGCAGAGCACAACATCCTAATGCACCCATTCCATATGGCAGGTGTAGCAGGTATGTTCGGAGGATCTTTATTCTCAGCAATGCACGGTTCACTTGTTACTTCATCTCTAATCAGAGAAACAACTGAGCAAGAATCTCAGAACTATGGTTACAAGTTCGGACAAGAAGAAGAAACATACAACATCGTGGCAGCACACGGTTACTTCGGTAGACTTATCTTCCAGTATGCTTCTTTCAACAACTCAAGAAGTCTTCACTTCTTCCTTGCTGTATTCCCAGTTGTATGTGTATGGTTAACCTCAATGGGTATCTGCACAATGGCATTCAACCTTAACGGTTTCAACTTCAACCAATCAGTTGTTGATGCAAACGGTAAGATTGTTCCAACTTGGGGAGATGTTCTTAACAGAGCAAACTTAGGTATGGAAGTTATGCACGAGAGAAATGCACACAACTTCCCACTAGACCTAGCATCTGCTGAGTCTACACAGGTTGCTTTAACAGCACCTACAATCGGT
>1096520838282/cdnaId=1096677299804/pepId=1096677299805	Prochlorococcus Myovirus
TTCGCATCTACCCTTGATGCCCTACTTAAAATCGTCTTACTAATGACAACTCTATCTAATACACGCAGACAGGGTGGTCTCCTTCAGGGATGGCCAGAATTCTGCGAGTGGGTAACATCAACAAACAACAGAATCTATGTTGGTTGGTTCGGTGTACTCATGATTCCATGCTTACTCACAGCAGCAGCATGTTTCATTGTTGCATTCATTGCAGCACCTCCTGTCGATATCGACGGAATCAGAGAACCAGTAGCAGGTTCTTTCATGTATGGTAACAACATCATCTCAGGTGCAGTTGTTCCATCATCCAACGCAATCGGTCTACACTTCTACCCAATTTGGGAAGCAGCAACAGTCGATGAGTGGCTCTACAACGGTGGGCCTTATCAGTTGGTTATCTTCCACTTCCTCATCGGAATTTCTGCTTACATGGGCAGACAGTGGGAATTATCATACCGTTTAGGTATGAGACCTTGGATTTGCGTCGCATATTCCGCACCAGTATCTGCAGCATTCGCAGTATTCTTAGTATACCCATTCGGTCAGGGTTCTTTCTCAGACGGAATGCCACTAGGTATATCTGGTACATTTAACTTCATGTTTGTATTCCAAGCAGAGCACAACATACTCATGCACCCATTCCATATGGCAGGTGTCGCAGGTATGTTCGGAGGATCTTTATTCTCAGCAATGCACGGTTCACTTGTAACATCTTCTCTAATCAGAGAAACAACTGAGCAAGAGTCTCAGAACTATGGATACAAGTTCGGACAAGAAGAAGAAACATACAACATCGTAGCCGCTCACGGTTACTTCGGTAGATTAATCTTCCAGTATGCTTCATTCAACAACTCAAGAAGTTTACACTTCTTCCTAGCAGTATTCCCTGTAGTCTGCGTATGGTTAACCTCAATGGGTATCTGTACAATGGCATTCAACCTTAACGGTTTCAACTTCAACCAATCAGTTGTAGATGCAAACGGAAAGATTGTTCCTACATGGGGAGATGTTCTTAACAGAGCAAACTTAGGAATGGAAGTTATGCATGAGAGAAATGCACACAACTTCCCACTAGACCTAGCATCTGCTGAGTCTACACAGGTTGCATTAACTGCACCTTCAATCGGTTAA
>1096626954622/cdnaId=1096682295550/pepId=1096682295551	Prochlorococcus Myovirus
TATTCAGCACCAGTATCTGCAGCATTTGCTGTATTTCTAGTGTATCCATTCGGTCAAGGTTCATTCTCTGACGGAATGCCTCTAGGTATCTCTGGAACATTCAACTTCATGTTTGTTTTCCAAGCAGAGCACAACATTCTTATGCACCCATTCCATATGGCTGGTGTAGCAGGTATGTTCGGTGGAGCATTATTCTCCGCAATGCACGGTTCACTTGTAACTTCATCTCTAATCAGAGAAACAACTGAGCAAGAGTCTCAGAACTATGGTTACAGATTCGGACAAGAAGAAGAGACATACAACATCGTTGCAGCACACGGATACTTCGGTAGATTGATCTTTCAGTATGCAAGTTTCAACAACTCAAGAAGTCTTCACTTCTTCCTTGCTGTATTCCCAGTTGTATGTGTATGGTTAACATCTATGGGTATTTGCACAATGGCATTTAACCTAAATGGATTTAACTTCAACCAATCAGTTGTAGATGTAAACGGAAAAATCATTCCTACATGGGGTGATGTTTTAAACAGAGCAAACCTTGGTATGGAAGTTATGCATGAGAGAAATGCACACAACTTCCCACTAGACTTAGCATCTGCTGAGACTACAGAGGTTGCACTAACAGCACCATCTATTGGTTAA
>1096626925024/cdnaId=1096681444926/pepId=1096681444927	Prochlorococcus Myovirus
AACAACAGATTATATGTTGGTTGGTTCGGTGTACTCATGATTCCATGTCTGCTCACAGCTGCAGCATGTTTCGTAGTAGCATTTATTGCTGCACCTCCAGTCGACATCGACGGAATCAGAGAGCCTGTAGCAGGTGCTCTAATGTATGGTAACAACATCATTTCTGGTGCTGTTGTACCTTCATCCAACGCAATCGGTCTACACTTCTACCCAATTTGGGAAGCAGCAACCGTAGACGAGTGGCTCTACAACGGTGGGCCTTACCAGTTGGTTATCTTCCACTTCTTAATCGGTATCTCCGCATACATGGGAAGACAGTGGGAATTATCATACCGTTTAGGTATGAGACCTTGGATCTGTGTTGCTTATTCAGCACCAGTATCTGCAGCATTTGCTGTATTCTTAGTGTACCCTTTCGGTCAGGGATCTTTCTCAGACGGTATGCCACTTGGTATCTCAGGTACATTTAACTTCATGTTCGTGTTCCAGGCAGAACATAACATTCTTATGCACCCATTCCATATGGCTGGTGTTGCTGGAATGTTCGGTGGAGCATTATTCTCCGCAATGCACGGTTCACTTGTAACTTCATCTCTAATCAGAGAAACAACTGAGCAAGAGTCTCAGAACTATGGTTACAGATTCGGACAAGAAGAAGAGACATACAACATTGTCGCTGCTCACGGATATTTCGGTAGACTTATCTTCCAATATGCGTCTTTTAACAACTCAAGAAGTCTTCACTTCTTCCTCGCAGTATTCCCAGTAGTCTGCGTATGGTTAACATCTATGGGTATTTGCACAATGGCATTTAACCTAAATGGATTTAACTTCAACCAGTCAGTTGTAGACGTAAACGGTAAAGTTATTCCAACATGGGGTGACGTTCTAAACAGAGCAAACCTAGGTATGGAAGTAATGCACGAGCGTAACGCTCATAACTTCCCATTAGACTTAGCATCTGCTGAGACTACAGAAGTCGCATTAACAGCACCATCTATCGGT
>1096520814035/cdnaId=1096676889114/pepId=1096676889115	Prochlorococcus Myovirus
ATCGCACTACCCTTTGTGCCCTACTTAAACTACGTCCTAATGACAACTCTTTCAAGACAAGGCAGACAAGGCGGTCTTCTAGCAGGATGGCCTGAGTTCTGTGAGTGGGTAACATCTACAAACAACAGACTTTATGTTGGTTGGTTCGGTGTACTCATGATTCCATGCTTACTCACAGCAGCAGCATGTTTCATCGTTGCTTTCATAGCAGCACCTCCAGTCGATATCGACGGAATCAGAGAACCTGTAGCAGGTGCTCTAATGTATGGTAACAACATCATCTCTGGTGCAGTTGTTCCATCTTCAAACGCAATCGGTCTACACTTCTACCCAATTTGGGAAGCAGCAACTGTAGACGAGTGGTTATACAACGGTGGCCCATACCAGTTGGTAATCTTCCACTTCCTAATCGGAATCTCCGCATACATGGGAAGACAGTGGGAATTATCATACAGACTAGGTATGAGACCATGGATCTGTGTAGCATACTCAGCACCTGTATCAGCAGCATTCGCTGTATTCTTAGTCTACCCATTCGGTCAGGGTTCCTTCTCTGATGGAATGCCACTAGGTATCTCAGGTACTTTTAACTTTATGTTCGTGTTCCAAGCAGAGCATAACATTCTAATGCATCCATTCCATATGGCTGGTGTAGCAGGAATGTTTGGGGGAGCACTCTTTAGTGCAATGCACGGTTCTTTAGTTACTTCATCTTTGATCAAGGAAACTACAGAAGTTGAGTCCCAGAACTACGGTTATAAGTTTGGACAAGAAGAAGAAACATACAACATCGTGGCCGCTCATGGTTACTTTGGTCGTTTAATCTTCCAGTATGCTTCATTCAATAACTCAAGAAGTCTTCACTTCTTCCTAGCAGTATTCCCAGTTGTTTGTGTATGGTTAACTTCAATGGGTATCTGCACAATGGCATTCAACCTTAACGGTTTCAACTTCAACCAGTCAGTTGTTGATGCAAACGGTAAGATTGTTCCTACATGGGGTGACGTTCTTAACAGAGCAAACCTTGGTATGGAAGTAATGCACGAGCGTAATGCTCATAACTTCCCACTAGACTTAGCATCTGCTGAGACTACAGAAGTTGCATTAACAGCACCAACCATTGGT
>1096627560360/cdnaId=1096667126708/pepId=1096667126709	Prochlorococcus Myovirus
ATGACAACTTCAAATTTAACTCGCAGTAAACAGGGTGGTCTTCTGCAAGGTTGGCCAGAATTCTGCGAATGGGTAACATCTACAAACAACAGAATTTATGTTGGTTGGTTTGGTGTTCTAATGATTCCATGCTTACTCACAGCAGCAGCATGTTTCATCGTTGCATTCATTGCAGCACCTCCAGTCGATATCGACGGAATCAGAGAACCTGTAGCAGGTTCATTCATGTATGGTAACAACATCATTTCTGGTGCTGTTGTACCTAGTTCAAACGCAATCGGACTACACTTCTATCCTATCTGGGAAGCAGCAACTCTAGATGAGTGGTTGTATAATGGTGGTCCTTATCAGTTGGTTATCTTCCACTTCCTAATCGGAATCTCTGCTTACATGGGCAGACAGTGGGAACTATCATACAGATTAGGTATGAGACCATGGATTTGCGTAGCATATTCAGCACCTGTATCTGCAGCATTTGCTGTATTCCTAGTATACCCATTCGGTCAGGGATCTTTCTCAGACGGTATGCCTCTAGGTATTTCAGGTACGTTCAACTTTATGTTCGTGTTCCAAGCAGAGCACAACATCCTAATGCATCCTTTCCATATGGCAGGTGTAGCAGGTATGTTCGGTGGTAGTCTCTTCAGTGCAATGCACGGTAGCTTAGTTACATCTTCTTTAATTAGAGAAACTACAGAAACAGAGAGTCAAAACTACGGCTATAAGTTCGGACAAGAAGAAGAAACATACAACATCGTAGCAGCACACGGTTACTTTGGTCGTCTTATCTTCCAGTATGCTTCATTCAACAACTCAAGAAGTCTTCACTTCTTCCTAGCAGTATTTCCAGTTGTATGCGTATGGTTAACCTCTATGGGTATCTGTACAATGGCATTCAACCTCAACGGATTTNNN
>1096627044725/cdnaId=1096681658782/pepId=1096681658783	Prochlorococcus Myovirus
ATACACGCAGTCGGCGGTCTCCTAGCAGGGTGGCCTGAGTTTTGCGAGTGGGTTACATCAACAAACAACCGAATCTATGTTGGTTGGTTCGGTGTTCTCATGATTCCATGCTTACTCACAGCAGCAGCATGTTTTATCGTTGCTTTCATAGCAGCACCTCCAGTCGATATCGACGGAATCAGAGAGCCAGTTGCTGGTTCTTTAATGTATGGTAACAACATCATCTCTGGTGCAGTTGTTCCATCATCAAACGCTATCGGTTTACACTTCTACCCAATTTGGGAAGCAGCAACAATCGATGAGTGGTTATACAACGGTGGCCCATACCAGTTGGTAATCTTCCACTTCCTAATCGGAATCTCTGCCTACATGGGTAGACAGTGGGAATTATCATACAGACTAGGTATGAGACCATGGATATGTGTAGCATATTCAGCACCTGTATCTGCTGCAATGGCAGTATTCCTAGTATACCCATTCGGTCAGGGATCTTTCTCAGACGGTATGCCTTTAGGAATCTCTGGAACATTCAACTTTATGTTCGTATTCCAAGCAGAGCATAACATACTAATGCACCCATTCCATATGGCTGGTGTAGCAGGTATGTTCGGTGGTTCACTCTTCAGTGCAATGCACGGTTCACTCGTTACATCTTCTCTAATCAGAGAGACAACAGAGCAAGAGTCACAGAACTATGGATACAAGTTCGGTCAAGAAGAAGAAACATACAACATTGTAGCTGCACACGGTTACTTTGGTCGTCTTATCTTCCAGTATGCTTCTTTCAACAACTCAAGAAGTCTTCACTTCTTCCTAGCAGTATTCCCAGTTGTATGCGTATGGTTAACATCCATGGGTATATGCACAATGGCATTCAACCTTAACGGTTTCAACTTCAACCAATCAGTTGTAGATGCAAACGGTAAGATTGTTCCAACATGGGGAGATGTTCTTAACAGAGCAAACCTAGGTATGGAAGTTATGCATGAGAGAAATGCACACAACTTCCCACTAGACTTAGCATCTGCAGAGTCTACAACAGTTGCTCTTTCAGCACCTGCAATCGGTTAA
>1096627572164/cdnaId=1096667147164/pepId=1096667147165	Prochlorococcus Myovirus
ATCTATGTTGGTTGGTTCGGTGTACTCATGATTCCATGCTTACTCACAGCAGCAGCATGTTTCGTAGTAGCATTTATTGCTGCACCTCCAGTCGATATCGACGGAATCAGAGAGCCAGTTGCTGGTTCTTTCATGTATGGTAACAACATCATCTCAGGTGCTGTCGTTCCATCATCCAACGCAATCGGTCTACACTTCTACCCAATCTGGGAAGCAGCAACTCTAGATGAGTGGCTCTACAATGGTGGCCCATATCAGTTGGTTATCTTCCACTTCCTTATTGGAATTTCTGCCTACATGGGTAGACAGTGGGAATTATCATACCGTCTAGGTATGAGACCTTGGATCTGTGTTGCATACTCAGCTCCAGTATCTGCTGCATTCGCAGTGTTCTTAGTGTATCCTTTCGGTCAAGGTTCATTCTCTGATGGAATGCCACTAGGTATCTCAGGTACATTCAACTTCATGTTCGTGTTCCAAGCAGAACACAACATACTAATGCACCCATTCCATATGGCTGGTGTTGCTGGTATGTTCGGTGGTAGTCTCTTCAGTGCAATGCACGGTAGCTTAGTTACATCTTCTTTAATTAGAGAAACTACAGAAACAGAGAGTCAAAACTACGGCTATAAGTTCGGACAAGAGGAAGAAACATATAACATCGTAGCTGCACACGGTTACTTTGGTCGTCTTATCTTCCAGTATGCAAGTTTCAACAACTCAAGAAGTTTACACTTCTTCCTAGCAGTTTTCCCTGTTGTATGTGTATGGTTAACCTCTATGGGTATCTGCACAATGGCATTCAACTTGAATGGTTTCAACTTTAACCAGTCTGTAGTTGATGTTAACGGAAAAATTATCCCA
>1096627062732/cdnaId=1096684630238/pepId=1096684630239	Prochlorococcus Myovirus
GTAATCTTCCACTTCCTAATTGGAATCTCTGCCTATATGGGTAGACAGTGGGAACTATCATACAGATTAGGTATGCGTCCTTGGATCTGTGTCGCTTATTCAGCACCAGTATCAGCAGCATTTGCTGTATTTCTAGTGTATCCTTTCGGTCAGGGTTCTTTCTCAGACGGAATGCCTCTAGGTATCTCAGGAACATTCAACTTTATGTTTGTATTCCAAGCAGAGCATAACATTCTTATGCACCCATTCCATATGGCTGGTGTAGCAGGTATGTTCGGTGGAGCATTATTCTCCGCAATGCACGGTTCACTTGTAACTTCATCTCTAATCAGAGAAACAACTGAGACAGAATCTCAGAACTATGGTTACAAGTTTGGACAAGAAGAAGAAACATACAACATCGTTGCAGCACACGGATACTTCGGTAGATTAATCTTCCAGTATGCAAGTTTCAACAACTCAAGAAGTCTTCACTTCTTCCTTGCTGTATTCCCAGTTGTATGTGTATGGTTAACATCTATGGGTATTTGCACAATGGCATTTAACCTAAATGGATTTAACTTCAACCAATCAGTTGTAGATGTAAACGGAAAGATCATTCCAACTTGGGGTGATGTTCTAAACAGAGCAAACCTTGGTATGGAAGTAATGCACGAGCGTAATGCTCATAACTTCCCATTAGACTTAGCATCTGCTGAGACTACAGAGGTTGCACTAACAGCACCATCTATTGGTTAA
>1096627039933/cdnaId=1096682109820/pepId=1096682109821	Prochlorococcus Myovirus
ATTACTGGAAATAAGTTTCACTCTACCCTAGAGTCCTACTTAAACGTCTTACTAATGACAGTTCTTTCAAAACAGCGCAGTACAGGTCTACTACAGGGATGGCCTGAGTTCTGTGAGTGGGTAACTTCAACAAACAACAGAATCTATGTTGGTTGGTTTGGTGTACTCATGATCCCATGCTTGCTAACAGCAGCAGCATGTTTTATTGTTGCTTTCATAGCAGCACCTCCCGTTGATATTGACGGAATCAGAGAGCCTGTAGCAGGTTCTTTCATGTATGGAAACAACATCATCTCTGGTGCAGTTGTTCCTTCATCTAATGCTATTGGTCTACACTTCTACCCAATCTGGGAAGCAGCAACAGTAGATGAATGGCTATACAATGGTGGTCCTTACCAGCTTGTAATTTTCCACTTCCTAATTGGTATCTCAGCATACATGGGAAGACAGTGGGAATTATCTTACAGACTAGGAATGAGACCATGGATCTGTGTAGCATACTCAGCTCCAGTATCAGCAGCATTTGCTGTATTCTTAGTATACCCATTTGGTCAGGGATCTTTCTCTGATGGTATGCCTCTAGGTATATCTGGTACGTTCAACTTCATGTTCGTGTTCCAAGCAGAACACAACATACTAATGCACCCATTCCATATGGCTGGTGTTGCTGGTATGTTCGGTGGTAGTCTCTTCAGTGCAATGCACGGTAGCTTAGTTACATCTTCTTTAATTAGAGAAACTACAGAAACAGAGAGTCAAAACTACGGCTATAAGTTTGGACAAGAAGAAGAAACATACAACATTGTAGCTGCTCATGGTTACTTTGGTCGTCTTATCTTCCAGTATGCTTCTTTCAACAACTCAAGAAGTCTTCACTTCTTCCTAGCAGTTTTCCCTGTTGTATGTGTATGGTTAACCTCAATGGGTATCTGTACAATGGCATTCAACCTTAATGGATTCAACTTCAACCAGTCTGTAGTAGACGCTAATGGTAAGATTGTTCCAACATGGGGAGATGTTCTTAACAGAGCAAACTTAGGAATGGAAGTTATGCATGAAAGAAATGCACACAACTTCCCATTAGACCTAGCATGTGCTGAGTCTACAACAGTTGCTTTAACAGCACCTTCAATTGGT
>1096520826881/cdnaId=1096677739438/pepId=1096677739439	Prochlorococcus Myovirus
TATGGTAACAACATCATCTCAGGTGCAGTTGTTCCTTCATCTAACGCAATCGGATTACACTTCTACCCAATCTGGGAAGCAGCTACTGTAGATGAGTGGTTGTATAATGGTGGTCCTTACCAGTTAGTTATTTTCCACTTCCTAATCGGAATCTCCGCATATATGGGAAGACAGTGGGAACTATCATACCGTTTAGGTATGAGACCTTGGATTTGCGTAGCATACAGTGCTCCAGTATCTGCAGCTTTTGCTGTATTCCTTGTATACCCATTCGGTCAGGGTTCATTCTCAGACGGTATGCCTCTCGGAATTTCTGGTACGTTTAACTTTATGTTCGTATTCCAAGCAGAACATAACATCCTAATGCATCCATTCCATATGGCTGGTGTAGCAGGTATGTTCGGTGGTTCACTCTTCAGTGCTATGCACGGTTCTCTAGTTACATCTTCTCTAATCAGAGAGACAACTGAGCAAGAGTCACAGAACTACGGATACAAGTTCGGACAAGAAGAAGAAACATACAACATCGTAGCCGCACACGGTTACTTCGGTAGATTAATCTTCCAGTATGCTTCATTCAACAACTCAAGAAGTTTACACTTCTTCCTAGCAGTTTTCCCTGTTGTATGTGTATGGTTAACCTCTATGGGTATCTGCACAATGGCATTCAACTTGAATGGTTTCAACTTTAACCAGTCAGTTGTTGATGCTAACGGAAAGATCGTTCCAACATGGGGCGATGTTCTTAACAGAGCAAACTTAGGTATGGAAGTAATGCATGAGAGAAATGCACACAACTTCCCATTAGACCTAGCATCTGCTGAGTCTACAACAGTTGCTTTAACAGCACCTGCAATCGGT
>1096626956250/cdnaId=1096681626632/pepId=1096681626633	Prochlorococcus Myovirus
AACAGGCAGACAAGGTGGTCTTCTACAAGGCTGGCTGAGTTCTGCGAATGGGTAACAAGCACAAACAACAGACTTTATGTTGGTTGGTTTGGCGTACTCATGATTCCATGCTTACTCACAGCAGCAGCATGTTTCGTAGTAGCATTCATTGCTGCACCTCCTGTCGATATCGACGGAATCAGAGAACCTGTTGCAGGTGCTCTAATGTATGGAAACAACATCATTTCTGGTGCTGTAGTTCCATCTTCAAACGCTATCGGACTACACTTCTACCCAATTTGGGAAGCAGCAACAGTAGACGAATGGCTTTATAACGGTGGTCCTTACCAACTCGTTATCTTCCACTTCCTTATTGGAATTTCTGCCTACATGGGTAGACAGTGGGAACTATCATACAGACTAGGTATGAGACCATGGATTTGCGTAGCATATTCAGCACCTGTATCTGCAGCATTCGCAGTATTCTTAGTATACCCATTTGGTCAGGGATCTTTCTCTGATGGTATGCCTCTAGGTATTTCAGGTACGTTCAACTTTATGTTCGTGTTCCAAGCAGAGCACAACATCCTTATGCATCCCTTCCATATGGCAGGTGTAGCAGGTATGTTCGGTGGTAGTCTCTTCAGTGCAATGCACGGTTCTTTAGTTACATCTTCTCTAATCAGAGAGACAACTGAAGACGAGAGTCAAAACTACGGCTATAAGTTCGGACAAGAAGAAGAAACATACAACATTGTAGCTGCACACGGTTACTTTGGTCGTCTTATCTTCCAGTATGCTTCTTTCAACAACTCAAGAAGTTTACACTTCTTCCTTGCAGTTTTCCCTGTTGTATGTGTATGGTTAACCTCTATGGGTATCTGTACAATGGCATTCAACCTTAACGGATTCAACTTCAACCAATCAGTTGTAGATGCAAACGGTAAGATTGTTCCTACATGGGGTGACGTTCTTAACAGAGCAAACTTAGGTATGGAAGTAATGCATGAGAGAAATGCACACAACTTCCCACTAGACTTAGCATCAGTTGAGTCAACAGAGGTTGCACTATCTGCACCTTCAATCGGTTAA
>1096626957050/cdnaId=1096681626690/pepId=1096681626691	Prochlorococcus Myovirus
ATGGATCTGTGTAGCATATTCTGCACCAGTATCTGCAGCATTTGCTGTATTTTTAGTGTATCCTTTCGGACACGAAGTTTTTCTGACGGTATGCCTCTAGGTATCTCTGGAACATTCAACTTCATGTTCGTATTCCAAGCAGAACATAATATCCTAATGCATCCATTCCATATGGCAGGTGTAGCAGGTATGTTTGGTGGTTCACTCTTCAGTGCTATGCACGGTTCTTTAGTTACATCATCTCTAATCAGAGAAACTACAGAAACTGAGTCTCAGAACTATGGATATAAGTTTGGACAAGAAGAAGAAACATATAATATCGTGGCAGCACACGGATATTTCGGAAGACTTATTTTCCAATATGCTTCATTTAATAACTCAAGAAGTTTACACTTCTTCCTTGCTGTATTCCCAGTTGTATGTGTATGGTTGACCTCTATGGGTATCTGTACAATGGCATTCAATTTGAATGGTTTCAATTTCAACCAATCAGTTGTAGATGTAAACGGGAAAATCATTCCTACATGGGGTGACGTTCTAAACAGAGCAAACTTAGGTATGGAAGTAATGCACGAAAGAAATGCACACAACTTCCCACTTGATCTTGCATCAGCAGAGTCAACAACAGTTGCTTTATCAGCACCTTCAATCGGGTAA
>1096626977051/cdnaId=1096681547272/pepId=1096681547273	Prochlorococcus Myovirus
TGGGTAACATCAACTGACAACAGAATCTATGTTGGATGGTTCGGTGTCCTAATGATCCCATGTTTACTAACAGCAGCTGCATGCTTTATCGTAGCATTCATCGCTGCACCTCCAGTAGACATTGATGGAATCAGAGAACCTGTAGCAGGTTCATTCATGTATGGTAACAACATCATCTCAGGTGCAGTTGTACCATCTTCAAACGCAATTGGTTTACACTTCTATCCTATCTGGGAAGCAGCAACTCTAGATGAGTGGTTGTATAATGGAGGTCCTTACCAGTTGGTTATCTTCCACTTCCTAATCGGTATCTCAGCATACATGGGAAGACAGTGGGAACTATCATATCGTTTAGGTATGAGACCTTGGATCTGTGTTGCTTATTCAGCACCAGTATCTGCTGCTTTCGCAGTATTCTTAGTGTATCCTTTCGGTCAGGGATCTTTCTCTGATGGTATGCCTTTAGGTATCTCAGGTACGTTCAACTTTATGTTCGTGTTCCAAGCAGAGCACAACATACTAATGCATCCTTTCCATATGGCAGGTGTTGCAGGTATGTTCGGTGGTAGTCTCTTCAGTGCAATGCACGGTTCTTTAGTTACTTCATCTCTAATCAGAGAAACTACAGAAACAGAGAGTCAAAACTACGGCTATAAGTTCGGACAAGAAGAAGAAACATACAACATTGTAGCTGCTCATGGTTACTTTGGTCGTCTTATCTTCCAGTATGCTTCATTCAACAACTCAAGAAGTTTACACTTTTTCCTTGCTACATTCCCTGTAGTTTGTGTATGGTTAACCTCTATGGGTATCTGTACAATGGCATTCAACTTGAATGGATTTAACTTCAACCAAAGTGTTGTAGATGTTAATGGCAAAATCATTCCTACATGGGGTGACGTTCTTAACAGAGCAAACTTAGGTATGGAAGTAATGCATGAAAGAAATGCACACAACTTCCCATTAGACTTAGCATCTGCTGAGACTACAGAAGTTGCGTTAACTGCTCCTTCAATCGGATAA
>1096520627684/cdnaId=1096676795992/pepId=1096676795993	Prochlorococcus Myovirus
ATGTATGGTAACAACATCATCTCAGGTGCAGTTGTACCATCTTCAAACGCAATTGGTTTACACTTCTATCCTATCTGGGAAGCAGCAACTCTAGATGAGTGGTTGTATAATGGAGGTCCTTACCAGTTGGTTATCTTCCACTTCCTAATCGGTATCTCAGCATACATGGGTAGACAGTGGGAATTATCATACCGCTTAGGTATGAGACCTTGGATCTGTGTTGCTTATTCAGCACCAGTATCTGCTGCGTTCGCAGTATTCTTAGTGTATCCTTTCGGTCAGGGATCTTTCTCTGATGGTATGCCTTTAGGTATCTCAGGTACGTTCAACTTTATGTTCGTGTTCCAAGCAGAGCACAACATACTAATGCATCCTTTCCACATGGCAGGTGTTGCAGGTATGTTCGGTGGTAGTCTCTTCAGTGCAATGCACGGTTCTTTAGTTACATCATCTCTAATCAGAGAAACTACAGAAACAGAGAGTCAAAACTACGGCTATAAGTTCGGACAAGAAGAAGAAACATACAACATTGTAGCTGCTCATGGTTACTTTGGTCGTCTTATCTTCCAGTATGCTTCATTCAACAACTCAAGAAGTTTACACTTCTTCCTTGCTACATTCCCTGTAGTTTGTGTATGGTTAACCTCTATGGGTATCTGTACAATGGCATTCAACTTGAATGGTTTCAACTTTAACCAATCAGTTGTAGATGTTAACGGAAAAATTATCCCAACATGGGGTGATGTTCTAAACAGAGCAAACTTAGGAATGGAAGTAATGCATGAAAGAAATGCACACAACTTCCCATTAGACTTAGCATCTGCTGAGACTACAGAAGTTGCGTTAACTGCTCCTTCAATCGGATAA
>1096627719197/cdnaId=1096669782900/pepId=1096669782901	Prochlorococcus Myovirus
TTGGTTATCTTCCACTTCCTCATCGGTGTATCTGCATACATGGGAAGACAGTGGGAACTATCATATCGTTTAGGTATGAGACCTTGGATTTGCGTTGCATATTCCGCTCCTGTATCTGCTGCATTCGCAGTATTCTTAGTATATCCATTCGGTCAGGGATCTTTCTCAGACGGAATGCCACTAGGTATCTCTGGTACATTTAACTTCATGTTTGTATTCCAAGCAGAACATAACATTCTAATGCACCCATTCCATATGGCTGGTGTTGCTGGTATGTTCGGTGGAGCATTATTCTCCGCAATGCATGGTTCACTCGTAACTTCTTCTCTAATCAAAGAGACAACAGAAGTTGAGTCACAGAACTACGGTTACAAATTTGGACAAGAAGAAGAGACATATAACATTGTAGCTGCACACGGTTACTTTGGTCGTCTTATCTTCCAATATGCAAGTTTCAACAACTCAAGAAGTCTTCACTTCTTCCTAGCAGTATTCCCTGTTGTATGTGTATGGTTAACCTCTATGGGTATCTGTACAATGGCATTCAACCTTAACGGATTTAACTTCAACCAATCAGTTGTAGATGCTAACGGAAAGATCGTTCCAACATGGGGCGACGTGTTGAACAGAGCAAACTTAGGTATGGAAGTTATGCATGAGAGAAATGCACACAACTTCCCACTTGACCTTGCATCAGCAGAGTCAACAACAGTTGCTTTAACTGCACCAACAATCGGTTAA
>1096520784370/cdnaId=1096677078466/pepId=1096677078467	Prochlorococcus Myovirus
CACTTCTACCCAATCTGGGAAGCAGCGACAGTCGATGAGTGGCTTTACAATGGTGGGCCATATCAGTTGGTTATCTTCCACTTCCTCATCGGTGTATCTGCATACATGGGAAGACAGTGGGAACTATCATATCGTTTAGGTATGAGACCTTGGATTTGCGTTGCATATTCCGCTCCTGTATCTGCTGCATTCGCAGTATTCTTAGTATATCCATTCGGTCAGGGTTCATTCTCAGACGGAATGCCACTAGGTATCTCTGGTACATTTAACTTCATGTTTGTATTCCAAGCAGAACATAACATATTAATGCACCCATTCCACATGGCTGGTGTTGCTGGTATGTTCGGTGGAGCATTATTCTCCGCAATGCATGGTTCACTCGTAACTTCTTCTCTAATTAAAGAGACAACAGAAGTTGAGTCACAGAACTATGGTTACAAATTTGGACAAGAAGAAGAGACATACAACATCGTAGCTGCACACGGTTACTTTGGTCGTCTTATCTTCCAATACGCAAGTTTCAACAACTCAAGAAGTCTTCACTTCTTCTTAGCAGTATTCCCAGTTGTATGTGTATGGTTAACCTCTATGGGTATCTGTACAATGGCATTCAACCTTAACGGATTTAACTTCAACCAATCAGTTGTAGATGCTAACGGTAAAATCGTTCCTACATGGGGCGACGTGTTGAACAGAGCAAACTTAGGTATGGAAGTTATGCATGAAAGAAATGCACACAACTTCCCATTAGACCTTGCATCAGCAGAGTCTTCTACAGTTGCTTTAACTGCACCAACAATCGGT
>1096627741804/cdnaId=1096669843844/pepId=1096669843845	Prochlorococcus Myovirus
ATGAGACCATGGATCTGTGTAGCATATTCAGCACCTGTATCAGCAGCATTCGCTGTATTCTTAGTTTACCCATTCGGTCAGGGTTCCTTCTCTGATGGTATGCCACTAGGTATCTCAGGTACTTTTAACTTTATGTTCGTGTTCCAAGCAGAGCATAACATTCTAATGCATCCTTTCCACATGGCAGGTGTTGCAGGAATGTTTGGGGGAGCACTCTTTAGTGCAATGCACGGTTCTTTAGTTACATCATCTCTAATCAGAGAAACTACAGAAGTTGAGTCCCAGAACTACGGTTATAAGTTTGGACAAGAAGAAGAAACATACAACATCGTGGCCGCTCATGGTTACTTTGGTCGTTTAATCTTCCAGTATGCTTCATTCAACAACTCAAGAAGTCTACACTTCTTCCTTGCTGTATTCCCAGTTGTTTGTGTATGGTTAACTTCAATGGGTATCTGCACAATGGCATTCAACCTTAACGGTTTCAACTTCAACCAGTCAGTTGTTGATGCAAACGGTAAGATTGTTCCTACATGGGGTGACGTTCTTAACAGAGCAAACCTAGGTATGGAAGTAATGCACGAGCGTAACGCTCACAACTTCCCACTAGACTTAGCATCTGCTGAGACTACAGAAGTTGCATTAACAGCACCAACCATTGGT
>1096626958669/cdnaId=1096682126254/pepId=1096682126255	Prochlorococcus Myovirus
ATAACGAAAGGTGATGCTTTTATCACCTCATATGTGCTCCCGCTAACCAAGACCTATGGGAGGATAAATTACGTCTTTATATCCTGTAGTGAGGGATTACAGGAAATAAGTTTCGCATCTACCCTTGATGCCCTACTTAAAAACGTCTTACTAATGACAACTTCAAATATTACACGCAGACAGAATGGTCTCCTAGCAGGATGGCCAGAGTTCTGTGAGTGGGTAACATCAACAGACAACAGAATCTATGTTGGTTGGTTTGGTGTACTCATGATTCCATGTTTGCTCACAGCAGCAGCATGCTTCATCGTTGCATTTATTGCAGCACCTCCTGTCGATATCGACGGAATTAGAGAACCTGTAGCAGGTTCATTCTTATATGGTAACAACATCATCTCTGGTGCTGTAGTTCCATCTTCAAATGCAATCGGTTTACACTTCTACCCAATCTGGGAAGCAGCAACCGTAGATGAGTGGTTATACAACGGTGGTCCTTACCAGTTGGTAATCTTCCATTTCCTAATCGGAATCTCTGCCTACATGGGTAGACAATGGGAATTATCATACAGACTAGGTATGAGACCTTGGATTTGTGTAGCATACTCCGCTCCAGTATCTGCAGCGTTTGCTGTATTCCTTGTGTATCCATTCGGTCAGGGTTCATTCTCTGATGGTATGCCACTAGGTATTTCTGGAACATTTAACTTCATGTTCGTATTCCAAGCAGAGCACAACATTCTAATGCATCCTTTCCATATGGCAGGTGTAGCAGGTATGTTCGGAGGATCTTTATTCTCTGCAATGCACGGTTCACTCGTAACTTCATCTTTAATTAGGGAGACAACAGAAAATGAATCTCAAAATTATGGGTATAAGTTTGGACAAGAAGAAGAGACATACAACATTGTCGCTGCTCACGGATATTTCGGTAGACTTATCTTCCAATATGCGTCTTTTAACAACAGCAGATCACTACACTTCTTCCTCGCAGTATTCCCAGTAGTCTGTGTATGGTTAACCTCAATGGGTATCTGTACAATGGCATTCAACCTTAACGGTTTCAACTTCAACCAATCAGTTGTTGATGCAAACGGTAAGATTGTTCCTACATGGGGTGACGTTCTTAACAGAGCAAACCTTGGAATGGAAGTTATGCATGAAAGAAATGCACACAACTTCCCATTAGACCTTGCTTCTGCAGAGTCTACAACAGTTGCTTTAACAGCACCTGCAATCGGTTAA
>1096626973470/cdnaId=1096682586832/pepId=1096682586833	Prochlorococcus Myovirus
ATAAATTACGTCTTCATATCCTGTAGTGAGGGATTACAGGAAATAAGTTTCGCATCTACCCTTGATGCCCTACTTACAAACGTCCTAATAATGGCAACTCTTTCAAGACAAGGCAGACAAGGCGGTCTTCTAGCTGGATGGCCCGAGTTCTGCGAGTGGGTAACATCAACTGAAAACAGAATTTATGTTGGATGGTTCGGTGTTCTCATGATTCCATGTTTGCTAACAGCTGCAGCATGTTTTATCGTAGCATTTATTGCTGCACCTCCTGTCGATATCGACGGAATCAGAGAGCCAGTTGCTGGTTCTTTCATGTATGGTAACAACATCATCTCTGGTGCAGTTGTTCCATCTTCCAACGCAATCGGTTTACACTTCTATCCTATATGGGAAGCAGCAACCGTAGATGAGTGGCTCTATAATGGTGGCCCATATCAGTTGGTTATTTTCCACTTCCTTATTGGTATTTCAGCATACATGGGAAGACAATGGGAATTATCATATCGTTTAGGTATGAGACCTTGGATCTGTGTTGCATACTCAGCTCCAGTATCTGCAGCATTTGCTGTATTCCTTGTATACCCATTCGGTCAGGGATCTTTCTCAGACGGAATGCCTTTAGGTATCTCAGGAACATTCAACTTCATGTTCGTATTCCAAGCAGAACATAACATTCTAATGCACCCATTCCATATGGCTGGTGTTGCTGGAATGTTTGGAGGATCTTTATTCTCAGCAATGCATGGTTCACTCGTAACTTCATCCTTAATAAGGGAGACAACAGAAAATGAATCTCAGAATTATGGGTATAAATTTGGACAAGAAGAAGAGACATACAACATTGTCGCTGCTCACGGATATTTCGGTAGACTTATCTTCCAATATGCGTCTTTTAACAACTCAAGAAGTCTTCACTTCTTCCTCGCAGTATTCCCAGTAGTCTGTGTATGGTTAACTTCAATGGGTATTTGCACAATGGCATTTAACCTCAATGGATTTAACTTCAACCAGTCTGTTGTTGATGCTAACGGTAAGATCGTTCCTACATGGGGCGACGTGTTGAATAGAGCAAACTTAGGTATGGAAGTAATGCACGAGCGTAATGCTCACAACTTCCCACTTGACCTTGCATCAGCAGAGTCAACACAAGTTGCTTTAACTGCACCATCTATCGGTTAA
>1096627557632/cdnaId=1096667676858/pepId=1096667676859	Prochlorococcus Myovirus
AATTTTATGGCTATCGCTATAGAGACACGTAAATCCGTGTCCGGCTGGCCTGAGTTCTGCGAGTGGGTCACTTCAACTAACAACAGATTATATGTTGGTTGGTTTGGAGTCCTAATGATCCCAGCATTACTTACGGCGGCCACTTGTTTTATTCTGGCATTTATTGCTGCACCCCCAGTAGATATTGATGGAATTAGAGAACCAGTATCAGGATCTTTCCTCTACGGAAACAATATCATCTCAGGAGCAGTCGTCCCTAGCTCAAACGCAATCGGACTACATTTCTACCCCATCTGGGAAGCAGGAACAATGGACGAATGGCTCTACAACGGAGGACCATATCAGCTCATTGTATTCCACTTCCTCATCGGTATCTCTGCTTACATGGGACGCCAATGGGAACTTAGTTACAGATTAGGAATGCGTCCGTGGATCTGTGTAGCTTACTCAGCTCCAGTATCCGCTGCTTTCGCTGTATTTCTTGTTTACCCTTTTGGTCAGGGATCTTTCTCTGATGGAATGCCTTTAGGTATTTCCGGTACATTCAACTTCATGTTTGTATTCCAAGCAGAGCACAACATTCTTATGCACCCACTTCACATGGCTGGTGTTGCTGGTATGTTCGGAGGATCTTTATTCTCAGCTATGCACGGTTCACTTGTTACTTCTTCTCTAATTAGAGAAACAACTGAGACAGAATCTCAGAATTATGGTTACAAGTTTGGACAAGAAGAAGAGACTTATAATATCGTTGCAGCTCATGGCTACTTCGGTAGATTGATCTTCCAATATGCATCCTTTAATAACTCTCGTAGTTTACATTTCTTTCTTGCTGTTTTTCCTGTGGTTTGCATATGGCTTACCTCAATGGGTATATGCACAATGGCTTTCAACTTGAATGNN
>1096627057166/cdnaId=1096681959618/pepId=1096681959619	Prochlorococcus Myovirus
CTCATTGGTATCTCAGCATACATGGGAAGACAGTGGGAACTATCATACAGATTAGGAATGCGTCCTTGGATCTGTGTTGCATACTCTGCACCAGTATCTGCTGCATTTGCTGTATTCTTAGTATACCCATTTGGTCAGGGTTCATTCTCTGATGGTATGCCACTCGGTATCTCAGGTACGTTCAACTTTATGTTCGTATTCCAAGCAGAACATAACATCCTAATGCATCCATTCCATATGGCTGGTGTAGCAGGTATGTTCGGTGGTTCACTCTTCAGTGCTATGCACGGTTCTCTAGTTACATCTTCTCTAATCAGAGAGACAACAGAGCAAGAGTCACAGAACTACGGATACAAGTTCGGACAAGAAGAAGAAACATACAACATCGTAGCCGCACACGGTTACTTCGGTAGATTAATCTTCCAGTATGCTTCATTCAACAACTCAAGAAGTCTACACTTCTTCCTAGCAGTTTTCCCTGTTGTATGTGTATGGTTAACCTCTATGGGTATCTGCACAATGGCATTCAACTTGAATGGTTTCAACTTTAACCAATCAGTTGTTGATGCTAACGGAAAAATCGTCCCAACATGGGGTGATGTTCTTAACAGAGCAAACTTAGGTATGGAAGTTATGCATGAAAGAAATGCACACAACTTCCCACTAGACCTAGCATCTGCTGAGTCTACACAGGTTGCTTTAACAGCACCTACAATCGGT
>1096627548319/cdnaId=1096667616378/pepId=1096667616379	Prochlorococcus Myovirus
GACAACAGACTATATGTTGGTTGGTTCGGTGTACTCATGATTCCATGCTTGCTAACAGCAGCAGCATGCTTTATCGTTGCTTTTATAGCAGCACCACCTGTAGATATTGACGGCATCAGAGAACCTGTAGCAGGTGCTCTAATGTATGGAAACAATATCATCTCAGGTGCAGTTGTTCCTTCATCAAACGCAATCGGTCTACACTTCTACCCTATCTGGGAAGCAGCAACAGTAGATGAGTGGTTGTATAATGGTGGTCCTTACCAGTTGGTAATTTTCCACTTCCTAATTGGTATCTCAGCATACATGGGAAGACAGTGGGAACTATCATACAGACTAGGTATGAGACCTTGGATATGTGTAGCATATTCAGCACCAGTATCTGCAGCATTTGCTGTATTCCTTGTGTATCCTTTCGGTCAGGGATCTTTCTCAGACGGAATGCCACTAGGTATCTCAGGTACTTTTAACTTCATGTTCGTGTTCCAAGCAGAGCATAACATTCTAATGCATCCTTTCCACATGGCAGGAGTAGCAGGAATGTTTGGGGGAGCACTCTTTAGTGCAATGCACGGTTCTTTAGTTACTTCATCTCTAATCAGAGAAACTACAGAAGTTGAGTCCCAGAACTACGGTTATAAGTTTGGACAAGAAGAAGAAACATACAACATAGTAGCTGCACATGGTTACTTTGGTCGTCTTATCTTCCAGTATGCTTCATTCAACAACTCTAGATCTTTACACTTCTTCCTAGCAGTGTTCCCAGTTGTTTGTGTATGGTTAACATCTATGGGTATTTGCACAATGGCATTTAACCTAAACGGATTTAACTTTAATCAATCAGTTGTAGATGTTAACGGAAAGATCATTCCTACATGGGGN
>1096627056771/cdnaId=1096682669628/pepId=1096682669629	Prochlorococcus Myovirus
ATTTGCGTAGCATATTCCGCACCAGTATCTGCAGCATTTGCTGTATTCCTTGTATACCCATTCGGTCAGGGTTCATTCTCAGACGGTATGCCACTTGGAATATCAGGTACATTCAACTTCATGTTTGTTTTCCAAGCAGAGCATAACATCCTCATGCATCCTTTCCATATGGCAGGTGTAGCAGGTATGTTCGGTGGAGCATTATTCTCCGCAATGCACGGTTCACTTGTAACATCATCTCTAATCAGAGAAACAACTGAGACAGAATCTCAGAACTATGGTTACAAGTTCGGACAAGAAGAAGAGACATACAACATTGTAGCAGCACACGGCTACTTCGGTCGTCTTATCTTCCAGTATGCTTCTTTCAACAACTCAAGAAGTCTTCACTTCTTCCTAGCAGTTTTCCCTGTTGCATGTGTATGGTTAACCTCAATGGGTATCTGCACAATGGCATTCAACCTTAACGGATTCAACTTCAACCAGTCTGTAGTAGACGCTAATGGTAAAGTTGTTCCTACATGGGGTGATGTTCTAAACAGAGCAAACTTAGGTATGGAAGTAATGCACGAGAGAAATGCACACAACTTCCCACTAGACTTAGCATCTGCTGAGACTACAGAGGTTGCATTATCCGCACCATCTATTGGT
>1096626979881/cdnaId=1096681807414/pepId=1096681807415	Prochlorococcus Myovirus
TCATACAGACTAGGAATGAGACCTTGGATATGTGTAGCATATTCAGCACCTGTATCTGCAGCATTTGCAGTGTTCTTAGTGTATCCTTTCGGTCAGGGTTCTTTCTCAGACGGAATGCCTCTAGGAATTTCAGGTACGTTCAACTTCATGTTCGTGTTCCAAGCAGAACACAACATACTAATGCATCCTTTCCACATGGCAGGAGTAGCAGGTATGTTCGGTGGTAGTCTCTTCAGTGCAATGCACGGTTCTTTAGTTACTTCATCTTTGATCAAGGAAACTACAGAAACAGAGAGTCAAAACTACGGCTATAAGTTCGGACAAGAAGAAGAAACATACAACATAGTAGCAGCACACGGTTACTTTGGTCGTCTTATCTTCCAGTATGCTTCTTTCAACAACTCACGTTCACTACATTTCTTCTTGGCAGTGTTCCCTGTTGTATGCGTATGGTTAACCTCTATGGGTATCTGTACAATGGCATTCAACCTTAACGGTTTCAACTTCAACCAGTCAGTTGTTGATGCAAACGGTAAGATTGTTCCTACATGGGGTGACGTTCTTAATAGAGCAAACCTTGGTATGGAAGTAATGCACGAGCGTAACGCTCACAACTTCCCACTTGATCTAGCAAGTGCAGAGTCAACAACAGTTGCTCTAACTGCTCCATCAATAGGTTAA
>1096626988681/cdnaId=1096681807774/pepId=1096681807775	Prochlorococcus Myovirus
TTCTGTGAGTGGGTAACATCTACAAACAACAGAATATATGTTGGTTGGTTCGGTGTACTCATGATCCCATGTTTGCTCACAGCAGCAGCATGCTTCATCGTTGCGTTTATTGCAGCACCTCCAGTCGATATCGACGGAATTAGAGAACCTGTAGCAGGTTCTTTCTTGTATGGTAACAACATCATCTCTGGTGCAGTTGTTCCATCATCAAACGCTATCGGTTTACACTTCTACCCAATTTGGGAAGCAGCAACCGTAGACGAGTGGTTATACAACGGTGGTCCTTACCAGTTGGTAATTTTCCACTTCCTAATCGGAATTTCCGCATATATGGGAAGACAGTGGGAATTATCATACAGACTAGGTATGAGACCTTGGATTTGTGTAGCATACTCTGCTCCAGTATCTGCTGCTTTCGCAGTATTCTTAGTTTACCCATTCGGTCAGGGTTCATTCTCAGACGGTATGCCTCTAGGAATTTCTGGAACATTTAACTTCATGTTTGTGTTCCAAGCAGAGCACAACATCCTAATGCACCCATTCCATATGGCAGGTGTAGCAGGTATGTTCGGAGGATCTTTATTCTCAGCAATGCACGGTTCACTTGTAACTTCATCTTTAATCAGAGAGACAACAGAAAATGAATCTCAAAATTATGGGTATAAGTTTGGACAAGAAGAAGAGACATACAACATTGTCGCTGCTCACGGATATTTCGGTAGACTTATCTTCCAATATGCGTCTTTTAACAACAGCAGAAGTCTCCACTTCTTCCTCGCTGTATTCCCAGTAGTTTGTGTGTGGTTAACCTCTATGGGTATCTGCACAATGGCATTCAACCTAAATGGTTTCAACTTTAACCAATCAGTTGTTGATGCTAACGGAAAAATCGTTCCAACTTGGGGCGATGTTCTTAACAGAGCAAACTTAGGAATGGAAGTTATGCACGAAAGAAATGCACACAACTTCCCACTAGACCTAGCATCTGCTGAGTCTACACAGGTTGCTTTAACAGCACCTACAATTGGTTAA
>1096626997884/cdnaId=1096682028468/pepId=1096682028469	Prochlorococcus Myovirus
ATGACAACTTCAAATATTACACGCAGACAGAATGGTCTTCTACAGGGATGGCCTGAGTTCTGTGAGTGGGTAACATCTACAAACAACAGAATATATGTTGGTTGGTTCGGTGTACTCATGATCCCATGTTTGCTCACAGCAGCAGCATGCTTCATCGTTGCGTTTATTGCAGCACCTCCTGTCGATATCGACGGAATTAGAGAGCCTGTAGCAGGTTCTTTCATGTATGGTAACAACATCATCTCTGGTGCAGTTGTTCCATCATCAAACGCTATCGGTTTACACTTCTACCCAATTTGGGAAGCAGCAACCGTAGACGAGTGGTTATACAACGGTGGTCCTTACCAGTTGGTAATCTTCCACTTCCTTATCGGAATTTCCGCATATATGGGAAGACAGTGGGAATTATCATATAGATTAGGTATGAGACCTTGGATTTGTGTAGCATACTCTGCTCCAGTATCTGCTGCTTTCGCAGTATTCTTAGTTTACCCATTCGGTCAGGGTTCATTCTCAGACGGTATGCCTCTAGGAATTTCTGGAACATTTAACTTCATGTTCGTGTTCCAAGCAGAGCACAATATCCTAATGCACCCATTCCATATGGCAGGTGTAGCAGGTATGTTCGGAGGATCTTTATTCTCAGCAATGCACGGTTCACTTGTTACTTCATCTCTAATCAGAGAAACAACTGAGCAAGAATCTCAGAACTATGGTTACAAGTTCGGACAAGAAGAAGAAACATACAACATCGTGGCAGCACACGGTTACTTCGGTAGACTTATCTTCCAATATGCTTCTTTCAACAACAGCAAGAAGTCTTCACTTCTTCCTTGCTGTATTCCCAGTTGTTTGTGTATGGTTAACCTCAATGGGTATCTGCACAATGGCATTCAACCT
>1096626930686/cdnaId=1096681816068/pepId=1096681816069	Prochlorococcus Myovirus
GTGTTTCTTTTAACACATTTCAGCTCCCGCTTAACCAAGACCTATGGGAGGATAAATTACGTCTTTTTACCTGTAAGTGAGGGATTTACAGGAATAAGTTTCGCATCTACCCTTGATGCCCTACTTAAAAACGTCTTACTAATGACAACTTCTAACTTAACACGCAGTAGAGGTGGTATCCTAAAGGGATGGCCAGAGTTCTGCGAGTGGGTAACATCAACTAACAACAGACTATATGTTGGTTGGTTCGGTGTCCTCATGATTCCATGTCTGCTAACAGCTGCAGCATGTTTCGTAGTAGCATTTATTGCTGCACCTCCAGTCGATATCGACGGAATCAGAGAGCCTGTAGCAGGTTCTTTAATGTATGGTAACAACATCATTTCTGGTGCTGTTGTACCTTCATCCAACGCAATCGGTTTGCACTTCTACCCAATCTGGGAAGCAGCGACAGTCGATGAGTGGCTTTACAACGGTGGGCCATACCAGTTGGTTATCTTCCACTTCCTCATCGGTGTATCTGCATACATGGGAAGACAGTGGGAACTATCATATCGTTTAGGTATGAGACCTTGGATTTGCGTTGCATATTCCGCTCCTGTATCTGCTGCATTCGCAGTATTCTTAGTATATCCATTCGGTCAGGGATCTTTCTCAGACGGAATGCCACTAGGTATCTCTGGTACATTTAACTTCATGTTTGTATTCCAAGCAGAACATAATATTCTAATGCACCCATTCCATATGGCTGGTGTTGCTGGTATGTTCGGTGGAGCATTATTCTCCGCAATGCATGGTTCACTCGTAACTTCTTCTTTAATCAAAGAGACAACAGAAGTTGAGTCACAGAACTATGGTTACAAATTTGGACAAGAAGAAGAGACATACAACATCGTAGCTGCACACGGTTACTTTGGTCGTCTTATCTTCCAGTATGCAAGTTTCAACAACTCAAGAAGTCTTCACTTCTTCTTAGCAGTATTCCCAGTTGTATGTGTATGGTTAACCTCTATGGGTATCTGTACAATGGCATTCAACCTAAATGGATTTAACTTCAACCAATCAGTTGTAGATGCTAACGGTAAAATCGTTCCTACATGGGGCGACGTGTTGAACAGAGCAAACTTAGGTATGGAAGTAATGCATGAAAGAAATGCACACAACTTCCCACTAGACCTTGCATCAGCAGAGTCTTCTACAGTTGCTTTAACTGCACCAACAATCGGTTAA
>1096627703700/cdnaId=1096670273096/pepId=1096670273097	Prochlorococcus Myovirus
TCTGCTGCATTCGCAGTGTTCTTAGTGTATCCTTTCGGTCAGGGTTCATTCTCTGATGGTATGCCTCTAGGAATCTCAGGTACATTCAACTTCATGTTCGTGTTCCAAGCAGAACACAACATACTCATGCACCCATTCCACATGGCTGGTGTTGCTGGTATGTTCGGTGGTAGTCTCTTCAGTGCAATGCACGGTAGCTTAGTTACATCTTCTTTAATTAGAGAAACTACAGAAACAGAGAGTCAAAACTACGGCTATAAGTTCGGACAAGAAGAAGAAACATACAACATCGTAGCTGCACACGGTTACTTTGGTCGTCTAATCTTCCAGTATGCAAGTTTCAACAACTCAAGAAGTTTACACTTCTTCCTAGCAGTTTTCCCTGTTGTATGTGTATGGTTAACCTCTATGGGTATCTGCACAATGGCATTCAACTTAAATGGTTTCAACTTTAACCAATCAGTTGTAGATGTTAACGGAAAAATTATCCCAACATGGGGTGATGTTCTAAACAGAGCAAACTTAGGTATGGAAGTAATGCATGAAAGAAATGCACACAACTTCCCACTAGACCTAGCATCTGCTGAGTCTTCTACAGTTGCTTTAACTGCACCATCTATCGGTTAA
>1096627048779/cdnaId=1096684160036/pepId=1096684160037	Prochlorococcus Myovirus
CTGCTAACAGCAGCAGCATGTTTCATCGTTGCATTTATTGCAGCACCTCCTGTCGATATCGACGGAATCAGAGAACCTGTAGCAGGTGCTCTAATGTATGGAAACAACATCATCTCAGGTGCAGTTGTTCCTTCATCTAACGCTATTGGTCTACACTTCTACCCAATTTGGGAAGCAGCAACAGTAGATGAATGGTTATACAACGGTGGCCCTTATCAGTTGGTTATCTTCCACTTCCTTATTGGTATCTCAGCATACATGGGTAGACAGTGGGAACTATCATACAGATTAGGCATGCGTCCTTGGATCTGCGTAGCATACTCTGCACCAGTATCAGCAGCATTTGCTGTATTCTTAGTGTATCCTTTCGGTCAGGGATCTTTCTCAGACGGAATGCCACTAGGTATCTCAGGAACATTCAACTTTATGTTTGTATTCCAAGCAGAACATAACATTCTAATGCACCCATTCCATATGGCTGGTGTTGCTGGTATGTTCGGTGGAGCATTATTCTCCGCTATGCACGGTTCACTTGTAACCTCATCACTTATCAGGGAGACAACAGAAGATGAATCTCAGAATTATGGGTATAAATTTGGACAAGAAGAAGAGACATACAACATTGTCGCTGCTCACGGATATTTCGGTAGACTTATCTTCCAATATGCGTCTTTTAACAACAGCAGATCACTTCACTTCTTCCTCGCAGTATTCCCAGTAGTCTGTGTATGGTTAACATCTATGGGTATTTGCACTATGGCATTTAACCTAAATGGATTTAACTTCAACCAATCAGTTGTTGATGCTAACGGAAAGATCGTTCCAACATGGGGCGACGTTCTAAACAGAGCAAACCTTGGTATGGAAGTTATGCATGAAAGAAATGCACACAACTTCCCACTAGACCTAGCATCTGCTGAGTCTGCAACAGTTGCACTAACAGCACCTTCAATCGGT
>1096627547079/cdnaId=1096667806208/pepId=1096667806209	Prochlorococcus Myovirus
TCTGCAGCATTTGCAGTATTCTTAGTTTACCCATTCGGTCAGGGATCTTTCTCAGACGGAATGCCACTAGGTATCTCAGGTACGTTCAACTTCATGTTCGTGTTCCAAGCAGAACACAACATATTAATGCACCCCTTCCATATGGCAGGTGTAGCAGGTATGTTCGGTGGTAGTCTCTTCAGTGCAATGCACGGTTCTTTAGTTACTTCATCTCTAATCAGAGAAACTACAGAAACAGAGAGTCAAAACTACGGCTATAAGTTTGGACAAGAAGAAGAAACATACAACATTGTAGCTGCACACGGTTACTTTGGTCGTCTTATCTTCCAGTATGCTTCTTTCAACAACTCAAGAAGTCTTCACTTCTTCCTAGCAGTTTTCCCTGTTGTATGTGTATGGTTAACCTCAATGGGTATCTGTACAATGGCATTCAACTTGAATGGTTTCAACTTTAACCAATCAGTTGTTGATGCTAACGGAAAAATCGTCCCAACATGGGGTGATGTTCTAAACAGAGCAAACTTAGGTATGGAAGTAATGCATGAAAGAAATGCACACAACTTCCCACTTGACTTAGCATCTGCTGAGTCAACAACAGTTGCTTTAACAGCACCTGCAGTTGGTTAA
>1096520653411/cdnaId=1096678256950/pepId=1096678256951	Prochlorococcus Myovirus
TGTGTAGCATATTCTGCTCCAGTATCTGCAGCATTCGCTGTGTTCTTAGTGTATCCTTTCGGTCAGGGTTCTTTCTCAGACGGAATGCCTTTAGGTATCTCAGGTACATTTAACTTTATGTTCGTATTCCAAGCAGAGCATAACATTCTAATGCATCCTTTCCATATGGCAGGAGTAGCAGGAATGTTCGGAGGATCTTTATTCTCAGCAATGCACGGTTCACTTGTAACATCATCTCTAATTAGAGAGACAACAGAACAAGAATCACAAAACTACGGTTACAAGTTCGGACAAGAAGAAGAAACATACAACATAGTAGCAGCACACGGTTACTTTGGTCGTCTTATCTTCCAGTATGCTTCTTTCAACAACTCAAGAAGTCTTCACTTCTTCCTAGCAGTTTTCCCTGTTGTATGTGTATGGTTAACCTCTATGGGTATCTGCACAATGGCATTCAACTTAAATGGTTTCAACTTTAACCAATCAGTTGTTGATGCTAACGGAAAAATCGTCCCAACATGGGGTGACGTTCTTAACAGAGCAAACTTAGGTATGGAAGTTATGCACGAAAGAAATGCACACAACTTCCCACTAGACCTAGCATCTGCTGAGTCTACACAGGTTGCACTAACAGCACCTACAATCGGTTAA
>1096626981090/cdnaId=1096682947370/pepId=1096682947371	Prochlorococcus Myovirus
ATGACAACCTCAAATATTTCACGCAGACAGAATGGTCTCCTAGCTGGATGGCCCGAGTTTTGTGAGTGGGTAACATCAACTGACAACAGAATCTATGTTGGTTGGTTCGGTGTTCTCATGATTCCATGCTTACTCACTGCAGCAGCATGTTTCGTAGTAGCATTTATTGCTGCACCTCCTGTCGATATCGACGGAATCAGAGAGCCAGTAGCTGGTTCTTTCATGTATGGTAACAACATCATCTCAGGTGCTGTAGTTCCATCATCCAACGCAATCGGTCTACACTTCTACCCAATCTGGGAAGCAGCAACTCTAGATGAGTGGCTCTACAATGGTGGCCCATATCAGTTGGTTATCTTCCACTTCCTTATTGGAATTTCTGCCTACATGGGTAGACAGTGGGAATTATCATACCGTTTAGGTATGAGACCTTGGATCTGTGTTGCATACTCAGCTCCAGTATCTGCTGCATTCGCAGTGTTCTTAGTGTATCCTTTCGGTCAGGGTTCATTCTCTGATGGTATGCCTCTAGGAATCTCAGGTACATTCAACTTCATGTTCGTGTTCCAAGCAGAACACAACATACTAATGCACCCATTCCACATGGCTGGTGTTGCTGGTATGTTCGGTGGTAGTCTCTTCAGTGCAATGCACGGTAGCTTAGTTACATCTTCTTTAATTAGAGAAACTACAGAAACAGAGAGTCAAAACTACGGCTATAAGTTCGGACAAGAGGAAGAAACATACAACATCGTAGCTGCACACGGTTACTTTGGTCGTTTAATCTTCCAGTATGCAAGTTTCAACAACTCAAGAAGTCTTCACTTCTTCTTAGCAGTATTCCCAGTTGTATGTGTATGGTTAACCTCTATGGGTATCTGTACAATGGCATTCAACCTTAATGGATTTAACTTCAACCAATCAGTT
>1096627308383/cdnaId=1096684479650/pepId=1096684479651	Prochlorococcus Myovirus
ATGACAACTTCAAATATTACACGCAGACAGAATGGTCTCCTAGCAGGATGGCCAGAGTTCTGTGAGTGGGTAACATCAACAGACAACAGAATCTATGTTGGATGGTTTGGTGTACTCATGATTCCATGTTTGCTCACAGCAGCAGCATGCTTCATCGTTGCATTTATTGCAGCACCTCCTGTCGATATCGACGGAATTAGAGAACCTGTAGCAGGTTCATTCTTATATGGTAACAACATCATCTCTGGTGCTGTAGTTCCATCTTCAAATGCAATCGGTTTACACTTCTACCCAATCTGGGAAGCAGCAACCGTAGATGAGTGGTTATACAACGGTGGTCCTTACCAGTTGGTAATCTTCCATTTCCTAATCGGAATCTCTGCCTACATGGGTAGACAGTGGGAATTATCATACAGACTAGGTATGAGACCTTGGATTTGTGTAGCATACTCCGCTCCAGTATCTGCAGCGTTTGCTGTATTCCTTGTGTATCCATTCGGTCAGGGTTCATTCTCTGATGGTATGCCACTAGGTATTTCTGGAACATTTAACTTCATGTTCGTATTCCAAGCAGAGCACAACATTCTAATGCATCCTTTCCATATGGCAGGTGTAGCAGGTATGTTCGGAGGATCTTTATTCTCTGCAATGCACGGTTCACTCGTAACTTCATCTTTAATTAGGGAGACAACAGAAAATGAATCTCAAAATTATGGGTATAAGTTTGGACAAGAAGAAGAGACATACAACATTGTCGCTGCTCACGGATATTTCGGTAGACTTATCTTCCAATATGCGTCTTTTAACAACAGCAGATCACTACACTTCTTCCTCGCAGTATTCCCAGTAGTCTGTGTATGGTTAACCTCAATGGGTATCTGTACAATGGCATTCAACCTTAACGGTTTCAACTTCAACCAATCAGTTGTTGATGCAAACGGTAAGATTGTTCCTACATGGGGTGACGTTCTTAACAGAGCAAACCTTGGAATGGAAGTTATGCATGAAAGAAATGCACACAACTTCCCATTAGACCTTGCTTCTGCAGAGTCTACAACAGTTGCTTTAACAGCACCTGCAATCGGTTAA
>1096627003584/cdnaId=1096682216686/pepId=1096682216687	Prochlorococcus Myovirus
ATGACAACTCTAAACACAACTACACGCAGACAAGGTGGTCTCCTACAGGGATGGCCTGAGTTCTGTGAGTGGGTAACATCAACTAACAACAGAATCTATGTTGGATGGTTCGGTGTTCTCATGATTCCATGTTTGCTCACAGCAGCAGCATGTTTCATTGTTGCTTTCATAGCAGCACCTCCAGTCGATATCGACGGAATCAGAGAGCCTGTAGCAGGTTCTTTAATGTATGGTAACAACATCATCTCTGGTGCAGTTGTTCCATCATCAAACGCAATCGGTTTACACTTCTACCCAATTTGGGAAGCAGCAACAATCGATGAGTGGTTATACAACGGTGGCCCATACCAGTTGGTAATCTTCCACTTCCTTATCGGAATCTCTGCCTACATGGGTAGACAGTGGGAATTATCATACAGATTAGGTATGAGACCATGGATCTGTGTAGCATACTCAGCACCTGTATCTGCAGCAATGGCTGTGTTCTTAGTATACCCATTCGGTCAGGGATCTTTCTCAGACGGTATGCCTCTAGGAATTTCTGGAACATTTAACTTTATGTTCGTGTTCCAAGCAGAGCATAACATCCTAATGCACCCATTCCATATGGCTGGTGTAGCAGGTATGTTCGGAGGATCTTTATTCTCAGCAATGCACGGTTCACTTGTTACTTCATCTCTAATCAGAGAAACAACAGAGCAAGAGTCACAGAACTACGGATACAAGTTCGGTCAAGAAGAAGAAACATACAACATTGTAGCTGCACACGGTTACTTTGGTCGTCTTATCTTCCAGTATGCTTCTTTCAACAACTCAAGAAGTCTTCACTTCTTCCTAGCAGTATTCCCAGTTGTATGCGTATGGTTAACATCCATGGGTATATGCACAATGGCATTCAACCTTAACGGTTTCAACTTCAACCAATCAGTTGTAGATGCAAACGGTAAGATTGTTCCTACATGGGGAGATGTTCTTAACAGAGCAAACCTAGGTATGGAAGTTATGCATGAGAGAAATGCACACAACTTCCCACTAGACTTAGCATCTGCAGAGTCTACAACAGTTGCTCTTTCAGCACCTGCAATTGGT
>1096627055588/cdnaId=1096682169392/pepId=1096682169393	Prochlorococcus Myovirus
GGTAACAACATCATCTCAGGTGCAGTTGTTCCATCATCCAACGCAATCGGATTACACTTCTACCCAATGTGGGAAGCAGCTACTGTCGATGAGTGGCTCTACAATGGTGGTCCTTACCAGTTGGTAATCTTCCACTTCCTAATCGGAATTTCTGCTTACATGGGCAGACAGTGGGAACTATCATACCGTCTAGGTATGCGTCCTTGGATTTGCGTAGCATATTCCGCACCAGTATCTGCAGCTTTTGCTGTATTCCTTGTATACCCATTCGGTCAGGGTTCATTCTCAGACGGTATGCCTCTCGGAATTTCTGGTACGTTCAACTTTATGTTCGTATTCCAAGCAGAACATAACATCCTAATGCATCCATTCCATATGGCTGGTGTAGCAGGTATGTTCGGTGGTTCACTCTTCAGTGCTATGCACGGTTCTCTAGTTACATCTTCTCTAATCAGAGAGACAACTGAGCAAGAGTCACAGAACTACGGATACAAGTTCGGACAAGAAGAAGAAACATACAACATCGTAGCCGCACACGGTTACTTCGGTAGATTAATCTTCCAGTATGCTTCATTCAACAACTCAAGAAGTCTACACTTCTTCCTAGCAGTTTTCCCTGTTGTATGTGTATGGTTAACCTCTATGGGTATCTGTACAATGGCATTCAACTTGAACGGTTTCAACTTTAACCAATCAGTTGTTGATGCTAACGGAAAGATCGTTCCTACATGGGGCGACGTTCTTAACAGAGCAAACTTAGGTATGGAAGTAATGCATGAAAGAAATGCACACAACTTCCCATTAGACCTAGCATCTGCTGAGTCTACAACAGTTGCTTTAACAGCACCTTCAATCGGTTAA
>1096626958699/cdnaId=1096681976184/pepId=1096681976185	Prochlorococcus Myovirus
ATATCCAGTAGTGAGGGATTACTGGAAATAAGTTTCGCTTCTACCCTTGAAGCCCTACTTAACGTCTTACTAATGACAACTCTTTCAAGAACAGGCAAATCGACTGGTCTATTACAAGGATGGCCAGAGTTTTGCGAATGGGTTACCTCAACTAACAACCGTTTATATGTTGGTTGGTTCGGTGTACTCATGATTCCATGTTTGCTCGCTGCAGCAGCATGTTTCATCGTAGCATTTATTGCTGCACCTCCAGTCGATATCGACGGAATCAGAGAACCAGTAGCAGGTTCATTCATGTATGGTAACAACATCATCTCTGGTGCTGTAGTTCCATCTTCAAATGCTATAGGACTTCACTTCTATCCTATATGGGAAGCAGCAACCGTAGACGAGTGGTTGTACAATGGTGGTCCTTATCAACTCGTTATCTTCCACTTCCTTATTGGAATTTCTGCTTACATGGGCAGACAGTGGGAACTATCATACCGTCTAGGTATGAGACCATGGATCTGTGTAGCATATAGTGCTCCAGTATCTGCAGCATTCGCTGTGTTCTTAGTGTATCCTTTCGGTCAGGGATCTTTCTCTGATGGTATGCCTTTAGGTATCTCAGGTACATTTAACTTTATGTTCGTGTTCCAGGCAGAACATAACATCCTAATGCATCCTTTCCATATGGCAGGTGTAGCAGGTATGTTTGGAGGATCTTTATTCTCTGCTATGCATGGTTCTTTAGTTACATCATCTCTAATCAGAGAGACAACTGAAGAAGAGTCACAGAACTATGGTTATAAGTTCGGTCAAGAAGAAGAGACATACAACATCGTTGCTGCTCATGGATACTTCGGTAGATTAATCTTCCAGTATGCATCTTTCAACAACAGTAGATCTCTACACTTCTTCCTAGCAACATTCCCAGTTGTATGTGTTTGGTTAACTTCTATGGGTATTTGCACAATGGCATTTAACCTAAATGGATTTAACTTTAACCAATCAGTTGTGGATGCTAACGGAAAGATCGTCCCAACATGGGGTGATGTATTAAACAGAGCAAACTTAGGTATGGAAGTTATGCATGAAAGAAATGCACACAACTTCCCACTTGACCTTGCATCAGCAGAGTCAACTACAGTTGCTTTAACTGCTCCTTCTATCGGT
>1096627758408/cdnaId=1096670624906/pepId=1096670624907	Prochlorococcus Myovirus
TTTATTGCTGCACCTCCAGTCGATATCGACGGAATCAGAGAGCCAGTAGCTGGTTCTTTAATGTATGGTAACAACATCATTTCTGGTGCTGTTGTGCCTTCATCCAACGCAATCGGTTTACACTTCTACCCAATCTGGGAAGCAGCGACAGTCGATGAGTGGCTTTACAATGGTGGGCCATACCAGTTGGTTATCTTCCACTTCCTCATTGGTGTATCTGCATACATGGGAAGACAGTGGGAACTATCATATCGTTTAGGTATGAGACCTTGGATTTGCGTTGCATATTCCGCTCCTGTATCTGCTGCATTCGCAGTATTCTTAGTATATCCATTCGGTCAGGGATCTTTCTCAGACGGAATGCCACTAGGTATCTCTGGTACATTTAACTTCATGTTTGTATTCCAAGCAGAACATAACATTCTAATGCACCCATTCCATATGGCTGGTGTTGCTGGTATGTTCGGTGGAGCATTATTCTCCGCAATGCATGGTTCACTCGTAACTTCTTCTCTAATCAAAGAGACAACAGAAGTTGAGTCACAGAACTATGGTTACAAATTTGGACAAGAAGAAGAGACATACAACATTGTAGCTGCACACGGTTACTTTGGTCGTCTTATCTTCCAATACGCAAGTTTCAACAACTCAAGAAGTCTTCACTTCTTCTTAGCAGTATTCCCAGTTGTATGTGTATGGTTAACCTCTATGGGTATCTGTACAATGGCATTCAACCTTAACGGATTTAACTTCAACCAATCAGTTGTAGATGCTAATGGTAAAATCGTTCCTACATGGGGCGACGTGTTGAACAGAGCAAACTTAGGTATGGAAGTTATGCATGAGAGAAATGCACACAACTTCCCACTAGACCTAGCATCTGCTGAGTCTTCTACAGTTGCTTTAACTGCACCAACAATCGGGTTAATAAATAAGATTGAGACANNN
>1096627699959/cdnaId=1096670462468/pepId=1096670462469	Prochlorococcus Myovirus
GAGTGGTTGTACAATGGAGGTCCTTATCAGTTGGTAATCTTCCACTTCCTTATCGGAATCTCTGCTTACATGGGTAGACAGTGGGAACTATCATACAGATTAGGAATGAGACCATGGATCTGTGTAGCATACTCTGCTCCAGTTTCAGCAGCATTCGCTGTATTCTTAGTGTATCCTTTCGGTCAGGGATCTTTCTCTGATGGTATGCCTCTAGGTATATCAGGTACGTTCAACTTCATGTTTGTGTTCCAAGCAGAGCACAACATACTAATGCACCCCTTCCACATGGCAGGTGTAGCAGGTATGTTCGGTGGTAGTCTCTTCAGTGCAATGCACGGTTCTCTAGTTACATCTTCTCTAATCAGAGAGACAACAGAAAACGAGAGTCAAAACTACGGATATAAGTTCGGACAAGAAGAAGAAACATACAACATCGTAGCAGCACATGGCTACTTTGGTCGTCTTATCTTCCAGTATGCTTCTTTCAACAACTCAAGAAGTCTACACTTCTTCCTAGCAGTTTTCCCTGTTGTATGTGTATGGTTGACCTCTATGGGCATCTGCACAATGGCATTCAACTTGAACGGTTTCAACTTCAACCAGTCAGTTGTTGATGCAAACGGAAAGATCGTTCCAACATGGGGCGATGTTCTAAACAGAGCAAACTTAGGTATGGAAGTAATGCATGAAAGAAATGCACACAACTTCCCACTAGACCTANNN
>1096627043198/cdnaId=1096682199082/pepId=1096682199083	Prochlorococcus Myovirus
ATAACGGAAGGTGTTCTTTTTAACACATATCTGCTCCCGCTAACCAAGACCTATGGGAGGATAAATTACGTCTTAATATCCAGTAGTGAGGGATTACTGGAAATAAGTTTCGCATCTACCCTTGATGCCCTACTTACAAACGTCTTACTAATGACAACTCTATCTAAAAGGCAGGGTGGTCTCCTTCAGGGATGGCCAGAGTTCTGCGAATGGGTAACATCAACTAATAACAGAATCTATGTTGGTTGGTTCGGTGTACTCATGATTCCATGCTTACTCACAGCAGCAGCATGTTTCATCGTTGCATTCATTGCAGCACCTCCAGTCGATATCGACGGAATCAGAGAACCAGTAGCAGGTTCTTTCATGTATGGTAACAACATCATCTCAGGTGCAGTTGTTCCATCATCCAACGCAATCGGTCTACACTTCTACCCAATGTGGGAAGCAGCAACTGTAGACGAGTGGCTCTATAACGGAGGCCCATACCAGTTGGTTATCTTCCACTTCCTTATCGGAATCTCTGCTTACATGGGCAGACAGTGGGAATTATCATACCGTTTAGGTATGAGACCTTGGATTTGCGTAGCATATTCCGCACCAGTATCTGCAGCATTCGCAGTATTCTTAGTATACCCATTCGGTCAGGGTTCTTTCTCAGACGGAATGCCACTTGGAATCTCTGGTACATTTAATTTCATGTTCGTATTCCAAGCAGAGCACAACATTCTTATGCACCCATTCCACATGGCAGGTGTAGCAGGTATGTTCGGAGGATCTTTATTCTCAGCAATGCACGGTTCACTTGTAACATCTTCTCTAATCAGAGAAACAACTGAGCAAGAGTCTCAGAACTATGGATACAAGTTTGGACAAGAAGAAGAAACATACAACATCGTAGCCGCTCACGGTTACTTCGGTAGATTAATCTTCCAGTATGCTTCATTCAATAACTCAAGAAGTCTTCACTTCTTCCTAGCAGTTTTCCCTGTTGTATGTGTATGGTTAACCTCTATGGGTATCTGCACAATGGCATTCAACTTGAATGGTTTCAACTTTAACCAGTCAGTTGTTGATGCTAACGGAAAAATCGTTCCTACATGGGGCGACGTTCTTAACAGAGCAAACTTAGGTATGGAAGTTATGCATGAGAGAAATGCACACAACTTCCCACTAGACCTAGCATCTGCTGAGTCTTCACAGGTTGCACTAACAGCACCTACAATCGGTTAA
>1096626963113/cdnaId=1096696996138/pepId=1096696996139	Prochlorococcus Myovirus
ATGACAACTTCAAACATTACACGCAGACAAAACGGTCTTCTAGCAGGTTGGCCTGAGTTCTGTGAATGGGTAACATCAACAGACAACAGAATCTACGTTGGATGGTTCGGTGTACTCATGATCCCATGTTTGCTCGCAGCAGCAGCATGCTTCATCGTTGCTTTCATCGCAGCACCTCCTGTCGATATCGACGGAATCAGAGAACCAGTTGCGGGTTCTTTCTTATATGGAAACAACATCATCTCAGGTGCAGTTGTTCCTTCATCTAACGCTATTGGTCTACACTTCTACCCAATTTGGGAAGCAGCAACAGTAGACGAGTGGTTATACAATGGCGGTCCTTACCAGTTGGTAATCTTCCACTTCCTAATCGGAATTTCTGCTTATATGGGTAGACAGTGGGAATTATCATACAGACTAGGTATGAGACCATGGATATGTGTAGCATATTCAGCACCTGTATCTGCAGCATTCGCAGTATTCTTAGTATACCCATTCGGTCAGGGTTCTTTCTCTGATGGTATGCCACTAGGTATCTCAGGTACGTTCAACTTCATGTTCGTGTTCCAAGCAGAGCACAACATTCTTATGCACCCCTTCCATATGGCAGGTGTAGCAGGTATGTTCGGAGGATCTTTATTCTCAGCAATGCACGGTTCTTTAGTTACATCTTCTCTAATCAGAGAAACAACTGAAACAGAATCACAGAACTACGGATACAAGTTCGGACAAGAAGAAGAAACATACAACATAGTAGCAGCACACGGTTACTTTGGTCGTCTTATCTTCCAGTATGCTTCATTCAACAACTCAAGAAGTCTTCACTTCTTCCTAGCAGTGTTCCCAGTTGTATGTGTATGGTTAACCTCTATGGGTATCTGCACAATGGCATTCAACTTGAATGGATTTAACTTCAACCAAAGTGTTGTAGATGTTAATGGCAAAATCATTCCTACATGGGGTGACGTTCTTAACAGAACAAACCTAGGTATGGAAGTTATGCATGAGAGAAATGCACACAACTTCCCATTACACCTTGCTTGTGCAGAGTCAACAACAGTTGCTTTAACTGCTCCTAGCATTGGTTAA
>1096627569467/cdnaId=1096687507214/pepId=1096687507215	Prochlorococcus Myovirus
TTGTATGGTAACAACATCATCTCTGGTGCTGTAGTTCCATCATCAAACGCAATAGGTCTACACTTCTACCCTATATGGGAAGCAGCAACTGTAGACGAATGGTTATATAACGGTGGTCCTTACCAACTCGTTATCTTCCACTTCCTAATTGGTATCTCAGCATACATGGGAAGACAGTGGGAACTATCATATCGTTTAGGTATGAGACCTTGGATCTGTGTAGCATACTCTGCTCCAGTGTCAGCAGCATTCGCTGTGTTCCTAGTGTATCCATTTGGTCAGGGATCTTTCTCTGATGGTATGCCTTTAGGTATCTCAGGTACGTTCAACTTCATGTTCGTGTTCCAAGCAGAGCACAACATTCTTATGCACCCTTTCCACATGGCAGGAGTAGCAGGAATGTTCGGTGGTAGTCTCTTCAGTGCAATGCACGGGTCTCTAGTTACATCTTCTTTAATTAAGGAGACAACAGAAACCGAGAGTCAAAACTACGGATATAAGTTCGGACAAGAAGAAGAAACATACAACATAGTAGCAGCACATGGTTACTTTGGTCGTCTTATCTTCCAGTATGCTTCTTTCAACAACTCAAGAAGTCTTCACTTCTTCCTAGCAGTATTCCCTGTTGTATGTGTATGGTTAACCTCTATGGGTATCTGTACAATGGCATTCAACTTGAATGGTTTCAACTTTAACCAATCAGTTGTTGATGTTAACGGAAAAGTTATCCCAACATGGGGTGACATCCTAAACAGAGCAAACCTTGGTATGGAAGTAATGCACGAGCGTAACGCTCACAACTTCCCACTTGACTTAGCATCAGTTGAGTCAACAGAGGTAGCATTAACTGCTCCTTCAATCGGATAA
>1096627705542/cdnaId=1096689082754/pepId=1096689082755	Prochlorococcus Myovirus
ATTTGCGTAGCATACAGTGCTCCAGTATCTGCAGCATTTGCAGTATTCTTAGTATATCCATTCGGTCAGGGTTCATTCTCTGATGGTATGCCTCTAGGAATCTCTGGTACATTTAACTTTATGTTCGTATTCCAAGCAGAGCACAATATCCTTATGCACCCATTCCATATGGCTGGTGTAGCAGGTATGTTCGGTGGTTCTCTATTCAGTGCAATGCACGGTTCTCTAGTTACATCTTCTCTAATCAGAGAGACAACAGAGCAAGAGTCACAGAACTATGGATATAAGTTCGGACAAGAAGAAGAAACATACAACATCGTGGCAGCTCACGGTTACTTCGGTAGATTAATCTTCCAGTATGCTTCATTCAACAACTCAAGAAGTTTACACTTCTTCCTAGCAGTATTCCCAGTAGTCTGCGTATGGTTAACCTCAATGGGTATCTGTACAATGGCATTCAACCTTAACGGTTTCAACTTCAACCAATCAGTTGTAGATGCAAACGGTAAGATTGTTCCAACTTGGGGAGATGTTCTTAACAGAGCAAACTTAGGAATGGAAGTAATGCACGAGAGAAATGCACACAACTTCCCACTAGACCTTGCATCTGCAGAGTCAACACAGGTTGCTTTAACAGCACCTACAATTGGT
>1096627108918/cdnaId=1096698651246/pepId=1096698651247	Prochlorococcus Myovirus
TATCGTTTAGGTATGAGACCTTGGATCTGTGTTGCATACTCAGCTCCAGTATCTGCTGCATTTGCAGTGTTCTTAGTGTATCCTTTCGGTCAGGGTTCATTCTCTGATGGTATGCCACTAGGTATCTCAGGTACATTCAACTTCATGTTCGTGTTCCAAGCAGAACACAATATACTAATGCACCCATTCCACATGGCTGGTGTTGCTGGTATGTTCGGTGGTAGTCTCTTCAGTGCAATGCACGGTAGCTTAGTTACATCTTCTTTAATTAGAGAAACTACAGAAACAGAGAGTCAAAACTACGGCTATAAGTTCGGACAAGAGGAAGAAACATACAACATCGTAGCTGCACACGGTTACTTTGGTCGTCTTATCTTCCAGTATGCAAGTTTCAACAACTCAAGAAGTCTTCACTTCTTCCTAGCAGTTTTCCCTGTTGTATGTGTATGGTTAACCTCTATGGGTATCTGCACAATGGCATTCAACTTAAATGGTTTCAACTTTAACCAGTCTGTAGTTGATGTTAACGGAAAAATTATCCCAACATGGGGTGATGTTCTAAACAGAGCAAACTTAGGTATGGAAGTTATGCATGAAAGAAATGCACACAACTTCCCACTAGACCTAGCATCTGCTGAGTCTACAACAGTTGCTTTAACTGCACCATCTATCGGT
>1096520811017/cdnaId=1096693779314/pepId=1096693779315	Prochlorococcus Myovirus
AGACTCGGAATGAGACCTTGGATCTGTGTAGCTTATTCAGCTCCAGTATCCGCAGCTTTCGCAGTATTTCTTGTTTATCCATTTGGTCAGGGATCTTTCTCAGACGGAATGCCACTAGGTATCTCTGGTACATTTAACTTCATGTTTGTATTCCAGGCAGAGCACAACATTCTTATGCACCCATTCCATATGGCTGGTGTTGCTGGCATGTTCGGAGGAGCTTTATTCTCAGCTATGCATGGATCACTTGTTACTTCTTCTTTAATTAAAGAAACAACTGAGACAGAATCTCAGAACTATGGTTACAAGTTTGGACAAGAAGAGGAAACATATAACATCGTTGCAGCTCATGGCTACTTCGGTAGATTAATTTTCCAATATGCTTCTTTCAATAACAGCAGAAGTCTTCACTTCTTCCTAGCTGTATTCCCAGTTGTTTGTGTATGGTTAACATCTATGGGTATTTGCACAATGGCATTTAACCTAAATGGATTTAACTTCAACCAATCAGTTGTTGATGCAAACGGTAAGATCGTTCCTACATGGGGTGATGTTCTAAACAGAGCAAACCTAGGTATGGAAGTAATGCACGAGCGTAATGCTCATAATTTCCCACTCGATTTAGCTTGTGCTGAGTCTACAACTGTAGCTCTTTCAGCTCCTGCAATCGGTTAA
>1096627735347/cdnaId=1096688994000/pepId=1096688994001	Prochlorococcus Myovirus
ATGACAACCTCAAATATTTCACGCAGACAGAATGGTCTCCTAGCTGGATGGCCCGAGTTTTGTGAGTGGGTAACATCAACTGACAACAGAATCTATGTTGGTTGGTTCGGTGTTCTCATGATTCCATGCTTACTCACTGCAGCAGCATGTTTCGTAGTAGCATTTATTGCTGCACCTCCTGTCGATATCGACGGAATCAGAGAGCCAGTAGCTGGTTCTTTCATGTATGGTAACAACATCATCTCAGGTGCTGTAGTTCCATCATCCAACGCAATTGGACTACACTTCTACCCAATCTGGGAAGCAGCAACTCTAGATGAGTGGCTCTACAATGGTGGCCCATATCAGTTGGTTATTTTCCACTTCCTTATTGGAATCTCTGCTTACATGGGCAGACAGTGGGAACTATCATACCGTCTAGGTATGAGACCTTGGATCTGTGTTGCATACTCAGCTCCAGTATCTGCTGCATTTGCAGTGTTCTTAGTGTATCCTTTCGGTCAGGGTTCATTCTCAGATGGTATGCCACTAGGTATCTCAGGTACATTCAACTTCATGTTCGTGTTCCAAGCAGAACACAACATACTAATGCACCCATTCCATATGGCTGGTGTTGCTGGTATGTTCGGTGGTAGTCTCTTCAGTGCAATGCACGGTAGCTTAGTTACATCTTCTTTAATTAGAGAAACTACAGAAACAGAGAGTCAAAACTACGGCTATAAGTTCGGACAAGAGGAAGAAACATACAACATCGTAGCTGCACACGGTTACTTTGGTCGTTTAATCTTCCAGTATGCAAGTTTCAACAACTCAAGAAGTCTTCACTTCTTCTTAGCAGTATTTCCAGTTGTATGTGTATGGCTAACCTCTATGGGTATCTGTACAATGGCATTCAACCTTAACGGATTTAACTTCAAN
>1096627055208/cdnaId=1096697008996/pepId=1096697008997	Prochlorococcus Myovirus
GCTGGTTCTTTCATGTATGGTAACAACATCATCTCAGGTGCTGTAGTTCCATCATCCAACGCAATCGGTCTACACTTCTACCCAATCTGGGAAGCAGCAACTCTAGATGAGTGGCTCTACAATGGTGGCCCATATCAGTTGGTTATCTTCCACTTCCTTATTGGAATTTCTGCCTACATGGGTAGACAGTGGGAATTATCATACCGTCTAGGTATGAGACCTTGGATCTGTGTTGCATACTCAGCTCCAGTATCTGCTGCATTTGCAGTGTTCTTAGTGTATCCTTTCGGTCAGGGTTCATTCTCTGATGGTATGCCACTAGGTATCTCAGGTACATTCAACTTCATGTTCGTGTTCCAAGCAGAACACAACATACTAATGCACCCATTCCACATGGCTGGTGTTGCTGGTATGTTCGGTGGTAGTCTCTTCAGTGCAATGCACGGTAGCTTAGTTACATCTTCTTTAATTAGAGAAACTACAGAAACAGAGAGTCAAAACTACGGCTATAAGTTCGGACAAGAGGAAGAAACATACAACATCGTAGCTGCACACGGTTACTTTGGTCGTTTAATCTTCCAGTATGCAAGTTTCAACAACTCAAGAAGTCTACACTTCTTCCTAGCAGTTTTCCCTGTTGTATGTGTATGGTTAACCTCTATGGGTATCTGCACAATGGCATTCAACTTAAACGGTTTCAACTTCAACCAGTCAGTTGTTGATGTAAACGGTAAGATTGTTCCTACATGGGGTGACGTTCTAAACAGAGCAAACCTAGGTATGGAAGTTATGCATGAAAGAAATGCACACAACTTCCCATTAGACCTAGCATCTGCTGAGTCTTCTACAGTTGCTTTAACTGCACCATCTATCGGTTAA
>1096627386809/cdnaId=1096700143268/pepId=1096700143269	Prochlorococcus Myovirus
TTATATGGTAACAACATCATCTCTGGTGCTGTATTTCCATCTTCAAATGCAATCGGTTTACACTTCTACCCAATCTGGGAAGCAGCAACCGTAGATGAGTGGTTATACAACGGTGGTCCTTACCAGTTGGTAATCTTCCATTTCCTAATCGGAATCTCTGCCTACATGGGTAGACAATGGGAATTATCATACAGACTAGGTATGAGACCTTGGATTTGTGTAGCATACTCCGCTCCAGTATCTGCAGCGTTTGCTGTATTCCTTGTGTATCCATTCGGTCAGGGTTCATTCTCTGATGGTATGCCACTAGGTATTTCTGGAACATTTAACTTCATGTTCGTATTCCAAGCAGAGCACAACATTCTAATGCATCCTTTCCATATGGCAGGTGTAGCAGGTATGTTCGGAGGATCTTTATTCTCTGCAATGCACGGTTCACTCGTAACTTCATCTTTAATTAGGGAGACAACAGAAAATGAATCTCAAAATTATGGGTATAAGTTTGGACAAGAAGAAGAGACATACAACATTGTCGCTGCTCACGGTTACTTCGGTCGACTTATCTTCCAATATGCTTCTTTTAACAACTCAAGAACACTACACTTCTTCCTCGCAGTATTCCCAGTAGTCTGTGTATGGTTAACCTCAATGGGTATCTGTACAATGGCATTCAACCTTAACGGTTTCAACTTCAACCAATCAGTTGTAGATGCAAACGGTAAGATTGTTCCTACATGGGGTGACGTTCTTAACAGAGCAAACCTTGGAATGGAAGTTATGCATGAAAGAAATGCACACAACTTCCCACTAGACCTTGCTTCTGCAGAGTCTACAACAGTTGCTTTAACAGCACCTGCAATCGGTTAA
>1096520804002/cdnaId=1096693889124/pepId=1096693889125	Prochlorococcus Myovirus
GTTCCTTCATCTAACGCAATCGGATTACACTTCTACCCAATTTGGGAAGCAGCTACTGTAGATGAGTGGTTGTACAATGGTGGTCCTTACCAGTTAGTTATTTTCCACTTCCTAATCGGAATCTCCGCATATATGGGCAGACAGTGGGAACTATCATACCGTTTAGGTATGAGACCTTGGATTTGCGTAGCATACAGTGCTCCAGTATCTGCAGCATTTGCAGTATTCCTTGTATACCCATTCGGTCAGGGTTCATTCTCTGATGGTATGCCTCTAGGAATCTCTGGTACATTTAACTTTATGTTCGTATTCCAAGCAGAGCACAATATCCTTATGCACCCATTCCATATGGCTGGTGTAGCAGGTATGTTCGGTGGTTCTCTATTCAGTGCTATGCACGGTTCTCTAGTTACATCTTCTCTTATCAGAGAGACAACAGAGCAAGAGTCACAGAACTATGGATATAAGTTCGGACAAGAAGAAGAAACATACAACATCGTGGCAGCACACGGTTACTTCGGTAGACTAATCTTCCAGTATGCTTCATTCAACAACTCAAGAAGTTTACACTTCTTCCTAGCAGTATTCCCAGTAGTCTGCGTATGGTTAACCTCAATGGGTATCTGTACAATGGCATTCAACCTTAACGGTTTCAACTTCAACCAATCAGTTGTAGATGCAAACGGTAAGATTGTTCCAACTTGGGGAGATGTTCTTAACAGAGCAAACTTAGGAATGGAAGTTATGCACGAAAGAAATGCACACAACTTCCCACTAGACCTAGCATCTGCTGAGTCTTCACAGGTTGCTTTAACAGCACCTACAATCGGTTAA
>1096626965120/cdnaId=1096697036806/pepId=1096697036807	Prochlorococcus Myovirus
ATTACTGGAAATAAGTTTCACTCTACCCTAGAGTCCTACTTAAACGTCTTACTAATGACAGTTCTTTCAAAACAGCGCAGTACAGGTCTACTACAGGGATGGCCTGAGTTCTGTGAGTGGGTAACTTCAACAAACAACAGAATCTATGTTGGTTGGTTTGGTGTACTCATGATCCCATGCTTGCTAACAGCAGCAGCATGTTTCATTGTTGCATTCATTGCAGCACCTCCCGTTGATATTGACGGAATCAGAGAGCCTGTAGCAGGTTCTTTCATGTATGGTAACAACATCATCTCTGGTGCAGTTGTTCCTTCATCAAATGCTATTGGTCTACACTTCTACCCAATCTGGGAAGCAGCAACAGTAGATGAATGGCTATACAATGGTGGTCCTTACCAGCTTGTAATTTTCCACTTCCTAATTGGTATCTCAGCATACATGGGAAGACAGTGGGAATTATCTTACAGACTAGGAATGAGACCATGGATCTGTGTAGCATACTCAGCTCCAGTATCAGCAGCATTTGCTGTATTCTTAGTATACCCATTTGGTCAGGGTTCTTTCTCTGATGGTATGCCTTTAGGTATATCAGGTACGTTCAACTTTATGTTCGTGTTCCAAGCAGAACACAACATATTAATGCACCCATTCCATATGGCTGGTGTTGCAGGTATGTTCGGTGGTAGTCTCTTCAGTGCAATGCACGGTTCACTTGTTACATCTTCTCTAATCAGAGAGACAACAGAGAACGAGAGTCAAAACTATGGCTATAAGTTTGGACAAGAAGAAGAAACATACAACATAGTAGCTGCTCATGGTTACTTTGGTAGACTTATCTTCCAGTATGCTTCTTTCAACAACTCAAGAAGTCTTCACTTCTTCCTAGCAGTTTTCCCTGTTGTATGTGTATGGTTAACCTCAATGGGTATCTGTACAATGGCATTCAACCTTAATGGATTCAACTTCAACCAGTCTGTAGTAGACGCTAATGGTAAGATTGTTCCAACATGGGGAGATGTTCTTAACAGAGCAAACTTAGGAATGGAAGTTATGCATGAGAGAAATGCACACAACTTCCCACTAGACCTAGCATCTGCTGAGTCTTCACAGGTTGCTTTAACAGCACCTTCAATTGGT
>1096626952722/cdnaId=1096696976372/pepId=1096696976373	Prochlorococcus Myovirus
ATGTTGGTTGGGTTTGGTGTACTCATGATTCCATGTCTGCTTACAGCAGCAGCATGCTTCATCGTTGCGTTCATTGCAGCACCTCCAGTCGATATCGACGGAATTAGAGAGCCTGTAGCAGGTTCTTTCATGTATGGTAACAACATCATCTCTGGTGCAGTTGTTCCATCATCAAACGCTATCGGTTTACACTTCTATCCAATTTGGGAAGCAGCAACCGTAGACGAGTGGTTATACAACGGTGGTCCTTACCAGTTGGTAATCTTCCACTTCCTAATCGGAATTTCCGCATATATGGGAAGACAGTGGGAATTATCATACAGATTAGGTATGAGACCTTGGATTTGTGTAGCATACTCTGCTCCAGTATCTGCTGCTTTCGCAGTATTCTTAGTTTACCCATTCGGTCAGGGATCATTCTCAGACGGTATGCCTCTAGGAATTTCTGGAACATTTAACTTCATGTTCGTGTTCCAAGCAGAGCACAATATCCTAATGCACCCATTCCATATGGCAGGTGTAGCAGGTATGTTCGGAGGATCTTTATTCTCAGCAATGCACGGTTCACTTGTAACTTCATCTTTAATTAAGGAGACAACAGAAAATGAATCTCAGAATTATGGGTATAAGTTTGGACAAGAAGAAGAGACATACAACATTGTCGCTGCTCACGGATATTTCGGTAGACTTATCTTCCAATATGCGTCTTTTAACAACTCAAGAAGTCTTCACTTCTTCCTCGCAGTATTCCCAGTAGTCTGTGTATGGTTAACTTCAATGGGTATTTGCACAATGGCATTTAACCTAAATGGATTTAACTTCAACCAGTCTGTTGTTGATGTTAATGGTAAAGTTATTCCTACTTGGGGTGACATCCTAAACAGAGCAAACTTGGGTATGGAAGTTATGCATGAAAGAAATGCACACAACTTCCCATTAGATCTAGCATCTGCTGAGTCTACACAGGTTGCTTTATCTGCACCTTCAATTGGT
>1096627551886/cdnaId=1096687526878/pepId=1096687526879	Prochlorococcus Myovirus
ATGGTAACAACATCATCTCTGGTGCGGTTGTTCCTTCTTCAAACGCTATTGGTCTACACTTCTACCCCAATCTGGGAAGCAGCAACAGTAGACGAGTGGTTATACAACGGTGGCCCTTATCAGTTAGTAATCTTCCACTTCCTAATCGGAATCTCTGCCTATATGGGTAGACAGTGGGAACTATCATACAGATTAGGTATGCGTCCTTGGATCTGTGTCGCTTATTCAGCACCAGTATCTGCAGCATTTGCTGTATTTCTAGTGTATCCATTCGGTCAAGGTTCATTCTCTGACGGAATGCCTCTAGGTATCTCTGGAACATTCAACTTTATGTTTGTATTCCAAGCAGAGCACAACATTCTTATGCACCCATTCCATATGGCTGGTGTAGCAGGTATGTTTGGTGGAGCATTATTCTCCGCAATGCACGGTTCACTTGTTACTTCATCTCTAATCAGAGAAACAACTGAGCAAGAGTCTCAGAACTATGGTTACAGATTCGGACAAGAAGAAGAGACATACAACATTGTTGCAGCTCACGGATACTTTGGTAGATTAATCTTCCAGTATGCAAGTTTCAACAACTCAAGAAGTCTTCACTTCTTCCTTGCTGTATTCCCAGTTGTATGCGTATGGTTAACATCTATGGGTATTTGCACAATGGCATTTAACCTAAATGGATTTAACTTCAACCAATCAGTTGTAGATGTAAACGGAAAGATCATTCCAACTTGGGGTGATGTTCTAAACAGAGCAAACCTTGGTATGGAAGTAATGCACGAGCGTAATGCTCATAACTTCCCATTAGACTTAGCATCTGCTGAGGCTACAGAGGTTGCACTAACAGCACCATCTATTGGGTAA
>1096627055616/cdnaId=1096697149484/pepId=1096697149485	Prochlorococcus Myovirus
ATGACAACTCTATCTAAAAGGCAGGGTGGTCTCCTTCAGGGATGGCCAGAGTTCTGCGAATGGGTAACATCAACTAACAACAGAATCTATGTTGGATGGTTCGGTGTACTCATGATTCCATGCTTACTCACAGCAGCAGCATGTTTCATCGTTGCATTTATTGCAGCACCTCCAGTCGATATCGACGGAATCAGAGAACCAGTAGCAGGTTCTTTCATGTATGGTAACAACATCATCTCAGGTGCAGTTGTTCCATCATCCAACGCAATCGGTTTACACTTCTACCCAATTTGGGAAGCAGCAACAGTCGATGAGTGGCTCTACAATGGTGGGCCTTATCAGTTGGTAATCTTCCACTTCCTCATCGGAATTTCTGCTTATATGGGCAGACAGTGGGAACTATCATACCGTTTAGGTATGAGACCTTGGATCTGTGTTGCTTATTCAGCACCAGTATCTGCAGCATTTGCTGTATTCTTAGTGTATCCTTTCGGTCAGGGTTCTTTCTCAGACGGAATGCCACTAGGTATCTCAGGTACATTTAACTTCATGTTCGTATTCCAAGCAGAGCACAACATTCTTATGCACCCATTCCACATGGCAGGTGTAGCAGGTATGTTCGGAGGATCTTTATTCTCAGCAATGCACGGTTCACTTGTAACTTCATCCTTAATCAGAGAGACAACAGAAAATGAATCTCAAAATTATGGGTATAAGTTTGGACAAGAAGAAGAGACATACAACATTGTCGCTGCTCACGGATATTTCGGTAGACTTATCTTCCAATATGCGTCTTTTAACAACAGCAGAAGTCTCCACTTCTTCCTCGCTGTATTCCCAGTAGTTTGTGTATGGTTAACCTCAATGGGTATCTGTACAATGGCATTCAACCTAAATGGTTTCAACTTTAACCAATCAGTTGTTGATGCTAACGGAAAAATCGTTCCAACATGGGGCGACGTTCTTAACAGAGCAAACTTAGGTATGGAAGTAATGCACGAAAGAAATGCACACAACTTCCCACTAGACCTAGCATCTGCTGAGTCTACACAGGTTGCTTTAACAGCACCTACAATCGGTTAA
>1096626963926/cdnaId=1096697016692/pepId=1096697016693	Prochlorococcus Myovirus
ATTACTGGAAATAAGTTTCACTCTACCCTAGAGTCCTACTTAAACGTCTTACTAATGACAGTTCTTTCAAAACAGCGCAGTACAGGTCTACTACAGGGATGGCCTGAGTTCTGTGAGTGGGTAACTTCAACAAACAACAGAATCTATGTTGGTTGGTTTGGTGTACTCATGATCCCATGCTTGCTAACAGCAGCAGCATGTTTCATTGTTGCATTCATTGCAGCACCTCCCGTTGATATTGACGGAATCAGAGAGCCTGTAGCAGGTTCTTTCATGTATGGTAACAACATCATCTCTGGTGCAGTTGTTCCTTCATCTAATGCTATTGGTCTACACTTCTACCCAATCTGGGAAGCAGCAACAGTAGATGAATGGCTATACAATGGTGGTCCTTACCAGCTTGTAATTTTCCACTTCCTAATTGGTATCTCAGCATACATGGGAAGACAGTGGGAATTATCTTACAGACTAGGAATGAGACCATGGATCTGTGTAGCATACTCAGCTCCAGTATCAGCAGCATTTGCTGTATTCTTAGTATACCCATTTGGTCAGGGTTCATTCTCTGATGGTATGCCTTTAGGTATATCTGGTACGTTCAACTTCATGTTCGTGTTCCAAGCAGAACACAACATACTAATGCACCCATTCCATATGGCTGGTGTTGCAGGTATGTTCGGTGGTAGTCTCTTCAGTGCAATGCACGGTTCACTTGTTACATCTTCTCTAATCAGAGAGACAACAGAGAACGAGAGTCAAAACTATGGCTATAAGTTTGGACAAGAAGAAGAAACATACAACATTGTAGCTGCTCATGGTTACTTTGGTAGACTTATCTTCCAGTATGCTTCTTTCAACAACTCAAGAAGTCTTCACTTCTTCCTAGCAGTTTTCCCTGTTGTATGTGTATGGTTAACCTCAATGGGTATCTGTACAATGGCATTCAACCTTAATGGATTCAACTTCAACCAGTCTGTAGTAGACGCTAATGGTAAGATG
>1096627585327/cdnaId=1096687768056/pepId=1096687768057	Prochlorococcus Myovirus
ATCGGTTTACACTTCTACCCAATCTGGGAAGCAGCGACAGTCGATGAGTGGCTTTACAATGGTGGGCCATACCAGTTGGTTATCTTCCACTTCCTCATTGGTGTATCTGCATACATGGGAAGACAGTGGGAACTATCATATCGTTTAGGTATGAGACCTTGGATTTGCGTTGCATATTCCGCTCCTGTATCTGCTGCATTCGCAGTATTCTTAGTATATCCATTCGGTCAGGGATCTTTCTCAGACGGAATGCCACTAGGTATCTCTGGTACATTTAACTTCATGTTTGTATTCCAAGCAGAACATAATATCCTTATGCACCCATTCCACATGGCTGGTGTTGCTGGAATGTTCGGTGGAGCATTATTCTCCGCAATGCATGGTTCACTCGTTACTTCATCTCTAATCAAAGAGACAACAGAAGAAGAGTCACAGAACTATGGTTACAAATTTGGACAAGAAGAAGAGACATACAACATTGTAGCTGCACACGGTTACTTTGGTCGTCTAATCTTCCAATATGCAAGTTTCAACAACTCAAGAAGTCTTCACTTCTTCTTAGCAGTATTTCCAGTTGTATGTGTATGGTTAACCTCAATGGGTATCTGTACAATGGCATTCAACTTAAACGGATTTAACTTCAACCAATCAGTTGTTGATGCTAACGGAAAGATCGTTCCTACATGGGGTGATGTTCTAAACAGAGCAAACTTAGGTATGGAAGTTATGCATGAAAGAAATGCACACAACTTCCCACTAGACCTTGCATCAGCAGAGTCTTCTACAGTTGCTTTAACTGCACCAACAATCGGTTAA
>1096626925137/cdnaId=1096697924524/pepId=1096697924525	Prochlorococcus Myovirus
TCTTTCATGTATGGTAACAACATCATCTCTGGTGCTGTAGTTCCATCATCCAACGCAATCGGTCTACACTTCTACCCAATCTGGGAAGCGGCAACTCTAGATGAGTGGCTCTACAATGGTGGCCCATATCAGTTGGTTATCTTCCACTTCCTTATTGGAATTTCTGCCTACATGGGTAGACAGTGGGAATTATCATACCGTCTAGGTATGAGACCTTGGATCTGTGTTGCATACTCAGCTCCTGTATCTGCTGCATTCGCAGTGTTCTTAGTGTATCCTTTCGGTCAAGGTTCATTCTCTGACGGAATGCCACTAGGTATCTCAGGTACATTCAACTTCATGTTCGTGTTCCAAGCAGAACACAACATACTCATGCACCCATTCCATATGGCTGGTGTTGCTGGTATGTTCGGTGGTAGTCTCTTCAGTGCAATGCACGGTAGCTTAGTTACATCTTCTTTAATTAGAGAAACTACAGAAACAGAGAGTCAAAACTACGGCTATAAGTTCGGACAAGAGGAAGAAACATATAACATCGTAGCTGCACACGGCTACTTTGGTCGTCTTATCTTCCAGTATGCAAGTTTCAACAACTCAAGAAGTTTACACTTCTTCCTAGCAGTTTTCCCTGTTGTATGTGTATGGTTAACCTCTATGGGTATCTGCACAATGGCATTCAACTTAAATGGTTTCAACTTTAACCAGTCTGTAGTTGATGTTAACGGAAAAATTATCCCAACATGGGGTGATGTTCTAAACAGAGCAAACTTAGGTATGGAAGTTATGCATGAGAGAAATGCACATAACTTCCCATTAGACCTAGCATCTGCTGAGTCTTCTACAGTTGCTTTAACTGCACCATCTATCGGT
>1096627055630/cdnaId=1096697919504/pepId=1096697919505	Prochlorococcus Myovirus
ATGACAACTCTTTCAACAAAACGCAAGAGCACAGGTCTCCTACAGGGATGGCCAGAGTTCTGCGAATGGGTAACATCAACAAACAACAGAATCTACGTTGGTTGGTTTGGTGTCCTAATGATTCCATGCTTGCTCACAGCAGCTGCATGTTTCATCGTTGCATTCATTGCAGCACCTCCAGTCGATATCGACGGAATCAGAGAGCCTGTAGCAGGTTCTTTCTTGTATGGTAACAACATCATCTCTGGTGCTGTAGTTCCATCTTCAAACGCAATCGGTCTACACTTCTACCCAATGTGGGAAGCAGCAACTGTAGATGAGTGGTTGTACAATGGTGGTCCTTACCAGTTAGTTATTTTCCACTTCCTAATCGGAATTTCTGCTTACATGGGCAGACAGTGGGAACTATCATACCGTTTAGGTATGAGACCATGGATTTGCGTAGCATACAGTGCTCCAGTATCTGCAGCATTTGCAGTATTCTTAGTATACCCATTCGGTCAGGGTTCATTCTCTGATGGTATGCCACTAGGAATCTCTGGTACATTTAACTTTATGTTCGTATTCCAAGCAGAGCACAACATTCTTATGCACCCATTCCATATGGCAGGTGTAGCAGGTATGTTCGGAGGATCTTTATTCTCAGCAATGCACGGTTCACTAGTTACATCTTCTCTAATTAGAGAAACAACAGAGCAAGAGTCTCAGAACTATGGTTACAAGTTCGGACAAGAAGAAGAAACATACAACATTGTAGCTGCACACGGTTACTTTGGTCGTCTTATCTTCCAGTATGCTTCTTTCAATAACTCAAGAAGTCTTCACTTCTTCTTAGCAGTTTTCCCTGTTGTATGTGTATGGTTAACCTCTATGGGTATCTGCACAATGGCATTCAACCTAAATGGTTTCAACTTTAACCAATCAGTTGTTGATGCTAACGGAAAGATCGTCCCAACATGGGGAGATGTTCTTAACAGAGCAAACCTAGGTATGGAAGTTATGCATGAGAGAAATGCACACAACTTCCCACTTGACCTTGCTTCAGCAGAGTCAACAACAGTTGCTTTAACAGCACCTGCAATCGGT
>1096627002033/cdnaId=1096697237516/pepId=1096697237517	Prochlorococcus Myovirus
ATGACAACTCTTTCAACACAACGCAGATCTGGAGGACTCCTAGCAGGGTGGCCAGAATTCTGTGAGTGGGTCACTTCAACTAACAACAGAATCTATGTTGGATGGTTCGGTGTCCTAATGATACCTTGCTTGCTAACAGCAGCAGCGTGTTTCATCGTTGCATTTATTGCAGCACCTCCTGTCGATATCGACGGAATCAGAGAACCAGTAGCGGGTTCATTTATGTACGGTAACAACATCATCTCTGGTGCAGTTGTTCCTTCATCAAACGCTATAGGTCTACACTTCTACCCAATCTGGGAAGCAGCAACAGTAGACGAATGGTTATATAACGGTGGTCCTTACCAGTTAGTTATTTTCCACTTCCTTATTGGAATCTCTGCCTATATGGGTAGACAGTGGGAACTATCTTACAGATTAGGTATGAGACCTTGGATATGTGTAGCATATTCAGCACCTGTATCAGCAGCATTTGCTGTGTTCCTTGTGTATCCTTTCGGACAGGGTTCTTTCTCTGACGGAATGCCACTCGGTATCTCAGGTACGTTCAACTTTATGTTCGTGTTCCAAGCAGAACACAATATTCTTATGCACCCATTCCATATGGCAGGGGTAGCAGGAATGTTCGGTGGTAGTCTCTTCAGTGCAATGCACGGTTCACTTGTTACATCTTCTCTAATCAGAGAGACAACAGAGAACGAGAGTCAAAACTATGGCTATAAGTTCGGACAAGAAGAAGAAACATACAACATAGTAGCAGCACACGGTTACTTTGGTCGTCTTATCTTCCAGTATGCTTCTTTCAACAACTCAAGAAGTCTTCACTTCTTCCTAGCAGTATTCCCTGTAGTCTGCGTATGGTTAACCTCAATGGGTATCTGTACAATGGCATTCAACCTTAACGGTTTCAACTTCAACCAATCAGTTGTAGATGCTAACGGTAAGATTGTACCAACTTGGGGAGATGTTCTTAACAGAGCAAACCTAGGTATGGAAGTTATGCACGAAAGAAATGCACACAACTTCCCACTTGACCTTGCATCAGCAGAGTCAACAACAGTTGCTTTAACAGCACCTTCAATCGGT
>1096627770928/cdnaId=1096689605734/pepId=1096689605735	Prochlorococcus Myovirus
ATTGGTCTACACTTCTATCCTATCTGGGAAGCAGCAACTCTAGATGAGTGGTTGTATAATGGAGGTCCTTACCAGTTGGTTATCTTCCACTTCCTAATCGGTATCTCAGCATACATGGGTAGACAGTGGGAACTATCATATCGTTTAGGTATGAGACCTTGGATCTGTGTTGCTTATTCAGCACCAGTGTCAGCAGCATTCGCTGTATTCTTAGTGTATCCTTTCGGTCAGGGATCTTTCTCTGATGGTATGCCTTTAGGTATCTCAGGTACGTTCAACTTTATGTTCGTGTTCCAAGCAGAGCACAACATACTCATGCACCCCTTCCACATGGCAGGTGTAGCAGGTATGTTCGGTGGTAGTCTCTTCAGTGCAATGCACGGTAGCTTAGTTACATCTTCTTTAATTAGAGAAACTACAGAAACAGAGAGTCAAAACTACGGCTATAAGTTCGGACAAGAAGAAGAAACATACAACATTGTAGCTGCTCATGGTTACTTTGGTCGTCTTATCTTCCAGTATGCTTCATTCAACAACTCAAGAAGTTTACACTTCTTCCTAGCAGTTTTCCCTGTAGTTTGTGTATGGTTAACCTCTATGGGTATCTGTACAATGGCATTCAACTTAAATGGATTTAACTTCAACCAATCAGTTGTAGATGTTAATGGCAAAATCATTCCTACATGGGGTGATGTTCTTAACAGAGCAAACTTAGGTATGGAAGTTATGCATGAAAGAAATGCACACAACTTCCCA
>1096627054839/cdnaId=1096699360048/pepId=1096699360049	Prochlorococcus Myovirus
ATGACAACCTCAAATCTAACACGTAGATCAGGTGGTATCCTAAAGGGATGGCCTGAGTTCTGCGAATGGGTAACATCAACTGACAACAGAATCTATGTTGGTTGGTTTGGTGTACTTATGATCCCATGCTTACTTACAGCAGCAGCATGTTTCATCGTTGCATTCATTGCAGCACCTCCTGTCGATATCGACGGAATCCGTGAACCTGTAGCAGGTTCCTTCTTGTATGGTAACAACATCATCTCTGGTGCAGTTGTACCATCATCCAACGCAATTGGTTTACACTTCTATCCTATCTGGGAAGCAGCAACTCTAGATGAGTGGTTGTACAATGGAGGTCCTTATCAGTTGGTAATCTTCCACTTCCTTATCGGAATCTCTGCTTACATGGGCAGACAGTGGGAACTATCATACAGATTAGGAATGAGACCATGGATCTGCGTTGCTTATTCAGCACCAGTATCAGCAGCATTCGCTGTATTCTTAGTGTATCCTTTCGGTCAGGGATCTTTCTCTGACGGTATGCCTCTAGGTATATCTGGTACGTTCAACTTCATGTTCGTGTTCCAAGCAGAACACAACATACTAATGCACCCCTTCCACATGGCAGGTGTAGCAGGTATGTTCGGTGGTAGTCTCTTCAGTGCAATGCACGGTTCTCTAGTTACATCTTCTCTAATCAGAGAGACAACAGAAAACGAGAGTCAAAACTACGGCTACAAGTTTGGACAAGAAGAAGAAACATACAACATCGTGGCAGCACACGGTTACTTCGGTAGACTTATCTTCCAGTATGCTTCTTTCAACAACTCCAGAAGTTTACACTTCTTCCTAGCAACATTCCCTGTTGTTTGTGTATGGTTGACCTCTATGGGTATCTGCACAATGGCATTCAACTTGAACGGTTTCAACTTCAACCAGTCAGTTGTAGATGCTAACGGAAAGATCGTTCCAACATGGGGCGACGTTCTAAACAGAGCAAACCTAGGTATGGAAGTTATGCATGAAAGAAATGCACACAACTTCCCACTAGACCTAGCATCTGCTGAGTCTACACAGGTTGCACTATCTGCACCTACAATCGGTTAG
>1096627764374/cdnaId=1096689465044/pepId=1096689465045	Prochlorococcus Myovirus
TTCTACCCAATCTGGGAAGCAGCAACAGTAGATGAGTGGTTGTACAATGGTGGTCCTTACCAGTTGGTAATCTTCCACTTCCTAATCGGAATCTCCGCATATATGGGAAGACAGTGGGAATTATCATACAGACTAGGTATGAGACCTTGGATATGTGTAGCATATTCAGCACCTGTATCTGCAGCATTTGCAGTATTCTTAGTATACCCATTCGGTCAGGGTTCTTTCTCAGACGGAATGCCTCTAGGTATCTCAGGTACATTTAACTTTATGTTCGTATTCCAAGCAGAGCACAACATTCTTATGCACCCATTCCATATGGCAGGTGTAGCAGGTATGTTCGGAGGATCTTTATTCTCAGCAATGCACGGTTCACTCGTAACATCTTCTCTAATCAGAGAAACAACTGAGCAAGAGTCTCAGAACTACGGTTACAAGTTCGGACAAGAAGAAGAAACATACAACATCGTAGCAGCACACGGCTACTTTGGTCGTCTTATCTTCCAGTATGCTTCTTTCAACAACTCAAGAAGTCTTCACTTCTTCCTAGCAGTTTTCCCTGTTGTATGTGTATGGTTAACCTCTATGGGTATCTGCACAATGGCATTCAACTTGAACGGTTTCAACTTTAACCAATCAGTTGTTGATGCTAACGGAAAGATCGTTCCTACTTGGGGTGATGTTCTAAACAGAGCAAACTTAGGTATGGAAGTTATGCACGAAAGAAATGCACACAACTTCCCACTAGACCTAGCATCTGCTGAGTCTACATCAGTTGCTTTAACAGCACCTGCAATTGGTTAA
>1096627721791/cdnaId=1096689433274/pepId=1096689433275	Prochlorococcus Myovirus
TCAGGTGCAGTTGTTCCTTCATCTAACGCAATCGGATTACACTTCTACCCAATGTGGGAAGCAGCTACTGTAGATGAGTGGTTGTACAATGGTGGTCCTTACCAGTTAGTTATTTTCCACTTCCTAATCGGAATCTCCGCATATATGGGAAGACAGTGGGAACTATCATACCGTTTAGGTATGAGACCTTGGATTTGCGTAGCATACAGTGCTCCAGTATCTGCAGCATTTGCAGTATTCTTAGTATACCCATTCGGTCAGGGTTCATTCTCTGATGGTATGCCTCTAGGAATCTCTGGTACATTTAACTTTATGTTCGTATTCCAAGCAGAGCACAATATCCTAATGCACCCATTCCATATGGCTGGTGTAGCAGGTATGTTCGGTGGTTCTCTATTCAGTGCAATGCACGGTTCTCTAGTTACATCTTCTCTAATCAGAGAGACAACAGAGCAAGAGTCACAGAACTATGGATATAAGTTCGGACAAGAAGAAGAAACATACAACATCGTGGCAGCTCACGGTTACTTCGGTAGATTAATCTTCCAGTATGCTTCATTCAACAACTCAAGAAGTTTACACTTCTTCCTAGCAGTATTCCCAGTAGTCTGCGTATGGTTAACCTCAATGGGTATCTGTACAATGGCATTCAACCTTAACGGTTTCAACTTCAACCAATCAGTTGTAGATGCAAACGGTAAGATTGTTCCAACTTGGGGAGATGTTCTTAACAGAGCAAACTTAGGAATGGAAGTAATGCACGAGAGAAATGCACACAACTTCCCACTAGACCTTGCATCTNNN
>1096627058848/cdnaId=1096699110002/pepId=1096699110003	Prochlorococcus Myovirus
ATGACAACTCTTTCAAAACAAGGCAGAGGTGGTCTCCTACAGGGATGGCCAGAGTTCTGCGAATGGGTAACATCAACTAACAACAGAATCTACGTTGGATGGTTTGGTGTACTCATGATTCCATGCTTACTCACAGCAGCAGCATGTTTCATCGTTGCATTTATCGCAGCACCTCCAGTCGATATCGACGGAATCAGAGAGCCTGTAGCAGGTTCTTTCATGTATGGTAACAACATCATCTCAGGTGCAGTTGTTCCTTCATCAAACGCAATCGGATTACACTTCTACCCAATCTGGGAAGCAGCTACTGTAGATGAGTGGTTGTACAATGGTGGTCCTTACCAGTTAGTAATTTTCCACTTCCTAATCGGAATCTCCGCATATATGGGAAGACAATGGGAACTATCATACCGTTTAGGTATGAGACCTTGGATTTGCGTAGCATACAGTGCTCCAGTATCTGCAGCATTTGCAGTATTCTTAGTATACCCATTCGGTCAGGGTTCATTCTCTGATGGTATGCCACTAGGAATCTCTGGTACATTTAACTTTATGTTCGTATTCCAAGCAGAGCACAATATCCTAATGCACCCATTCCATATGGCTGGTGTAGCAGGTATGTTTGGTGGTTCTCTATTCAGTGCAATGCACGGTTCTCTAGTTACATCTTCTCTAATCAGAGAGACAACAGAGCAAGAGTCACAGAACTATGGATATAAGTTCGGACAAGAAGAAGAAACATACAACATCGTGGCAGCACACGGTTACTTCGGTAGATTAATCTTCCAGTATGCTTCATTCAACAACTCAAGAAGTCTTCACTTCTTCCTAGCAGTATTCCCAGTAGTCTGCGTATGGTTAACCTCAATGGGTATCTGTACAATGGCATTCAACCTTAACGGTTTCAACTTCAACCAATCAGTTGTAGATGCAAACGGTAAGATTGTTCCAACTTGGGGAGATGTTCTTAACAGAGCAAACTTAGGAATGGAAGTTATGCACGAGAGAAATGCACACAACTTCCCACTAGACCTAGCATCTGCTGAGTCTTCACAGGTTGCTTTAACAGCACCTACAATCGGTTAA
>1096627319648/cdnaId=1096699119462/pepId=1096699119463	Prochlorococcus Myovirus
ATAAACGTCTTACTAATGACAACTCTTTCAAATACACGCAGACAGGGTGGTCTCCTACAAGGGTGGCCTGAGTTTTGCGAGTGGGTTACATCAACAGACAACAGAATTTACGTTGGATGGTTCGGTGTTCTCATGATTCCATGCTTACTCACAGCAGCAGCATGTTTTATCGTTGCTTTCATAGCAGCACCTCCAGTCGATATCGACGGAATCAGAGAGCCAGTTGCTGGTTCTTTAATGTATGGTAACAACATCATCTCTGGTGCAGTTGTTCCATCATCAAACGCTATCGGTTTACACTTCTACCCAATTTGGGAAGCAGCAACAATCGATGAGTGGTTATACAACGGTGGCCCATACCAGTTGGTAATCTTCCACTTCCTTATCGGAATCTCTGCCTACATGGGTAGACAGTGGGAATTATCATACAGACTAGGTATGAGACCATGGATATGTGTAGCATATTCAGCACCTGTATCTGCTGCAATGGCAGTATTCCTAGTATACCCATTTGGTCAGGGATCTTTCTCAGACGGTATGCCTTTAGGAATTTCTGGAACATTCAACTTTATGTTCGTATTCCAAGCAGAGCATAACATACTAATGCACCCATTCCATATGGCTGGTGTAGCAGGTATGTTCGGTGGTTCTCTATTCAGTGCAATGCACGGTTCTCTAGTTACATCTTCTCTAATTAGAGAGACAACAGAGCAAGAGTCACAGAACTACGGATACAAGTTCGGTCAAGAAGAAGAAACATACAACATTGTAGCTGCACACGGTTACTTTGGTCGTCTTATCTTCCAGTATGCTTCTTTCAACAACTCAAGAAGTCTTCACTTCTTCCTAGCAGTATTCCCAGTTGTATGCGTATGGTTAACATCCATGGGTATATGCACAATGGCATTCAACCTTAACGGTTTCAACTTCAACCAATCAGTG
>1096520832075/cdnaId=1096694079902/pepId=1096694079903	Prochlorococcus Myovirus
TTATTACAAATGACAACCTCAAATATCACACGCAGATCAGGTGGACTTCTTAAAGGATGGCCTGAGTTCTGTGAGTGGGTAACATCTACTGACAACAGAATTTATGTTGGTTGGTTTGGTGTACTCATGATCCCATGCTTACTCACTGCAGCAGCATGTTTCATCGTTGCTTTCATAGCAGCACCTCCTGTCGATATCGACGGAATCAGAGAACCAGTAGCGGGTTCTTTCATGTATGGTAACAACATCATCTCAGGTGCAGTTGTTCCTTCATCAAACGCTATAGGTCTACACTTCTACCCAATCTGGGAAGCAGCAACCATGGATGAATGGTTGTACAATGGTGGTCCTTATCAGTTAGTTATTTTCCACTTCCTAATCGGTATCTCAGCATACATGGGAAGACAGTGGGAACTATCATACAGATTAGGTATGAGACCTTGGATCTGTGTTGCTTATTCAGCACCAGTATCAGCAGCATTCGCTGTATTCTTAGTGTATCCTTTCGGTCAGGGATCTTTCTCAGACGGAATGCCTTTAGGTATCTCAGGTACTTTTAACTTCATGTTCGTGTTCCAAGCAGAGCATAACATTCTAATGCATCCTTTCCACATGGCAGGAGTAGCAGGAATGTTTGGGGGAGCACTCTTCAGTGCAATGCACGGTTCTTTAGTTACATCATCTCTAATCAGAGAAACTACAGAAGTTGAGTCTCAGAACTATGGTTACAAGTTCGGACAAGAAGAGGAGACATACAATATAGTTGCTGCTCATGGATACTTTGGTAGATTAATCTTCCAGTATGCATCATTCAACAACAGCAGAAGTTTACACTTCTTCCTTGCTGTATTCCCAGTTGTTTGTGTATGGTTAACTTCAATGGGTATCTGCACAATGGCATTCAACCTTAACGGTTTCAACTTCAACCAGTCAGTTGTTGATGCAAACGGTAAGATTGTTCCTACATGGGGTGACGTTCTTAACAGAGCAAACCTAGGTATGGAAGTAATGCACGAGCGTAACGCTCACAACTTCCCACTAGACCTAGCATGTGCTGAGTCTACAGAGGTTGCTTTAACTGCACCATCTATCGGT
>1096627032050/cdnaId=1096697628776/pepId=1096697628777	Prochlorococcus Myovirus
GATGCCCTACTTAACGTCTTACTAATGACAACTCTTTCAAAACAACGCAGTACAGGACTACTACAAGGGTGGCGTGAGTTCTGTGAGTGGGTTACATCTACAAACAACAGAATTTATGTTGGTTGGTTCGGTGTTCTCATGATCCCATGCTTGCTAACAGCAGCAGCATGTTTCATCGTTGCATTTATTGCAGCACCTCCAGTCGATATCGACGGAATCAGAGAACCAGTTGCGGGTTCTTTCATGTATGGTAACAACATCATCTCTGGTGCAGTTGTTCCATCTTCAAACGCAATCGGACTACACTTCTACCCAATCTGGGAAGCAGCAACCGTAGATGAATGGTTGTATAATGGTGGTCCTTACCAGTTGGTAATCTTCCACTTCCTTATTGGTATCTCAGCATACATGGGAAGACAGTGGGAACTATCATACAGACTAGGCATGCGTCCTTGGATCTGTGTTGCATACTCTGCACCAGTTTCAGCAGCATTCGCTGTATTCTTAGTATACCCATTCGGTCAGGGTTCTTTCTCTGATGGTATGCCACTAGGTATCTCAGGAACTTTCAACTTCATGTTCGTGTTCCAAGCAGAGCATAACATTCTAATGCATCCTTTCCACATGGCAGGAGTAGCAGGAATGTTCGGAGGATCTTTATTCTCAGCAATGCATGGTTCTCTTGTTACATCTTCTCTAATCAGAGAAACAACAGAGCAAGAGTCACAGAACTATGGTTACAAGTTCGGACAAGAAGAAGAAACATACAACATAGTAGCAGCACACGGTTACTTTGGTCGTCTTATCTTCCAGTATGCTTCATTCAACAACTCAAGAAGTCTTCACTTCTTCCTAGCAGTTTTCCCTGTTGTATGTGTATGGTTAACCTCTATGGGTATCTGCACAATGGCATTCAACTTGAACGGTTTCAACTTTAACCAATCAGTTGTTGATGCTAACGGAAAAATCGTCCCAACATGGGGTGATGTTCTAAACAGAGCAAACTTAGGTATGGAAGTTATGCATGAGAGAAATGCACACAACTTCCCACTAGACCTAGCATCTGCTGAGTCTACAACAGTTGCTTTAACAGCACCTTCAATCGGTTAA
>1096520788350/cdnaId=1096694089160/pepId=1096694089161	Prochlorococcus Myovirus
CAGAATGGTCTCCTACAGGGATGGCCAGAGTTCTGTGAGTGGGTAACATCAACTAACAACAGAATCTATGTTGGTTGGTTCGGTGTACTCATGATTCCATGCTTACTCACAGCAGCAGCATGTTTCATCGTTGCATTCATCGCAGCACCTCCTGTCGATATCGACGGAATCAGAGAACCTGTAGCAGGTTCTTTCATGTATGGTAACAACATCATCTCTGGTGCTGTAGTTCCATCTTCAAACGCAATCGGTCTACACTTCTACCCAATTTGGGAAGCAGCAACCGTAGATGAGTGGTTATACAACGGTGGTCCTTACCAGTTGGTAATCTTCCATTTCCTAATCGGAATCTCTGCCTACATGGGTAGACAGTGGGAATTATCATACAGATTAGGTATGAGACCTTGGATTTGTGTAGCATACTCCGCTCCAGTATCTGCAGCATTTGCAGTATTCCTTGTATACCCATTTGGTCAGGGTTCATTCTCTGATGGTATGCCTCTAGGTATTTCTGGAACATTCAACTTCATGTTTGTATTCCAAGCAGAACACAATATCCTAATGCATCCTTTCCATATGGCAGGTGTAGCAGGTATGTTCGGTGGTTCACTATTCAGTGCTATGCACGGTTCTCTAGTTACATCTTCTCTAATCAGAGAGACAACAGAGCAAGAGTCACAGAACTATGGATATAAGTTCGGACAAGAAGAAGAAACATACAACATCGTGGCAGCACACGGTTACTTCGGTAGATTAATCTTCCAGTATGCTTCATTCAACAACTCAAGAAGTCTACACTTCTTCCTAGCAGTTTTCCCTGTTGTATGTGTATGGTTAACCTCTATGGGTATCTGCACAATGGCATTCAACTTGAATGGTTTCAACTTTAACCAATCAGTTGTTGATGCTAACGGAAAGATCGTTCCTACATGGGGCGACGTTCTTAACAGAGCAAACCTAGGTATGGAAGTTATGCATGAAAGAAATGCACACAACTTCCCACTTGACCTTGCATCTGCAGAGTCAACAACAGTTGCTTTAACAGCACCTGCAATCGGTTAA
>1096627390455/cdnaId=1096701253376/pepId=1096701253377	Prochlorococcus Myovirus
ATACTTATATTAAGTCATCTCAGATGGCTTTTTTTATATTCATTACAACGGACTATTATGGCAACATCAGTTCTACAGCGTCGGAAACAATCCGAGTTGTTAGGAGGATGGCAAGACTTTTGTGAGTGGGTTACATCAACAGACAACAGACTATACGTTGGTTGGTTTGGTGTTTTAATGATTCCTTGCTTACTTACAGCTGCAGCTTGTTTCATCGTTGCGTTCATAGCAGCTCCTCCTGTAGACATAGACGGTATACGTGAGCCAGTATCTGGTTCTTTTCTTTATGGAAACAACATCATCTCAGGAGCAGTCGTTCCCAGCTCAAACGCAATCGGACTCCACTTCTATCCCATCTGGGAAGCAGGCACTCTCGACGAGTGGCTCTACAACGGAGGACCATATCAATTGGTTATCTTCCACTTCCTTATCGGTATCTCAGCTTACATGGGACGCCAATGGGAACTTAGTTACAGACTAGGCATGCGTCCTTGGATCTGTGTAGCTTACTCAGCTCCAGTTTCAGCAGCCTTCGCTGTATTTCTTGTATATCCTTTCGGTCAGGGATCATTCTCTGACGGTATGCCTTTAGGTATATCAGGTACGTTCAACTTCATGTTCGTGTTCCAAGCAGAACACAACATACTTATGCACCCATTCCACATGGCTGGTGTTGCAGGTATGTTCGGTGGTAGTCTCTTCAGTGCAATGCACGGTTCACTAGTTACATCTTCTTTAATTAAGGAGACAACAGAGAACGAGAGTCAAAACTACGGCTATAAGTTTGGACAAGAAGAGGAAACATATAACATCGTTGCAGCTCATGGCTACTTCGGTCGTTTAATTTTCCAATATGCTTCATTCAATAACAGCAGAAGTCTTCACTTCTTCTTAGCAGTATTCCCTGTAGTTTGCGTATGGCTAACTTCAATGGGTATCTGCACAATGGCATTTAACCTAAATGGTTTTAACTTCAACCAATCAATTGTTGATTCTAATGGTAAGGTCGTTCCTACATGGGCAGACGTTCTTAACAGAGCTAACTTAGGCTTTGAAGTTATGCACGAGCGTAATGCTCACAACTTCCCACTTGATCTAGCTTGTGCTGAATCTACTCAGGTTGCTCTATCAGCTCCAGCTATAGGT
>1096627747690/cdnaId=1096689774156/pepId=1096689774157	Prochlorococcus Myovirus
GTGGGATTATCTTACAGACTAGGAATGAGACCATGGATCTGTGTAGCATACTCAGCTCCAGTATCAGCAGCATTTGCTGTATTCTTAGTATACCCATTTGGTCAGGGATCTTTCTCTGATGGTATGCCTCTAGGTATATCTGGTACGTTCAACTTCATGTTCGTGTTCCAAGCAGAACACAACATACTAATGCACCCATTCCACATGGCTGGTGTTGCTGGTATGTTCGGTGGTAGTCTCTTCAGTGCAATGCACGGTTCACTTGTTACATCTTCTCTAATCAGAGAGACAACAGAGAACGAGAGTCAAAACTATGGCTATAAGTTTGGACAAGAAGAAGAAACATACAACATTGTAGCTGCTCATGGTTACTTTGGTCGTCTTATCTTCCAGTATGCTTCTTTCAACAACTCAAGAAGTCTTCACTTCTTCCTAGCAGTTTTCCCTGTTGTATGTGTATGGTTAACCTCAATGGGTATCTGTACAATGGCATTCAACCTTAATGGATTCAACTTCAACCAGTCTGTAGTAGACGCTAATGGTAAGATTGTTCCAACATGGGGAGATGTTCTTAACAGAGCAAACTTAGGAATGGAAGTTATGCATGAGAGAAATGCACACAACTTCCCACTAGACCTAGCATGTGCTGAGTCTACAACAGTTGCTTTAACAGCACCTTCAATTGGT
>1096627731276/cdnaId=1096689653444/pepId=1096689653445	Prochlorococcus Myovirus
TTCTTGTATGGTAACAACATCATCTCTGGTGCTGTAGTTCCATCTTCAAACGCAATCGGTCTACACTTCTACGCAATGTGGGAAGCAGCAACTGTAGATGAATGGTTGTATAATGGTGGTCCTTACCAGCTAGTTATTTTCCACTTCCTTATCGGAATTTCCGCATATATGGGAAGACAGTGGGAATTATCATACCGTTTAGGTATGAGACCTTGGATTTGTGTAGCATACAGTGCTCCAGTATCTGCAGCATTTGCAGTATTCTTAGTATACCCATTCGGTCAGGGTTCATTCTCTGATGGTATGCCACTAGGAATCTCTGGTACATTTAACTTTATGTTCGTATTCCAAGCAGAGCACAACATTCTTATGCACCCATTCCATATGGCTGGTGTAGCAGGTATGTTCGGTGGTTCACTATTCAGTGCTATGCACGGTTCACTTGTAACTTCATCTCTAATCAGAGAGACAACTGAGCAAGAATCTCAGAACTATGGTTACAAGTTCGGACAAGAAGAAGAAACATACAACATCGTGGCAGCACACGGTTACTTCGGTAGATTAATCTTCCAGTATGCTTCATTCAACAACTCAAGAAGTCTCCACTTCTTCCTCGCAGTATTCCCAGTAGTCTGTGTTTGGTTAACTTCAATGGGTATTTGCACAATGGCATTTAACCTAAATGGATTTAACTTCAACCAGTCTGTTGTTGATGCTAACGGAAAAATCGTTCCAACTTGGGGCGATGTTCTTAACAGAGCAAACTTAGGAATGGAAGTTATGCACGAAAGAAATGCACACAACTTCCCACTAGACCTAGCATCTGCTGAGTCTTCACAGGTTGCTTTAACAGCACCTACAATCGGT
>1096626985974/cdnaId=1096697646376/pepId=1096697646377	Prochlorococcus Myovirus
ATTACTGGAAATAAGTTTCGCATCTACCCTGATGCCCTACTTAACGTCTTACTAATGACAACTCTTTCAAAACAACGCAGTACAGGACTACTACAAGGGTGGCCTGAGTTCTGTGAGTGGGTTACATCAACAAACAACAGAATTTATGTTGGTTGGTTCGGTGTTCTCATGATCCCATGCTTGCTAACAGCAGCAGCATGCTTCATCGTTGCATTTATTGCAGCACCTCCAGTCGATATCGACGGAATCAGAGAACCAGTTGCGGGTTCTTTCATGTATGGTAACAACATCATCTCTGGTGCAGTTGTTCCATCTTCAAACGCAATCGGACTACACTTCTACCCAATCTGGGAAGCAGCTACTGTAGATGAGTGGTTGTATAATGGTGGTCCTTACCAGTTGGTAATCTTCCACTTCCTTATTGGTATCTCAGCATACATGGGAAGACAGTGGGAACTATCATACAGACTAGGCATGCGTCCTTGGATCTGTGTTGCATACTCTGCACCAGTTTCAGCAGCATTCGCTGTATTCTTAGTATACCCATTCGGTCAGGGTTCTTTCTCTGATGGTATGCCACTAGGTATCTCAGGAACTTTCAACTTCATGTTTGTGTTCCAAGCAGAGCATAACATTCTAATGCACCCATTCCATATGGCAGGAGTAGCAGGAATGTTCGGAGGATCTTTATTCTCAGCAATGCATGGTTCTCTTGTTACATCTTCTCTAATCAGAGAAACAACTGAGCAAGAGTCACAGAACTATGGTTACAAGTTCGGACAAGAAGAAGAGACATACAATATCGTGGCAGCACACGGTTACTTCGGTAGATTAATCTTCCAGTATGCTTCATTCAACAACTCAAGAAGTCTTCACTTCTTCCTAGCAGTTTTCCCTGTTGTATGTGTATGGTTAACCTCTATGGGTATCTGCACAATGGCATTCAACCTTAACGGTTTCAACTTCAACCAATCAGTTGTAGATGCTAACGGTAAGATTGTTCCTACATGGGGCGACGTTCTTAACAGAGCAAACCTAGGT
>1096627572272/cdnaId=1096688397272/pepId=1096688397273	Prochlorococcus Myovirus
ATGCTATTGGTCTACACTTCTACCCCAATCTGGGAAGCAGCAACAGTAGATGAATGGTTATACAATGGCGGTCCTTACCAGTTGGTAATCTTCCACTTCCTTATTGGAATCTCTGCTTACATGGGCAGACAGTGGGAACTATCATACAGATTAGGTATGAGACCTTGGATATGTGTAGCATATTCAGCACCTGTATCTGCAGCATTTGCAGTATTCTTAGTATACCCATTTGGTCAGGGTTCATTCTCTGATGGTATGCCTCTAGGTATCTCAGGTACGTTCAACTTTATGTTCGTGTTCCAAGCAGAGCACAACATACTAATGCATCCATTCCATATGGCTGGTGTAGCAGGTATGTTCGGTGGTAGTCTCTTCAGTGCAATGCACGGTTCTTTAGTTACTTCATCTCTAATCAGAGAAACAACAGAGAACGAGAGTCAAAACTACGGCTATAAGTTCGGACAAGAAGAAGAAACATACAACATCGTGGCAGCTCACGGTTACTTCGGTAGATTAATCTTCCAGTATGCTTCATTCAACAACTCAAGAAGTTTACACTTCTTCCTAGCAGTATTCCCAGTAGTCTGCGTATGGTTAACCTCAATGGGTATCTGTACAATGGCATTCAACCTTAACGGTTTCAACTTCAACCAATCAGTTGTAGATGCAAACGGTAAGATTGTTCCAACATGGGGAGATGTTCTTAACAGAGCAAACTTAGGAATGGAAGTAATGCACGAGAGAAATGCACACAACTTCCCACTAGACCTAGCATCTGCTGAGTCTACACAGGTTGCTTTATCAGCACCTACAATTGGT
>1096626931584/cdnaId=1096697515142/pepId=1096697515143	Prochlorococcus Myovirus
ATGACAACTATTTCAAGAAAACGCAGTGGCGGTCTCCTAGCAGGTTGGCCAGAGTTCTGCGAATGGGTGACATCAACTAACAACAGATTATATGTTGGTTGGTTCGGTGTACTCATGATCCCATGCTTACTCACAGCAGCAGCATGTTTTATCGTAGCTTTTATCGCTGCGCCACCTGTAGATATTGACGGCATCAGAGAACCTGTATCAGGTGCTTTAATGTATGGAAACAATATCATCTCAGGTGCAGTTGTTCCTTCATCAAATGCAATTGGTCTACACTTCTACCCTATATGGGAAGCAGCAACAGTAGATGAGTGGTTGTATAATGGTGGTCCTTACCAGTTGGTAATCTTCCACTTCCTTATCGGTATCTCAGCATACATGGGAAGACAGTGGGAATTATCATACAGACTAGGTATGAGACCTTGGATCTGTGTTGCATATTCAGCACCAGTTTCAGCAGCATTCGCTGTATTCCTTGTATACCCATTCGGTCAGGGATCTTTCTCAGACGGAATGCCTTTAGGTATCTCAGGTACGTTCAACTTTATGTTCGTGTTCCAAGCAGAGCACAATATACTAATGCATCCTTTCCATATGGCGGGAGTAGCAGGTATGTTCGGTGGTAGTCTCTTCAGTGCAATGCACGGTAGCTTAGTTACATCTTCTTTAATAAGAGAAACTACAGAAACAGAGAGTCAAAACTACGGCTATAAGTTCGGACAAGAAGAAGAAACATACAACATAGTAGCAGCACATGGTTACTTTGGTCGTCTTATCTTCCAGTATGCTTCATTCAACAACTCTAGATCTTTACACTTCTTCCTAGCAACATTCCCAGTTGTTTGTGTATGGTTAACTTCAATGGGTATATGCACAATGGCATTTAACCTAAACGGATTTAACTTTAACCAATCAGTTGTAGATGCTAATGGAAAGATCGTCCCTACATGGGGTGATGTTCTTAACAGAGCAAACTTAGGTATGGAAGTAATGCATGAAAGAAATGCACACAACTTCCCACTTGATCTTGCTTCAGCAGACACAACAGAGGTTGCTTTAACAGCACCATCTATTGGT
>1096627736093/cdnaId=1096689553534/pepId=1096689553535	Prochlorococcus Myovirus
CTGTGGCCAGAGTTCTGTGAGTGGGTAACATCTACAAACAACAGAATATATGTTGGATGGTTCGGTGTACTCATGATTCCATGCTTGCTAACAGCAGCAGCATGCTTTATCGTTGCTTTCATAGCAGCACCTCCAGTCGATATCGACGGAATCAGAGAGCCTGTAGCAGGTTCTTTCTTGTATGGTAACAACATCATCTCTGGTGCAGTTGTTCCATCTTCAAACGCTATCGGTTTACACTTCTACCCAATTTGGGAAGCAGCAACCGTAGACGAGTGGTTATACAACGGTGGTCCTTACCAGTTGGTAATCTTCCACTTCCTAATCGGAATTTCCGCATATATGGGAAGACAGTGGGAATTATCATACAGATTAGGTATGAGACCTTGGATTTGTGTAGCATACTCTGCTCCAGTATCTGCTGCTTTCGCAGTATTCTTAGTTTACCCATTCGGTCAGGGTTCATTCTCAGACGGTATGCCTCTAGGAATTTCTGGAACATTTAACTTCATGTTCGTGTTCCAAGCAGAGCATAACATCCTTATGCACCCCTTCCATATGGCAGGTGTAGCAGGTATGTTTGGTGGTTCACTATTCAGTGCTATGCACGGTTCACTTGTTACTTCATCCTTAATCAGAGAGACAACAGAAAATGAATCTCAAAATTATGGGTATAAGTTTGGACAAGAAGAAGAGACATACAACATTGTCGCTGCTCACGGATATTTCGGTAGACTTATCTTCCAATATGCGTCTTTTAACAACAGCAGAAGTCTCCACTTCTTCCTCGCTGTATTCCCAGTAGTTTGTGTGTGGTTAACCTCTATGGGTATCTGCACAATGGCATTCAACCTAAATGGTTTCAACTTTAACCAATCAGTTGTTGATGCTAACGGAAAAATCGTTCCAACATGGGGCGACGTTCTTAACAGAGCAAACTTAGGAATGGAAGTAATGCACGAAAGAAATGCACACAACTTCCCACTAGAC
>1096626942034/cdnaId=1096697205718/pepId=1096697205719	Prochlorococcus Myovirus
GCATATTCAGCACCTGTATCTGCAGCATCGCAGTATCTTAGTATATCCATTCGGTCAGGGTCTTTCTCAGACGGAATGCCACTAGGTATATCTGGTACATTTAACTTCATGTTCGTATTCCAAGCAGAGCATAACATTCTAATGCATCCTTTCCACATGGCAGGAGTAGCAGGAATGTTCGGAGGATCTTTATTCTCAGCAATGCACGGTTCTTTAGTTACATCTTCTCTAATCAGAGAAACAACTGAAACAGAATCACAGAACTACGGATACAAGTTCGGACAAGAAGAAGAAACATATAACATAGTAGCAGCACACGGTTACTTTGGTCGTCTTATCTTCCAGTATGCTTCTTTCAACAACTCAAGAAGTTTACACTTCTTCCTAGCAGTGTTCCCAGTTGTATGTGTATGGTTAACCTCTATGGGTATCTGTACAATGGCATTCAACTTGAACGGATTTAACTTCAACCAATCAGTTGTTGATGTTAATGGTAAAGTTATCCCAACATGGGGTGACGTTCTAAACAGAGCAAACCTAGGTATGGAAGTAATGCACGAAAGAAATGCACACAACTTCCCATTAGACTTAGCATCTGCAGAGTCTTCACAGGTTGCACTAACAGCACCTGCAATCGGTTAA
>1096626980834/cdnaId=1096697207008/pepId=1096697207009	Prochlorococcus Myovirus
ATAACGGAAGGGTGTTGCTTTCAACACCGACACTGCTCTCAAACCAAGACCTATAGGCAGTATAATACTTCGTCTTTCATATCCAGTAGTGAGGGATTACTGGAAATAAGTTTCGCATCTACCCTTGATGCCCTACTTAAAAACGTCTTACTAATGACAACTTCAAATCTAACACGCAGACAAGGTGGAATCCTACAGGGATGGCCTGAGTTCTGTGAGTGGGTAACATCAACAAACAACAGACTTTATGTTGGTTGGTTTGGTGTTCTAATGATCCCATGTCTATTAACAGCAGCTGCATGCTTCATCGTTGCATTTATCGCTGCACCTCCAGTCGATATCGACGGAATCAGAGAGCCAGTTGCTGGTTCTTTAATGTATGGAAACAACATCATTTCTGGTGCAGTTGTTCCATCATCCAACGCAATCGGTTTACACTTCTACCCAATCTGGGAAGCAGCAACCGTAGATGAGTGGCTCTATAATGGTGGCCCTTACCAGTTGGTAATCTTCCACTTCCTCATTGGTGTATCTGCATACATGGGCAGACAGTGGGAACTATCATACAGATTAGGTATGAGACCTTGGATCTGTGTTGCTTACTCAGCACCAGTATCTGCAGCATTTGCTGTATTCCTTGTATACCCATTCGGTCAGGGATCTTTCTCAGACGGAATGCCTTTAGGTATCTCAGGTACTTTTAACTTTATGTTCGTGTTCCAAGCAGAGCATAACATTCTAATGCATCCTTTCCACATGGCAGGAGTAGCAGGAATGTTTGGGGGAGCACTCTTCAGTGCAATGCACGGTTCTTTAGTTACATCATCTCTAATCAGAGAAACTACAGAAGTTGAGTCTCAGAACTACGGTTATAAGTTCGGACAAGAAGAGGAGACATACAACATAGTTGCTGCTCATGGATACTTCGGTAGATTAATCTTCCAGTATGCATCATTCAACAACAGCAGAAGTTTACACTTCTTCCTTGCTGTATTCCCAGTAGTTTGTGTATGGTTAACTTCAATGGGTATCTGCACAATGGCATTCAACCTAAACGGTTTCAACTTCAACCAGTCAGTTGTTGATGCAAACGGTAAGATTGTTCCTACATGGGGTGACGTTCTTAACAGAGCAAACCTAGGTATGGAAGTAATGCAC
>1096627715562/cdnaId=1096689622996/pepId=1096689622997	Prochlorococcus Myovirus
ATTGCTGCTCCTCCTGTCGATATCGACGGAATCAGAGAGCCTGTAGCAGGTTCATTTATGTATGGTAACAACATCATCTCTGGTGCAGTTGTTCCATCATCAAACGCAATCGGATTACACTTCTACCCAATTTGGGAAGCAGCCACTATGGATGAGTGGTTATACAACGGTGGTCCTTATCAGTTGGTTATCTTCCACTTCCTTATCGGAATATCTGCTTACATGGGCAGACAGTGGGAATTATCATACAGACTAGGTATGAGACCTTGGATTTGTGTAGCATATTCAGCTCCAGTATCTGCTGCCTTTGCAGTATTCTTAGTATACCCATTCGGTCAGGGATCTTTCTCTGATGGTATGCCTCTAGGAATTTCTGGTACGTTCAACTTTATGTTCGTGTTCCAAGCAGAGCACAACATACTAATGCACCCTTTCCACATGGCTGGTGTTGCAGGTATGTTCGGTGGTAGTCTCTTCAGTGCAATGCACGGTTCTTTAGTTACTTCATCTCTAATCAGAGAAACTACAGAAACAGAGAGTCAAAACTACGGCTATAAGTTCGGACAAGAAGAGGAAACATATAACATCGTTGCTGCACACGGTTACTTCGGAAGACTCATATTCCAATATGCTTCTTTCAATAACTCAAGAAGTTTACACTTCTTCCTAGCAACATTCCCAGTTGTATGTGTATGGTTAACCTCTATGGGTATCTGCACAATGGCATTCAACTTGAACGGTTTCAACTTTAACCAGTCTGTAGTTGATGCTAACGGAAAGATCGTTCCAACATGGGGCGACGTTCTTAACAGAGCAAACTTGGGTATGGAAGTTATGCATGAGAGAAATGCACACAACTTCCCATTAGACTTAGCATCTGCTGAGACT
>1096627054082/cdnaId=1096698059112/pepId=1096698059113	Prochlorococcus Myovirus
ATAAACGTCTTACTAATGACAACTCTTTCAAATACACGCAGACAGGGTGGTCTCCTACAAGGGTGGCCTGAGTTTTGCGAGTGGGTTACATCTACAAACAACCGCATCTATGTTGGTTGGTTCGGTGTTCTCATGATTCCATGCTTACTCACAGCAGCAGCATGTTTTATCGTTGCTTTCATAGCAGCACCTCCAGTCGATATCGACGGAATCAGAGAGCCTGTAGCAGGTTCTTTCATGTATGGTAACAATATCATCTCTGGTGCAATTGTTCCATCATCAAACGCAATCGGTTTACACTTCTACCCAATTTGGGAAGCAGCAACCGTAGACGAATGGTTATACAACGGTGGCCCATACCAGTTGATAATCTTCCACTTCCTAATCGGAATCTCTGCCTACATGGGTAGACAGTGGGAATTATCATACAGACTAGGTATGAGACCATGGATTTGTGTAGCATATTCAGCACCTGTATCTGCAGCATTTGCAGTATTCTTAGTATACCCATTCGGTCAGGGATCTTTCTCAGACGGTATGCCTCTAGGAATCTCAGGAACATTCAACTTCATGTTTGTGTTCCAAGCAGAGCATAACATTCTTATGCACCCATTCCATATGGCTGGTGTAGCAGGTATGTTCGGTGGTTCTCTATTCAGTGCTATGCACGGTTCACTCGTTACATCTTCTCTAATCAGAGAGACAACAGAGCAAGAGTCACAGAACTATGGATACAAGTTCGGTCAAGAAGAAGAAACATACAACATTGTAGCTGCACACGGTTACTTTGGTCGTCTTATCTTCCAGTATGCTTCTTTCAACAACTCAAGAAGTTTACACTTCTTCCTAGCAGTATTCCCAGTTGTATGCGTATGGTTAACATCCATGGGTATATGCACAATGGCATTCAACCTTAACGGTTTCAACTTCAACCAATCAGTTGTAGATGCAAACGGTAAGATTGTTCCAACATGGGGAGATGTTCTTAACAGAGCAAACCTAGGTATGGAAGTTATGCATGAGAGAAATGCACACAACTTCCCACTAGACTTAGCATCTGCAGAGTCTACAACAGTTGCTCTTTCAGCACCTGCAATCGGTTAA
>1096520835674/cdnaId=1096694498898/pepId=1096694498899	Prochlorococcus Myovirus
TTGGGAGCAGCTACTGTAGATGAGTGGTTGTATAATGGTGGTCCTTACCAGTTAGTTATTTTCCACTTCCTAATCGGAATCTCCGCATATATGGGTAGACAGTGGGAACTATCATACCGTTTAGGTATGAGACCTTGGATTTGCGTAGCATACAGTGCTCCAGTATCTGCAGCATTTGCAGTATTCTTAGTATACCCATTCGGTCAGGGTTCATTCTCTGATGGTATGCCTCTAGGAATCTCTGGTACTTTTAACTTTATGTTCGTGTTCCAAGCAGAGCATAATATCCTAATGCACCCATTCCATATGGCTGGTGTAGCAGGTATGTTCGGTGGTTCTCTATTCAGTGCTATGCACGGTTCTCTAGTTACATCTTCTCTAATCAGAGAGACAACAGAGCAAGAGTCACAGAACTATGGATATAAGTTCGGACAAGAAGAAGAAACATACAACATCGTGGCAGCACACGGTTACTTCGGTAGATTAATCTTCCAGTATGCTTCTTTCAACAACTCAAGAAGTCTACACTTCTTCCTAGCAGTTTTCCCTGTTGTATGTGTATGGTTAACCTCTATGGGTATCTGCACAATGGCATTCAACTTGAATGGTTTCAACTTCAACCAGTCAGTTGTTGATGCTAATGGAAAGATCGTTCCAACATGGGGCGACGTTCTAAACAGAGCAAACTTAGGTATGGAAGTTATGCATGAAAGAAATGCACACAACTTCCCATTAGACCTAGCATCTGCTGAGTCTACAACAGTTGCTTTAACAGCACCTGCAATCGGTTAA
>1096626984839/cdnaId=1096697536636/pepId=1096697536637	Prochlorococcus Myovirus
ATGACAACTCTATCTAGAAGGCAGGGTGGTCTCCTACAGGGATGGCCAGAGTTCTGCGAATGGGTAACATCAACTAACAACAGATTATATGTTGGTTGGTTCGGTGTACTCATGATTCCATGTCTGCTAACAGCTGCAGCATGTTTCGTAGTAGCATTTATTGCTGCACCTCCAGTCGACATCGACGGAATCAGAGAGCCTGTAGCAGGTGCTCTAATGTATGGTAACAACATCATTTCTGGTGCTGTTGTACCTTCATCCAACGCAATCGGTCTACACTTCTACCCAATATGGGAAGCAGCAACCGTAGACGAGTGGCTCTACAACGGTGGGCCTTACCAGTTGGTTATCTTCCACTTCTTAATCGGTATCTCCGCATACATGGGAAGACAGTGGGAATTATCATACCGCTTAGGTATGAGACCTTGGATCTGTGTTGCATACTCAGCTCCAGTATCAGCAGCATTTGCTGTATTCTTAGTGTACCCTTTCGGTCAGGGATCTTTCTCAGACGGTATGCCATTAGGTATCTCAGGTACATTTAACTTCATGTTCGTGTTCCAGGCAGAACATAACATTCTTATGCACCCATTCCATATGGCTGGTGTTGCTGGTATGTTCGGAGGAAGTTTATTCTCAGCTATGCACGGTTCACTTGTAACTTCATCACTTATCAGAGAGACAACAGAAGATGAAAGTCAAAATTATGGCTATAAGTTTGGACAAGAAGAAGAGACATACAACATTGTCGCTGCTCACGGATATTTCGGTAGACTTATCTTCCAATATGCGACTTTTAACAACTCAAGAAGTCTTCACTTCTTCCTCGCAGTATTCCCAGTAGTCTGCGTATGGTTAACATCTATGGGTATTTGTACAATGGCATTTAACCTTAATGGATTTAACTTCAACCAATCAGTTGTTGATGTTAACGGAAAGATCATTCCTACATGGGGTGATGTTCTAAACAGAGCAAACTTAGGTATGGAAGTAATG
>1096528583571/cdnaId=1096697760144/pepId=1096697760145	Prochlorococcus Myovirus
GAGAATAGAATCTATGTCGGTTGGTTTGGAGTCCTAATGATTCCTTGCCTTCTTGCTGCTACTACTTGCTTTATCATAGCATTTATTGCTGCTCCTCCCGTTGATATTGACGGGATCCGTGAACCTGTTGCAGGTTCATTCATGTATGGAAACAACATCATTTCTGGTGCTGTGGTTCCATCTTCCAACGCTATTGGATTACACTTCTATCCCATCTGGGAAGCTGCTACTCTTGATGAGTGGTTGTACAACGGTGGTCCTTACCAGTTGGTTATCTTCCACTTCCTTATAGGTATCTCTGCATACATGGGGAGACAGTGGGAGTTATCATACCGTTTAGGTATGAGACCTTGGATCTGTGTTGCATATTCTGCACCAGTATCTGCTGCATTCGCAGTCTTCCTTGTGTATCCTTTCGGTCAAGGATCCTTCTCTGATGGTATGCCTCTAGGTATATCAGGTACATTCAACTTTATGTTTGTATTCCAAGCAGAGCACAACATATTAATGCACCCCTTCCACATGGCAGGTGTAGCAGGTATGTTTGGAGGAGCACTCTTCAGTGCTATGCATGGTTCACTTGTTACATCTTCTCTAATCAGAGAGACAACAGAAAATGAGTCACAGAATTATGGATATAAGTTTGGACAAGAAGAAGAGACATATAATATTGTTGCTGCTCATGGTTATTTTGGTAGACTTATCTTCCAATATGCTTCGTTCAACAACAGTAGAAGTCTTCACTTCTTCCTTGCTACATTCCCTGTGGTCTGTATCTGGCTTACGTCAATGGGCATATGTACAATGGCATTCAACCTTAATGGTTTTAACTTCAACCAGTCGGTTGTTGATGCATCAGGTAAGGTTGTTCCTACTTGGGGTGATGTTCTTAACAGAGCAAACCTTGGTATGGAAGTAATGCACGAGCGTAATGCTCACAACTTCCCACTTGATCTCGCTGCTGCTGAGACTAGTGAAGTTGCACTCGTTGCTCCAGCAATAGGTTGA
>1096520863316/cdnaId=1096695940674/pepId=1096695940675	Prochlorococcus Myovirus
TGGCTATACAATGGTGGTCCTTACCAGCTTGTAATTTTCCACTTCCTAATTGGTATCTCAGCATACATGGGAAGACAGTGGGAATTATCTTACAGACTAGGAATGAGACCATGGATCTGTGTAGCATACTCAGCTCCAGTATCAGCAGCATTTGCTGTATTCTTAGTATACCCATTTGGTCAGGGATCTTTCTCTGATGGTATGCCTCTAGGTATATCTGGTACGTTCAACTTTATGTTCGTGTTCCAAGCAGAACACAACATACTAATGCACCCATTCCATATGGCTGGTGTTGCTGGTATGTTCGGTGGTAGTCTCTTCAGTGCAATGCACGGTTCACTTGTTACATCTTCTCTAATCAGAGAGACAACAGAGAACGAGAGTCAAAACTATGGCTATAAGTTTGGACAAGAAGAAGAAACATACAACATTGTAGCTGCTCATGGTTACTTTGGTCGTCTTATCTTCCAGTATGCTTCTTTCAACAACTCAAGAAGTCTTCACTTCTTCCTAGCAGTTTTCCCTGTTGTATGTGTATGGTTAACCTCAATGGGTATCTGTACAATGGCATTCAACCTTAATGGATTCAACTTCAACCAGTCTGTAGTAGACGCTAATGGTAAGATTGTTCCAACATGGGGAGATGTTCTTAACAGAGCAAACTTAGGAATGGAAGTTATGCATGAAAGAAATGCACACAACTTCCCACTAGACCTAGCATGTGCTGAGTCTACAACAGTTGCTTTAACAGCACCTTCAATTGGTTAA
>1096626929650/cdnaId=1096698135106/pepId=1096698135107	Prochlorococcus Myovirus
ATATCCACTAGTGAAGGGATTAGTGGAAATATAGTATCGCTCTACCCTTTGAGCCCTACTTATTTTAATGTCCTCATGACAACTCTTTCAAGACAACGCAGTACAGGTCTCCTAAAGGGATGGCCAGAATTCTGCGAGTGGGTAACATCAACAGACAACAGAATTTATGTTGGTTGGTTCGGTGTACTCATGATTCCATGTTTGCTCGCAGCAGCAGCATGTTTCATCGTTGCTTTCATCGCAGCACCTCCAGTCGATATCGACGGAATCAGAGAACCAGTAGCGGGTTCTTTCATGTATGGTAACAACATCATCTCTGGTGCAGTTGTTCCTTCATCAAACGCTATCGGTCTACACTTCTACCCAATTTGGGAAGCAGCAACAGTAGACGAATGGTTATACAATGGCGGTCCTTACCAGTTGGTAATCTTCCACTTCCTTATTGGTATCTCAGCATACATGGGAAGACAGTGGGAATTATCATACAGACTAGGTATGAGACCATGGATCTGTGTAGCATATTCAGCACCAGTATCTGCAGCATTCGCAGTATTCTTAGTGTATCCTTTCGGTCAGGGATCTTTCTCAGACGGAATGCCTTTAGGTATCTCAGGTACATTCAACTTCATGTTCGTATTCCAAGCAGAGCATAACATTCTAATGCACCCCTTCCATATGGCAGGTGTAGCAGGTATGTTCGGAGGATCTTTATTCTCAGCAATGCACGGTTCACTTGTTACTTCATCTCTAATCAGAGAAACAACTGAGACAGAATCTCAGAACTATGGTTACAAGTTCGGACAAGAAGAAGAGACATACAACATCGTAGCAGCACACGGTTACTTTGGTAGACTTATCTTCCAATATGCGTCATTCAACAACTCAAGAAGTCTTCACTTCTTCCTCGCAGTATTCCCAGTGGTCTGCGTATGGTTAACATCTATGGGTATTTGCACAATGGCATTTAACCTAAATGGATTTAACTTCAACCAGTCAGTTGTAGATGCAAATGGTAAAGTTGTTCCTACATGGGGTGACGTTCTTAACAGAGCAAACCTAGGTATGGAAGTAATGCACGAGCGTAACGCTCACAACTTCCCATTAGACTTAGCATCTGCTGAGACTACAGAAGTTGCATTAACAGCACCATCTATCGGTTGA
>1096627059342/cdnaId=1096699200006/pepId=1096699200007	Prochlorococcus Myovirus
CCTTGCTTATTAACAGCAGCAGCATGTTTCATAATTGCATTCATTGCTGCACCACCAGTCGATATCGACGGTATTCGTGAACCAGTAGCAGGTTCTTTACTATATGGAAACAACATCATCTCAGGAGCAGTCGTTCCCAGCTCAAACGCAATCGGACTCCACTTCTACCCAATCTGGGAAGCAGCAACAGTGGATGAATGGTTATACAACGGAGGACCATATCAACTCGTTATATTCCACTTCCTCATCGGTGCTTCAGCTTATATGGGACGACAGTGGGAACTTAGTTATAGACTCGGAATGAGACCTTGGATCTGTGTAGCTTATTCAGCTCCAGTATCTGCAGCTTTCGCAGTATTCCTTGTTTATCCATTTGGTCAGGGATCTTTCTCAGACGGAATGCCACTAGGTATCTCTGGTACATTTAACTTCATGTTCGTTTTCCAGGCAGAGCACAACATTCTTATGCACCCATTCCATATGGCTGGTGTTGCTGGTATGTTCGGAGGAGCTTTATTCTCAGCTATGCACGGTTCACTTGTTACTTCTTCTTTAATTAAAGAAACAACTGAGACAGAATCTCAGAACTATGGTTACAAGTTCGGACAAGAAGAGGAAACATATAACATCGTTGCAGCTCATGGCTACTTCGGTAGATTAGTTTTCCAATATGCATCATTCAACAACAGCAGAAGTCTTCACTTCTTCTTAGCTGTATTCCCAGTTGTTTGTGTGTGGTTAACATCTATGGGTATTTGCACAATGGCATTTACCTAA
>1096627733362/cdnaId=1096689833696/pepId=1096689833697	Prochlorococcus Myovirus
CTCCTACAGGGATGGCCAGAGTTCTGCGAATGGGTAACATCAACAAACAACAGAATCTACGTTGGTTGGTTTGGTGTACTCATGATTCCATGCTTACTCACAGCAGCAGCATGTTTCATCGTTGCATTTATCGCAGCACCTCCAGTCGATATCGACGGAATCAGAGAGCCTGTAGCAGGTTCTTTCTTGTATGGTAACAACATCATCTCAGGTGCAGTTGTTCCTTCATCTAACGCAATCGGATTACACTTCTACCCAATGTGGGAAGCAGCTACTGTAGATGAGTGGCTCTATAATGGTGGTCCTTACCAGTTAGTTATTTTCCACTTCCTAATCGGAATCTCCGCATATATGGGTAGACAGTGGGAACTATCATACCGTTTAGGTATGAGACCTTGGATTTGCGTAGCATACAGTGCTCCAGTATCTGCAGCATTTGCAGTATTCTTAGTATATCCATTCGGTCAGGGTTCATTCTCTGATGGTATGCCTCTAGGAATCTCTGGTACATTTAACTTTATGTTCGTATTCCAAGCAGAGCACAATATCCTTATGCACCCATTCCATATGGCTGGTGTAGCAGGTATGTTCGGTGGTTCTCTATTCAGTGCAATGCACGGTTCTCTAGTTACATCTTCTCTAATCAGAGAGACAACAGAGCAAGAGTCACAGAACTATGGATATAAGTTCGGACAAGAAGAAGAAACATACAACATCGTGGCAGCTCACGGTTACTTCGGTAGATTAATCTTCCAGTATGCTTCATTCAACAACTCAAGAAGTTTACACTTCTTCCTAGCAGTATTCCCAGTAGTCTGCGTATGGTTAACCTCAATGGNNNNN
>1096626936052/cdnaId=1096697735246/pepId=1096697735247	Prochlorococcus Myovirus
ATGACAACCTCAAATCTTTCACGCAGACAGACCAGTCTATTAGCAGGCTGGCCCGAGTTTTGCGAATGGGTAACATCAACTGACAACAGAATCTATGTTGGATGGTTTGGTGTACTCATGATTCCATGTTTGCTCGCAGCAGCAGCATGTTTCATCGTTGCTTTCATCGCAGCACCTCCAGTCGATATCGACGGAATTAGAGAGCCAGTTGCTGGTTCTTTCATGTATGGTAACAACATCATCTCTGGTGCAGTTGTTCCATCATCCAACGCAATCGGTTTACACTTCTACCCTATATGGGAAGCAGCAACCGTAGATGAGTGGCTCTATAATGGTGGCCCATATCAGTTGGTAATCTTCCACTTCCTTATTGGTATCTCAGCATACATGGGAAGACAGTGGGAATTATCATACCGTCTAGGTATGAGACCTTGGATATGTGTAGCATATTCAGCACCTGTATCTGCAGCATTTGCAGTATTCTTAGTGTATCCTTTCGGTCAGGGTTCTTTCTCTGATGGTATGCCTCTAGGTATCTCAGGTACGTTCAACTTTATGTTCGTGTTCCAAGCAGAGCACAACATACTAATGCACCCATTCCATATGGCTGGTGTAGCAGGTATGTTCGGTGGTAGTCTCTTCAGTGCAATGCACGGTTCTTTAGTTACATCTTCTCTAATCAGAGAAACAACTGAGAACGAGAGTCAAAACTACGGCTATAAGTTCGGACAAGAAGAAGAAACATACAACATTGTAGCTGCACACGGTTACTTTGGTCGTCTTATCTTCCAGTATGCTTCTTTCAACAACTCAAGAAGTTTACACTTCTTCCTAGCAGTTTTCCCTGTAGTCTGCGTATGGTTAACCTCAATGGGTATCTGTACAATGGCCTTCAACCTTAACGGTTTCAACTTCAACCAATCAGTTGTTGATGCAAACGGTAAGATTGTCCCTACATGGGGTGACGTTCTTAACAGAGCAAACCTAGGTATGGAAGTTATGCATGAAAGAAATGCACACAACTTCCCACTAGACTTAGCATCTGCAGAGTCTACACAGGTAGCATTAACAGCACCTGCAATCGGT
>1096626960853/cdnaId=1096697905838/pepId=1096697905839	Prochlorococcus Myovirus
GTGTTCTTTTTAACACATTTCAGCTCCCGCTTAACCAAGACCTATGGGAGGATAAATTACGTCTTTTTACCTGTAAGTGAGGGATTTACAGGAATAAGTTTCGCATCTACCCTTGATGCCCTACTTAAAAACGTCTTACTAATGACAACTTCTAATTTAACACGCAGTAGAGGTGGTATCCTACAGGGATGGCCAGAGTTCTGCGAGTGGGTAACATCAACAAACAACAGATTTTATGTTGGTTGGTTTGGTGTTCTCATGATTCCATGTCTGCTAACAGCTGCAGCATGTTTCATCGTTGCTTTCATAGCAGCACCTCCAGTCGATATCGACGGAATCAGAGAGCCAGTTGCTGGTTCTTTAATGTATGGTAATAACATCATCTCTGGTGCAGTTGTTCCATCATCCAACGCAATCGGTTTACACTTCTACCCAATTTGGGAAGCAGCAACCGTAGATGAGTGGCTCTATAATGGTGGCCCTTACCAGTTGGTAATCTTCCACTTCCTCATTGGTGTATCTGCATACATGGGAAGACAGTGGGAACTATCATATCGTTTAGGTATGAGACCTTGGATTTGCGTTGCTTATTCCGCACCTGTATCTGCTGCATTCGCAGTGTTCTTAGTATACCCATTCGGTCAGGGATCTTTCTCAGACGGAATGCCACTAGGTATCTCTGGAACATTCAACTTCATGTTCGTATTCCAAGCAGAGCATAACATATTAATGCACCCATTCCATATGGCTGGTGTTGCTGGTATGTTCGGTGGAGCATTATTCTCCGCAATGCACGGTTCACTTGTAACCTCATCACTTATCAGGGAGACAACAGAAGATGAATCTCAAAATTATGGGTATAAGTTTGGACAAGAAGAAGAGACATACAACATTGTCGCTGCTCACGGATATTTCGGTAGACTTATCTTCCAATATGCGTCTTTTAACAACTCACGTTCGTTACACTTCTTCCTAGCTGTATTCCCAGTAGTTTGTGTATGGTTAACATCTATGGGTATTTGCACAATGGCATTTAACCTCAATGGATTTAACTTCAACCAGTCTGTAGTTGATGCGAACGGAAAGATCGTTCCAACATGGGGCGACGTTCTAAACAGAGCAAACTTAGGTATGGAAGTTATGCATGAAAGAAATGCACACAACTTCCCACTAGACCTAGCATCTGCTGAGTCTACAACAGTTGCTTTATCTGCACCTACAATCGGTTAA
>1096628040040/cdnaId=1096692095294/pepId=1096692095295	Prochlorococcus Myovirus
GTACACATCATTTCTGGTGCTGTTGTTCCTTCTAGCAACGCTATCGGTATGCACTTCTATCCCATCTGGGAAGCTGCAACCATTGATGAATGGTTGTATAATGGAGGTCCATATCAGTTAGTAGTTTTCCACTTCCTTATTGGTATCTGTGCTTACATGGGTCGCCAGTGGGAATTATCATACCGCTTAGGTATGCGTCCATGGATTTGTGTTGCATACTCCGCACCAGTTTCCGCTGCGTTCGCTGTATTCCTCGTATATCCTTTTGGTCAGGGATCTTTCTCTGATGGTATGCCGCTAGGTATATCGGGTACGTTCAACTTCATGTTCGTATTCCAAGCAGAACATAACATTCTGATGCATCCATTCCATATGGCAGGTGTCGCAGGTATGTTCGGTGGTGCTTTGTTCAGTGCTATGCACGGTTCACTAGTTACCTCCTCACTTATCCGTGAAACCACCGAGAATGAATCTCAGAACTACGGTTACAAATTCGGTCAAGAAGAAGAGACCTATAACATTGTTGCTGCTCATGGATACTTCGGACGTTTAATCTTCCAGTATGCATCGTTTAACAACAGTCGAAGTCTTCACTTCTTCCTCGCTGTCTTCCCAGTTGTTTGTATATGGTTGACCTCTATGGGTATATCAACTATGGCATTCAACCTGAATGGATTCAACTTCAACCAATCAATCTTAGATTCATCTGGTAAAGTTGTCCCAACATGGGCAGACGTTCTTAACAGAGCAAACTTAGGTATGGAGGTTATGCATGAGCGTAATGCCCATAATTTCCCTCTAGACCTTGCTGCTGCTGAAGTAACTGAAGTTGCTCTTGTAGCACCTGCTATAGGA
>1096627315747/cdnaId=1096699938878/pepId=1096699938879	Prochlorococcus Myovirus
ATCGCTCTACCCTTTGAGCCCTACTTAACAAACGTCTTACTAATGACAACTTCTAATTTAACACGCAGTAGAGGTGGTATCCTAAAGGGATGGCCAGAGTTCTGCGAGTGGGTAACATCAACAAACAACAGATTATATGTTGGTTGGTTTGGTGTACTCATGATTCCATGCTTGCTAACAGCAGCAGCATGCTTCATCGTTGCATTCATTGCAGCACCTCCTGTCGATATCGACGGAATCAGAGAACCTGTAGCAGGTGCTCTAATGTATGGTAACAACATCATCTCTGGTGCAGTTGTTCCTTCATCTAACGCTATTGGTCTACACTTCTACCCAATCTGGGAAGCAGCAACAGTAGATGAATGGTTATACAACGGTGGCCCTTATCAGTTGGTTATCTTCCACTTCCTTATCGGAATCTCTGCTTATATGGGTAGACAGTGGGAACTATCATACAGATTAGGTATGCGTCCTTGGATCTGTGTAGCATACTCTGCTCCAGTATCTGCAGCATTTGCAGTATTCTTAGTGTATCCTTTCGGTCAGGGATCTTTCTCAGACGGAATGCCACTAGGTATCTCAGGAACATTCAACTTTATGTTCGTATTCCAAGCAGAACACAATATCCTAATGCACCCATTCCATATGGCTGGTGTAGCAGGTATGTTCGGTGGTTCACTATTCAGTGCTATGCACGGTTCTCTAGTTACATCTTCTCTAATCAGAGAGACAACAGAGCAAGAGTCACAGAACTATGGATATAAGTTCGGACAAGAAGAAGAAACATACAACATCGTGGCAGCACACGGTTACTTCGGTAGATTAATCTTCCAGTATGCTTCATTCAACAACTCAAGAAGTCTTCACTTCTTCCTAGCAGTTTTCCCTGTTGTATGTGTATGGTTAACCTCTATGGGTATCTGCACAATGGCATTCAACTTGAATGGTTTCAACTTTAACCAATCAGTTGTTGATGCTAACGGAAAGATCGTTCCAACTTGGGGCGACGTTCTTAACAGAGCAAACTTAGGTATGGAAGTAATGCACGAAAGAAATGCACACAACTTCCCATTAGACCTAGCATCTGCTGAGTCTGCAACAGTTGCTTTAACAGCACCTTCAATCGGT
>1096627026548/cdnaId=1096698119170/pepId=1096698119171	Prochlorococcus Myovirus
ATAAACGTCTTACTAATGACAACTCTTTCAAATACACGCAGACAGGGTGGTCTCCTACAAGGGTGGCCTGAGTTTTGCGAGTGGGTTACATCAACAGACAACAGAATTTACGTTGGATGGTTCGGTGTTCTCATGATTCCATGCTTACTCACAGCAGCAGCATGTTTTATCGTTGCTTTCATAGCAGCACCTCCAGTCGATATCGACGGAATCAGAGAGCCAGTTGCTGGTTCTTTAATGTATGGTAACAACATCATCTCTGGTGCAGTTGTTCCATCATCAAACGCTATCGGTTTACACTTCTACCCAATTTGGGAAGCAGCAACAATCGATGAGTGGTTATACAACGGTGGCCCATACCAGTTGGTAATCTTCCACTTCCTAATCGGAATCTCTGCCTACATGGGTAGACAGTGGGAGTTATCATACAGACTAGGTATGAGACCATGGATATGTGTAGCATATTCAGCACCTGTATCTGCTGCAATGGCAGTATTCCTAGTATACCCATTCGGTCAGGGATCTTTCTCAGACGGTATGCCTTTAGGAATCTCTGGAACATTCAACTTTATGTTCGTATTCCAAGCAGAGCATAACATACTAATGCACCCCTTCCATATGGCTGGTGTAGCAGGTATGTTCGGTGGTTCACTCTTCAGTGCAATGCACGGTTCACTCGTTACATCTTCTCTAATCAGAGAGACAACAGAGCAAGAGTCACAGAACTACGGATACAAGTTCGGTCAAGAAGAAGAAACATACAACATTGTAGCTGCACACGGTTACTTTGGTCGTCTTATCTTCCAGTATGCTTCTTTCAACAACTCAAGAAGTCTTCACTTCTTCCTAGCAGTATTCCCAGTTGTATGCGTATGGTTAACATCCATGGGTATATGCACAATGGCATTCAACCTTAACGGTTTCAACTTCAACCAATCAGTTGTAGATGCAAACGGTAAGATTGTTCCAACATGGGGAGATGTTCTTAACAGAGCAAACCTAGGTATGGAAGTTATGCATGAGAGAAATGCACACAACTTCCCACTAGACTTAGCATCTGCAGAGTCTACAACAGTTGCTCTTTCAGCACCTGCAATCGGT
>1096627718236/cdnaId=1096690443394/pepId=1096690443395	Prochlorococcus Myovirus
ATCGGTTTACACTTCTACCCAATTTGGGAAGCAGCAACCGTAGACGAATGGTTATACAACGGTGGCCCATACCAGTTGATAATCTTCCACTTCCTAATAGGAATCTCTGCCTACATGGGTAGACAGTGGGAATTATCATATAGACTAGGCATGAGACCTTGGATTTGTGTAGCATATTCAGCACCTGTATCTGCAGCATTCGCAGTATTCTTAGTATACCCATTCGGTCAGGGATCTTTCTCAGACGGTATGCCTCTAGGAATCTCAGGAACATTCAACTTTATGTTTGTTTTCCAAGCAGAGCATAACATTCTTATGCACCCATTCCATATGGCTGGTGTAGCAGGTATGTTTGGTGGTTCTTTATTCAGTGCAATGCACGGTTCTCTAGTTACATCTTCTCTAATCAGAGAGACAACAGAGCAAGAGTCACAAAACTATGGATACAAGTTCGGTCAAGAAGAAGAAACATACAACATTGTAGCCGCACACGGTTACTTTGGTCGTCTTATCTTCCAGTATGCTTCTTTCAACAACTCAAGAAGTCTTCACTTCTTCCTAGCAGTATTCCCAGTCGTATGCGTATGGTTAACATCCATGGGTATATGCACAATGGCATTCAACCTTAACGGTTTCAACTTCAACCAATCAGTTGTTGATGCAAACGGTAAGATTGTTCCAACATGGGGAGATGTTCTTAACAGAGCAAACTTAGGTATGGAAGTAATGCATGAGAGAAATGCACATAACTTCCCTCTAGACCTAGCATCTGCTGAGTCTGCACAGGTTGCTTTAACAGCACCTTCAATCGGT
>1096626970464/cdnaId=1096698356146/pepId=1096698356147	Prochlorococcus Myovirus
CTTAGTTACAGATTAGGAATGAGACCTTGGATCTGTGTAGCTTATTCAGCTCCAGTATCCGCTGCTTTTGCTGTATTTCTTGTTTATCCATTTGGTCAGGGATCTTTCTCTGATGGAATGCCTTTAGGTATTTCTGGAACATTCAACTTCATGTTTGTTTTCCAAGCAGAGCATAATATTCTTATGCACCCATTACATATGGCTGGTGTCGCAGGTATGTTTGGTGGAGCATTATTCTCTGCTATGCATGGATCTCTTGTAACTTCTTCTCTAATTAAAGAGACAACTGAGACAGAATCTCAGAACTATGGTTACAAGTTTGGACAAGAAGAGGAGACTTATAATATCGTTGCAGCTCATGGCTACTTCGGTAGATTAATCTTCCAATATGCGTCCTTTAATAACTCTCGTAGTTTACATTTCTTCCTTGCTGTTTTTCCTGTTGTTTGCATATGGCTTACCTCAATGGGTATATGCACCATGGCTTTCAACTTGAATGGCTTTAACTTCAATCAATCTATCGTTGATTCCAACGGAAAGGTTGTTCCAACATGGGCAGACGTTCTTAACCGAGCAAACTTAGGTTTCGAGGTTATGCACGAGCGTAATGCTCACAACTTCCCACTTGACCTTGCATGTGCTGAGTCTACATCTGTAGCTCTTACAGCTCCATCTATTGGT
>1096626986070/cdnaId=1096698106896/pepId=1096698106897	Prochlorococcus Myovirus
GCAGCATGTTTCATCGTTGCATTCATTGCAGCACCTCCTGTCGATATCGACGGAATCAGAGAACCCGTGGCAGGTTCTTTCATGTATGGTAACAACATCATCTCAGGTGCAGTTGTTCCATCTTCAAATGCTATCGGTCTACACTTCTATCCTATCTGGGAAGCAGCAACTCTAGATGAGTGGTTGTATAATGGTGGTCCTTATCAGTTAGTTATTTTCCACTTCCTTATTGGAATTTCTGCCTACATGGGTAGACAGTGGGAATTATCATACAGATTAGGTATGAGACCATGGATCTGTGTAGCATATTCTGCACCAGTATCTGCAGCATTTGCTGTATTTTTAGTGTATCCTTTCGGACAAGGAAGTTTTTCTGACGGTATGCCTCTAGGTATCTCTGGAACATTCAACTTCATGTTCGTATTCCAAGCAGAACATAATATCCTAATGCATCCATTCCATATGGCAGGTGTAGCAGGTATGTTTGGTGGTTCACTCTTCAGTGCTATGCACGGTTCTTTAGTTACATCATCTCTAATCAGAGAAACTACAGAAACTGAGTCTCAGAACTATGGATATAAGTTTGGACAAGAAGAAGAAACATATAATATCGTGGCAGCACACGGATATTTCGGAAGACTTATTTTCCAATATGCTTCATTCAATAACTCAAGAAGTTTACACTTCTTCCTTGCTGTATTCCCAGTTGTATGTGTATGGTTGACCTCTATGGGTATCTGTACAATGGCATTCAATTTGAACGGTTTCAACTTCAACCAATCAGTTGTAGATGTAAACGGGAAAATCATTCCTACATGGGGTGACGTTCTAAACAGAGCAAACTTAGGTATGGAAGTAATGCACGAAAGAAATGCACACAACTTCCCACTTGATCTTGCATCAGCAGAGTCAACAACAGTTGCTTTATCAGCACCTTCAATCGGG
>1096520809426/cdnaId=1096695299674/pepId=1096695299675	Prochlorococcus Myovirus
ATTTGCGTAGCATATTCCGCACCTGTATCAGCAGCATTTGCTGTATTCTTAGTATACCCATTCGGTCAGGGATCTTTCTCAGACGGAATGCCACTAGGTATCTCAGGAACATTTAACTTTATGTTCGTATTCCAAGCAGAGCACAACATTCTAATGCACCCATTCCACATGGCAGGTGTAGCAGGTATGTTCGGAGGATCTTTATTCTCAGCAATGCACGGTTCACTCGTAACTTCATCTCTAATCAGAGAAACAACTGAGACAGAATCTCAGAACTATGGTTACAAGTTCGGACAAGAAGAAGAAACATACAACATTGTAGCTGCACACGGTTACTTTGGTCGTCTTATCTTCCAGTATGCTTCTTTTAACAACTCAAGAAGTCTTCACTTCTTCCTCGCAGTTTTCCCTGTTGTATGTGTATGGTTAACCTCTATGGGTATCTGCACAATGGCATTCAACTTGAATGGTTTCAACTTTAACCAGTCAGTTGTTGATGCTAACGGAAAAGTCGTTCCTACATGGGGTGACATCCTAAACAGAGCAAACTTAGGTATGGAAGTAATGCATGAAAGAAATGCACACAACTTCCCATTAGACCTTGCTTGTGCAGAGTCAACAACAGTTGCTTTAACTGCTCCTAGCATTGGTTAA
>1096520681931/cdnaId=1096695307256/pepId=1096695307257	Prochlorococcus Myovirus
ATGTTGGTTGGGTTCGGTGTACTCATGATTCCATGCTTACTCACAGCAGCAGCATGTTTCATCGTTGCATTTATTGCAGCACCTCCTGTCGATATCGACGGAATCAGAGAGCCTGTAGCAGGTTCTTTCATGTATGGTAACAACATCATCTCTGGTGCAGTTGTTCCTTCATCTAATGCAATTGGTCTACACTTCTACCCAATCTGGGAAGCAGCAACTCTAGATGAGTGGTTGTACAATGGTGGTCCTTATCAGTTAGTAATCTTCCACTTCCTAATCGGAATTTCTGCTTATATGGGCAGACAGTGGGAATTATCATACAGATTAGGTATGAGACCTTGGATTTGTGTAGCATACAGTGCTCCAGTATCTGCAGCATTTGCAGTATTCTTAGTATACCCATTCGGTCAGGGATCTTTCTCAGACGGAATGCCACTAGGAATCTCTGGTACATTTAACTTCATGTTCGTATTCCAAGCAGAGCACAACATTCTTATGCACCCATTCCATATGGCTGGTGTAGCAGGTATGTTTGGTGGTTCACTATTCAGTGCTATGCACGGTTCACTTGTAACATCTTCTCTAATTAGAGAAACAACTGAGACAGAATCTCAGAACTATGGTTACAAGTTCGGACAAGAAGAAGAAACATACAACATCGTGGCAGCACACGGTTACTTTGGTAGATTAATCTTCCAGTATGCTTCTTTTAATAACTCAAGAAGTCTACACTTCTTCCTAGCAGTTTTCCCTGTTGTATGTGTATGGTTAACCTCTATGGGTATCTGTACAATGGCATTCAACCTTAACGGATTTAACTTCAACCAATCAGTTGTT
>1096626934894/cdnaId=1096698515202/pepId=1096698515203	Prochlorococcus Myovirus
ATGACAACTCTTTCAACTCAAACCCGCAGCAGAGGTCTCCTAGCAGGATGGCCAGAGTTTTGCGAGTGGGTAACATCAACAAACAACAGATTATATGTTGGTTGGTTTGGTGTTTTAATGATTCCATGTTTGCTCGCAGCAGCAGCATGCTTCATCGTTGCATTTATTGCAGCACCTCCTGTCGATATCGACGGTATCCGCGAACCTGTAGCAGGATCTTTCTTATATGGAAACAATATCATCTCAGGAGCAGTCGTGCCCTCTAGCAACGCTATTGGATTGCACTTCTATCCAATCTGGGAAGCAGCAACAGTTGACGAATGGCTCTACAACGGAGGACCATACCAACTCGTTATCTTCCACTTCCTTATCGGTATCTCAGCTTACATGGGACGTCAATGGGAACTTAGTTATAGATTAGGAATGCGTCCATGGATCTGTGTAGCATACTCTGCACCAGTTTCAGCAGCATTCGCAGTATTCTTAGTGTATCCTTTCGGTCAGGGATCTTTCTCAGACGGAATGCCTCTAGGAATTTCAGGTACATTCAACTTTATGTTTGTGTTCCAAGCAGAGCACAACATTCTAATGCATCCTTTCCACATGGCAGGAGTAGCAGGAATGTTTGGTGGTAGTCTCTTCAGTGCAATGCACGGTAGCTTAGTTACTTCATCTTTGATCAAGGAAACTACAGAAACAGAGAGTCAAAACTACGGATATAAATTTGGACAAGAAGAAGAAACATACAACATTGTAGCTGCTCACGGTTACTTTGGTCGTCTTATCTTCCAGTATGCTTCTTTCAACAACTCAAGAAGTCTTCACTTCTTCCTAGCAGTTTTCCCTGTTGTATGCGTATGGTTAACATCCATGGGTATATGCACAATGGCATTTAACTTAAACGGTTTCAACTTCAACCAATCAGTTGTAGATGTAAACGGAAAAGTTATCCCTACATGGGGCGATGTCCTTAACAGAGCAAACCTAGGTATGGAAGTTATGCATGAAAGAAATGCACACAACTTCCCACTTGACTTAGCATCTGCTGAGACAACTGAAGTTGCACTAACAGCACCTTCCATAGGTTAA
>1096627053785/cdnaId=1096698519162/pepId=1096698519163	Prochlorococcus Myovirus
GGGAGCAGCACAGTAGACGAGTGGTTATACAACGGTGGCCCTTATCAGTTAGTAATCTTCCACTTCCTAATTGGAATCTCTGCCTATATGGGTAGACAGTGGGAACTATCATACAGATTAGGTATGCGTCCTTGGATCTGTGTCGCTTATTCAGCACCAGTATCTGCAGCATTTGCTGTATTTCTAGTGTATCCTTTCGGTCAGGGATCTTTCTCAGACGGAATGCCTCTAGGTATCTCAGGAACATTCAACTTTATGTTTGTATTCCAAGCAGAGCACAACATTCTTATGCACCCATTCCATATGGCTGGTGTAGCAGGTATGTTCGGTGGAGCACTATTCTCCGCAATGCACGGTTCACTTGTAACTTCATCTCTAATCAGAGAAACAACTGAGACAGAATCTCAGAACTATGGTTACAAGTTCGGACAAGAAGAAGAAACATATAACATCGTGGCAGCACACGGATACTTCGGTAGATTAATCTTCCAGTATGCAAGTTTCAACAACTCAAGAAGTCTTCACTTCTTCCTTGCTGTATTCCCAGTTGTATGTGTATGGTTAACATCTATGGGTATTTGCACTATGGCATTTAACCTAAATGGATTTAACTTCAACCAATCAGTTGTAGATGTAAACGGAAAAATCATTCCAACTTGGGGTGATGTTCTAAACAGAGCAAACCTTGGTATGGAAGTAATGCACGAGCGTAATGCTCATAACTTCCCATTAGACTTAGCATCTGCTGAGACTACAGAGGTTGCACTAACAGCACCATCTATTGGT
>1096627537891/cdnaId=1096665828572/pepId=1096665828573	Prochlorococcus Podovirus
ATCGTCTTCCACTTCCTTATCGGTATCGCATCTTACATGGGACGCCAATGGGAACTTAGTTATAGACTAGGTATGAGACCTTGGATAGCAGTAGCTTACTCTGCACCAGTATCAGCGGCAGCCGCCGTGTTCCTTGTATACCCTTTTGGGCAAGGGAGCTTTAGTGATGGCATGCCTCTTGGTATTAGTGGTACTTTCAATTTTATGTTCGTATTCCAAGCCGAACACAATATCCTTATGCATCCGTTCCATATGCTCGGTGTTGCTGGGGTATTCGGTGGTGCTCTTTTCGCTGCTATGCACGGAAGTTTGGTTACTTCCTCACTTATTAAGGAAACAACTGAACAGGAATCGCAGAACTACGGTTATAAGTTTGGTCAAGAAGAAGAGACTTATAACATCGTCGCTGCTCACGGCTACTTCGGTCGCTTAATATTTCAATATGCTTCTTTTAATAATAGCCGTGCTTTACATTTTTTTCTCGGTGTTTGGCCCGTGGTTGGCATATGGTTTACCAGTATGGGAATCGCCACTATGGCATTCAACCTTAATGGATTTAACTTTAACCAATCTATCGTTGACTCAAACAGTAAAATCATCCCTACTTGGGCAGATGTTCTAAACAGAGCTAACCTAGGTATGGAAGTAATGCATGAGAGAAATGCACACAACTTCCCCTTAGACTTAGCATCAGCTGAGTCAACTGAGGTTGCACTAACAGCTCCCTCATTAGGGTAA
>1096626939382/cdnaId=1096681495736/pepId=1096681495737	Prochlorococcus Podovirus
ATATCAACTCGTTGTCTTTCATTTCCTCATAGTGTAGCAGCTTATGCAGCAGACAATGGGGAGCTATCATACAGACTTGGCATGAGACCATGGATCTTTGTTGCTTATACAGCACCACTATCCGCAGCTCTTGCAGTCTTTCTTGTCTACCCATTCGGTCAGGGTTCATTTTCTGATGGTATGCCTCTAGGAATCAGTGGAACATTTAACTTCATGTTTGTCTTCCAAGCGGAACACAACATCCTTATGCACCCCTTTCATATGCTCGGAGTTGCGGGTGTGTTTGGCGGTGCTTTGTTTGCTGCTATGCACGGAAGCCTTGTTACTTCCTCGATCATTCGGGAGACCACGGAAGACGTTTCACAGAACTATGGTTACAAGTTTGGTCAAGACGAGGAAACTTATAATATAGTAGCCGCACATGGTTACTTCGGCAGACTTATTTTCCAATATGCTTCTTTTAATAATTCTCGTAGCTTACATTTCTTTTTGGCTACTTGGCCCGTGGTTGGCATATGGCTCACCTCGATGGGCATCTGCACCATGGCTTTCAACCTTAATGGCTTTAACTTTAACCAGTCCGTCGTTGATGCTAACGGCAAGATCGTTCCAACATGGGCTGACGTATTAAATAGAGCTAACCTTGGCTTTGAAGTAATGCACGAGCGTAATGCTCACAACTTCCCACTCGACTTAGCATCAGCTGAGTCTACAAACGTAGCACTTACTGCACCACAAATAGCA
>1096626957614/cdnaId=1096680986320/pepId=1096680986321	Prochlorococcus Podovirus
CTGGGCAGCTATGCTTGGATTCGTTGCAGCTCTTGGAGCATACATCACAACTGGACAAATCATCCCCGGTGTATTTTAATGGCAGCTATCTCACTAAACCGAGAAAGTCAAGCCAGTAACTGGGAAAGTTTCTGTCAATGGGTTACAAGCACTAACAACCGCCTCTATGTAGGATGGTTTGGTGTACTAATGATACCCGCACTTTTAACCGCAACCACCTGTTTTATACTAGCTTTCATTGCTGCTCCTCCAGTAGACATTGATGGCATCCGTGAACCTGTGGCAGGATCTCTTCTATATGGCAACAACATCATCTCAGGAGCCGTGGTCCCCAGCTCCAACGCCGTCGGATTACACTTCTACCCAATCTGGGAAGCAGGTACTCTGGACGAATGGCTCTACAATGGAGGACCTTACCAACTCATCATCTTCCACTTCCTTATCGGTGCAGCATCTTACATGGGACGCCAATGGGAACTTAGTTATAGACTAGGGATGAGACCATGGATAGCAGTAGCTTATTCCGCACCAGTATCAGCGGCAGCCGCCGTGTTCCTTGTATACCCTTTCGGGCAAGGGAGCTTTAGTGATGGCATGCCTCTTGGTATTTCTGGTACTTTCAATTTTATGTTCGTCTTCCAAGCAGAACACAACATCCTTATGCATCCATTCCATATGCTCGGCGTTGCTGGGGTTTTCGGGGGTGCTTTGTTTGCTGCTATGCACGGAAGTCTGGTCACTTCTTCTCTCATTAAAGAGACGACTGAGAACGAGTCGCAGAACTATGGCTATAAGTTTGGTCAGGAAGAAGAGACATATAACATTGTCGCTGCTCACGGCTACTTCGGTCGCTTAATATTTCAATATGCTTCTTTTAATAATAGCCGTGCTTTACATTTTTTTCTCGGTGTTTGGCCCGTCGTTGGCATATGGTTAACATCTATGGGTATAGCTACTATGGCTTTTAACCTAAATGGATTTAACTTTAACCAGTCCATCGTCGATTCTAACGACAAAGTAATTCCTACTTGGGCAGACGTTCTTAACAGAGCAAACTTAGGTATGGAAGTAATGCATGAAAGAAATGCACACAACTTTCCCTTAGACTTAGCATCAACTGAGTCAACTGAGGTTGCACTAACAGCTCCCTCACTAGGGTAA
>1096627306694/cdnaId=1096683468952/pepId=1096683468953	Prochlorococcus Podovirus
TTATCCGCAGCTCTTGCAGTCTTTCTTGTCTACCCATTCGGTCAGGGGTCATTCTCTGACGGTATGCCTTTAGGTATCAGTGGAACATTCAACTTCATGTTTGTCTTCCAAGCGGAACACAACATCCTTATGCACCCCTTTCATATGCTCGGAGTTGCGGGCGTGTTTGGTGGTTCTTTGTTTAGTGCTATGCACGGAAGCCTTGTTACTTCCTCAATCCTTCGGGAGACCACGGAAGAGGTTTCACAAAACTATGGTTACAAGTTTGGTCAAGACGAGGAAACATATAACATTGTAGCTGCACATGGCTACTTTGGTAGACTCATTTTCCAATATGCTTCTTTTAATAATTCTCGTAGCTTACATTTCTTTTTGGCTACTTGGCCCGTGGTTGGCATATGGCTCACCTCAATGGGTATCTGCACCATGGCTTTCAACCTTAATGGTTTTAACTTTAATCAGTCCGTCGTTGACGCAAACGGCAAGATCGTTCCAACATGGGCTGATGTATTGAACAGAGCTAACCTTGGATTCGAGGTTATGCACGAGCGTAACGCACACAACTTTCCATTAGACTTAGCTGCTATTGACTCAACGTCGGTAGCTCTAACCGCACCAACTATAGGATAA
>1096628166397/cdnaId=1096674501234/pepId=1096674501235	Prochlorococcus Podovirus
CAGCAATCTCATTACAAAGAAGAAAGCACACAATCAAATTGGCAGAAGTTTTGCGAGTGGGTTACTAGCACAGAGAACCGCCTTTATGTAGGTTGGTTCGGTGTGTTAATGATCCCTTGCTTACTAGCTGCTACTACATGCTTTATACTCGCCTTCATCGCAGCACCGCCTGTTGATATAGATGGCATACGTGAACCAGTTTCCGGTTCTTTAATCTATGGAAACAACATAATATCAGGAGCAGTCGTCCCCTCCTCGAACGCAATCGGACTACATTTTTACCCGATCTGGGAAGCTGGCACACTGGACGAGTGGCTATACAATGGCGGACCATATCAACTCGTTATCTTCCACTTCTTAATAGGAGTAGCAGCATATGCAGGGAGACAATGGGAACTTTCATACAGACTAGGAATGAGACCATGGATATTTGTAGCATATACAGCACCACTATCCGCAGCTCTTGCGGTATTCCTTGTGTACCCATTTGGGCAAGGGAGTTTTAGTGATGGTATGCCTCTCGGTATTTCTGGTACTTTTAACTTTATGTTTGTATTTCAGGCAGAACATAATATCCTTATGCATCCGTTCCACATGCTCGGTGTTGCTGGGGTTTTCGGTGGATCTCTTTTTTCTGCAATGCACGGAAGTTTGGTTACTTCCTCAATCATTAAGGAGACAACAGAGGATGTATCGCAGAACTATGGCTATAAGTTCGGGCAAGATGAAGAGACATATAATATTGTCGCTGCACACGGGTACTTTGGGAGATTAATTTTTCAGTATGCGAGTTTTAATAACAGCCGTTCTCTTCATTTCTTTCTTGCTACTTGGCCGGTTGTTGGCATATGGTTAACATCTATGGGCATTTGCACCATGGCGTTTAACCTTAATGGATTTAACTTTTACCAGTCAATAGNN
>1096628129588/cdnaId=1096672599248/pepId=1096672599249	Prochlorococcus Podovirus
ATCGCATCTTACATGGGACGCCAATGGGAACTTAGTTATAGACTAGGTATGAGACCTTGGATAGCAGTAGCTTACTCTGCACCAGTATCAGCGGCAGCCGCCGTGTTCCTTGTATACCCTTTTGGGCAAGGGAGCTTTAGTGATGGCATGCCTCTTGGTATTAGTGGTACTTTCAATTTCATGTTCGTATTCCAAGCCGAACACAATATCCTTATGCATCCGTTCCATATGCTCGGTGTTGCTGGGGTATTCGGTGGTGCTCTTTTCGCTGCTATGCACGGAAGTTTGGTTACGTCTTCACTTATCAAGGAGACTACTGAACAAGAATCACAAAACTATGGTTATAAGTTTGGTCAGGAGGAAGAGACATATAACATCGTCGCTGCTCACGGCTACTTCGGTCGCTTAATATTTCAATATGCTTCTTTTAATAATAGCCGTGCTTTACATTTTTTTCTCGGTGTTTGGCCCGTGGTTGGCATATGGTTTACCAGTATGGGAATCGCCACTATGGCATTCAACCTTAACGGATTTAACTTTAACCAATCTATCGTTGACTCAAACAGCAAAATCATTCCTACTTGGGCAGATGTTCTAAACAGAGCTAACCTAGGTATGGAAGTAATGCATGAAAGAAATGCACATAATTTCCCTCTCGACTTAGCATCTGCTGAGTCAACCGAGGTTGCACTAACAGCTCCCTCACTAGGG
>1096627601770/cdnaId=1096667988344/pepId=1096667988345	Prochlorococcus Podovirus
ACTGCACCACTATCCGCAGCTCTTGCAGTCTTTCTTGTCTACCCATTCGGTCAGGGCTCATTCTCTGACGGTATGCCTTTAGGTATCAGTGGAACATTCAACTTCATGTTTGTCTTCCAAGCGGAACACAACATCCTTATGCACCCCTTTCATATGCTCGGAGTTGCGGGCGTGTTTGGTGGTTCTTTGTTTAGTGCTATGCACGGAAGCCTTGTTACTTCCTCAATCCTTCGGGAGACCACGGAAGAGGTTTCACAAAACTATGGTTACAAGTTTGGTCAAGACGAGGAAACATATAACATTGTAGCTGCACATGGCTACTTTGGTAGACTCATTTTCCAATATGCCTCTTTTAATAATTCTCGTAGCTTACATTTCTTTTTGGCTACTTGGCCCGTGGTTGGCATATGGCTCACCTCGATGGGCATCTGCACCATGGCTTTCAACCTTAATGGTTTTAACTTTAACCAGTCCGTCGTTGACGCTAACGGCAAGATCGTTCCAACATGGGCTGATGTATTAAACAGAGCTAACCTTGGTTTCGAGGTTATGCACGAGCGTAATGCTCACAACTTCCCACTCGACTTAGCATCAGCTGAGTCTACAAACGTAGCACTTACTGCACCACAAATAGCCTAA
>1096628351708/cdnaId=1096693019322/pepId=1096693019323	Prochlorococcus Podovirus
ATTATATCAGGAGCAGTCGTCCCCTCCTCAAACGCAATCGGACTACATTTTTATCCAATTTGGGAAGCCGGAACCATGGACGAATGGTTATATAATGGCGGACCATACCAACTCGTTGTCTTCCACTTCTTAATCGGAGTAGCAGCTTATGCTGGTAGACAGTGGGAACTATCATACAGACTTGGCATGAGACCTTGGATATTTGTTGCTTACACAGCACCACTATCCGCAGCTCTTGCAGTCTTTCTTGTCTACCCATTCGGTCAGGGTTCATTCTCTGATGGTATGCCTTTAGGTATCAGTGGAACATTCAACTTCATGTTTGTCTTCCAAGCGGAACACAACATCCTCATGCACCCCTTTCATATGCTCGGAGTTGCGGGCGTGTTTGGTGGTTCTTTGTTTAGTGCTATGCACGGAAGCCTTGTTACTTCCTCAATCCTTCGGGAGACCACGGAAGAGGTTTCACAGAACTATGGTTACAAGTTTGGTCAAGACGAGGAAACATACAACATTGTAGCTGCACATGGCTACTTTGGTAGACTTATTTTCCAATATGCTTCTTTTAATAATTCTCGTAGCTTACATTTCTTTTTGGCTACTTGGCCCGTGGTTGGCATATGGCTTACCTCAATGGGCATCTGCACCATGGCTTTCAACCTTAATGGTTTTAACTTTAACCAGTCCATCGTTGACGCTAACGGCAAGATCGTTCCAACATGGGCTGACGTATTAAACAGAGCTAATCTTGGCTTTGAAGTAATGCACGAGCGTAATGCTCACAACTTCCCACTTGACTTAGCATCAGCTGAGTCTACAAACGTAGCACTAACTGCACCACAAATAGGATAA
>1096628103087/cdnaId=1096691568052/pepId=1096691568053	Prochlorococcus Podovirus
ATATATGTAGGTTGGTTTGGTGTACTTATGATACCCTGCTTATTAACAGCAACAACTTGTTTTATACTCGCCTTCATCGCAGCACCGCCTGTAGACATAGACGGCATACGTGAGCCTGTTTCTGGCTCGTTAATATACGGAAACAATATTATATCAGGAGCAGTCGTCCCCTCCTCTAACGCAATCGGACTACATTTTTATCCAATTTGGGAAGCCGGAACCATGGACGAATGGTTATATAACGGCGGACCGTACCAACTCGTTGTCTTTCATTTCCTCATAGGTGTAGCAGCTTATGCAGGCAGACAATGGGAGCTATCATACAGACTTGGCATGAGACCATGGATTTTTGTTGCATACACTGCACCACTATCCGCAGCTCTTGCAGTCTTTCTTGTCTACCCTTTCGGTCAGGGTTCATTCTCTGACGGTATGCCATTAGGAATCAGTGGAACATTCAACTTCATGTTTGTCTTCCAAGCGGAGCACAACATCCTTATGCACCCCTTTCATATGCTCGGAGTTGCGGGCGTGTTTGGTGGTGCTTTGTTTGCTGCTATGCACGGAAGCCTTGTTACTTCCTCAATCATTAGGGAGACCACGGAAGACGTTTCACAGAACTATGGTTACAAGTTTGGTCAAGACGAGGAAACATATAACATAGTAGCCGCACATGGCTACTTTGGTAGACTTATTTTCCAATATGCCTCTTTTAATAATTCTCGTAGCTTACATTTCTTTTTGGCTACTTGGCCCGTGGTTGGCATATGGCTCACCTCAATGGGCATCTGCACCATGGCTTTCAACCTTAATGGCTTTAACTTTAACCAGTCCGTCGTTGATGTTAACGGCAAGATCATACCAACATGGGCTGAT
>1096528150595/cdnaId=1096696392898/pepId=1096696392899	Prochlorococcus Podovirus
ATGAGTACACTCACATTACCTCAACAGAATAATTGGAATCAGTTCTGTGACTGGGTTACAAGCACCAACAACCGACTCTACGTTGGTTGGTTTGGTGTACTAATGATTCCATGCTTACTTACTGCAGCTACTTGCTTCATTATCGCTTTCATCGCAGCACCGCCTGTAGACATAGACGGGATAAGGGAACCAGTAGCTGGCTCTCTACTCTATGGAAACAACATCATCTCAGGGGCAATCGTCCCGTCATCTAACGCAATCGGTCTTCACTTCTACCCAATCTGGGAAGCTGCAACCCTCGACGAGTGGTTGTATAACGGAGGACCATATCAACTTATTGTGTTCCACTTTCTCATCGGTATCGCAGCATACATGGGACGCCAATGGGAACTTAGTTATAGATTAGGAATGAGACCATGGATAGCAGTAGCTTATTCCGCACCAGTATCAGCAGCCTTTGCTGTATTCTTGGTGTATCCATTTGGACAGGGGAGTTTTAGTGATGGTATGCCTCTTGGCATTTCCGGTACTTTCAATTTTATGTTCGTATTCCAAGCAGAACATAATATCCTCATGCATCCATTCCACATGCTTGGTGTTATTGGGATGTTCGGGGGAGCTCTTTTCGCTGCTATGCACGGAAGCCTCGTTACTTCCTCACTCGTTCGTGAAACTACTGAAACTGAGTCTCAGAACTATGGATATAAATTCGGCCAGGAGGAAGAGACGTATAATATCGTCGCGGCTCATGGCTACTTTGGGAGACTTATCTTCCAGTATGCTTCTTTTAATAATAGTAGGAGCCTTCATTTTTTCCTTGCTGTTTTCCCAGTCGTTTGCATATGGTTCACCAGTATGGGAGTCAGTACTATGGCTTTTAATCTCAACGGCTTTAACTTCAATCAGTCAGTCGTTGATGCCAATGGTCGGATCGTTCCTACCTGGGCAGAC
>1096627252940/cdnaId=1096699236762/pepId=1096699236763	Prochlorococcus Podovirus
GTGAGCCTGTTTCTGGCTCGTTATTATACCGGAAACAATATTATATCAGGAGCAGTCGTCCCCTCCTCTAACGCAATCGGACTACATTTTTACCCTATATGGGAAGCTGGAACCATGGACGAATGGCTCTACAATGGCGGACCATATCAACTCGTTGTCTTTCATTTCCTCATAGGTGTAGCAGCTTATGCAGGCAGACAATGGGAGCTATCATACAGACTTGGCATGAGACCATGGATCTTTGTTGCATATACTGCACCATTATCCGCAGCTCTTGCAGTCTTTCTTGTCTACCCATTCGGTCAGGGTTCATTCTCTGATGGTATGCCTTTAGGAATCAGTGGAACATTCAACTTCATGTTTGTCTTCCAAGCGGAGCACAACATCCTTATGCACCCCTTTCATATGCTCGGAGTTGCGGGTGTGTTTGGCGGTGCTTTGTTTGCTGCTATGCACGGAAGCCTTGTTACTTCCTCAATCCTTCGGGAGACCACGGAAGATATCTCACAGAACTATGGCTACAAGTTTGGTCAGGACGAGGAAACTTATAACATCGTAGCAGCCCATGGCTACTTCGGTAGACTTATTTTCCAATATGCCTCTTTTAATAATTCTCGTAGCTTACATTTCTTTTTGGCTACTTGGCCCGTGGTTGGCATATGGCTCACCTCAATGGGCATCTGCACCATGGCTTTCAACCTTAATGGGTTTAACTTTAACCAGTCCATCGTTGACACTAATGGCAAGATCATACCAACATGGGCTGACGTGCTGAACAGAGCTAACCTTGGCTTTGAAGTTATGCACGAGCGTAACGCACACAACTTTCCACTTGACTTAGCATCTGCTGAGTCCACAAACGTAGCCCTCACAGCACCAGCTGTAGGG
>1096627623189/cdnaId=1096688289208/pepId=1096688289209	Prochlorococcus Podovirus
GTGGGGTGGTTCGGTGTCGTTATGATACCTTGCTTATTAACTGCAACCACTTGCTTTATATTAGCATTCATCGCAGCACCGCCTGTAGACATAGACGGCATACGTGAGCCAGTTTCCGGCTCGTTATTATACGGAAACAATATTATATCAGGAGCAGTCGTCCCCTCCTCTAACGCAATCGGACTACATTTCTACCCAATCTGGGAAGCCGGAACCATGGACGAATGGTTATATAATGGTGGACCATACCAACTCGTTGTCTTCCACTTCTTAATCGGAGTAGCAGCTTATGCAGGCAGACAATGGGAACTATCATATAGACTTGGCATGAGACCATGGATCTTTGTTGCATATACTGCACCACTATCCGCAGCTCTTGCAGTCTTTCTTGTCTACCCATTCGGTCAGGGTTCATTCTCTGATGGTATGCCTTTAGGAATCAGTGGAACATTCAACTTCATGTTTGTCTTCCAAGCGGAGCACAACATCCTTATGCACCCCTTTCATATGCTCGGAGTTGCGGGTGTGTTTGGCGGTGCTTTGTTTGCTGCTATGCACGGAAGCCTTGTTACTTCCTCAATCCTTCGGGAGACCACGGAAGATATCTCACAGAACTATGGCTACAAGTTTGGTCAGGACGAGGAAACTTATAACATCGTAGCAGCTCATGGCTACTTCGGTAGACTTATTTTCCAATATGCCTCTTTTAATAATTCTCGTAGCTTACATTTCTTTTTGGCTACTTGGCCCGTGGTTGGCATATGGCTCACCTCAATGGGCATCTGCACCATGGCTTTCAACCTTAATGGCTTTAACTTTAACCAGTCCATCGTTGACACTAATGGTAAGATCATACCCACATGGGCTGATGTACTAAACAGAGCTAACCTTGGCTTTGAAGTTATGCACGAGCGTAACGCACACAACTTTCCATTAGATTTAGCTGCTATTGACTCTACGTCGGTA
>1096626940869/cdnaId=1096698025832/pepId=1096698025833	Prochlorococcus Podovirus
ATGGCAACTACAGTAACATTAACAAAACCATCTAATAACTGGCAGAGTTTTTGTGACTGGGTTACTAGTACCGACAACCGACTTTACGTTGGTTGGTTCGGTGTCCTAATGATCCCTGCACTATTAACAGCAACAACGGCATTCATCCTTGCGTTCATTGCGGCTCCTCCAGTTGACATAGATGGTATTCGAGAACCCGTAGCGGGCTCCCTACTCTATGGAAACAACATCATCTCAGGGGCAGTCGTCCCATCAAGCAATGCAATCGGTCTTCACTTCTACCCAATCTGGGAAGCTGCAACCCTCGACGAGTGGTTGTATAACGGAGGACCATATCAACTTATTATATTCCACTTTCTCATCGGTATCGCAGCATACATGGGACGCCAATGGGAACTTAGTTATAGACTAGGCGCAAGACCATGGATCCCAATTGCTTATTCCGCACCAGTGGCAGCAGCTTATTCAGTGTTCCTCGTTTACCCATTCGGGCAAGGGAGTTTCTCTGATGGTATGCCTCTTGGTATTTCAGGCACTTTCAATTTCATGTTTGTGTTTCAAGCGGAACATAATATCCTCATGCATCCTTTCCATATGCTCGGTGTTGCAGGGGTATTCGGTGGAGCTTTATTCGCTGCTATGCACGGAAGTCTTGTTAGCTCCTCACTTATTAGAGAGACGACTGAGAACGAGTCGCAGAATTATGGCTATAAATTCGGTCAGGAAAATGAAACGTACAACATCGTTGCAGCTCATGGCTACTTCGGTAGGTTGATATTCCAATATGCGAGCTTTAATAATTCTCGTGCTTTACATTTCTTCCTTGCTGTTTGGCCAGTCACTTGCATATGGCTCACTTCCATGGGAGTCTCCACTATGGCGTTCAATCTTAACGGGTTTAACTTTAACCAATCCGTAGTGGATGCAAGTGGTAAGGTTATCCCTACCTGGGCAGACGTACTTAACCGTGCTAACCTTGGTATGGAAGTAATGCATGAAAGAAATGCACATAATTTCCCGCTTGACCTTGCGGCAAAAGAGGTCGCCCCAATAGCATAA
>1096627562133/cdnaId=1096688986886/pepId=1096688986887	Prochlorococcus Podovirus
ATCATCTCGGGAGCAGTCGTCCCGTCAAGTAACGCAATCGGTCTTCACTTCTACCCAATCTGGGAAGCTGCAACCCTCGACGAATGGTTGTATAACGGAGGACCATATCAACTCATTGTGTTCCACTTTCTCCTCGGTATCGCATCTTACATGGGACGCCAATGGGAACTTAGTTATAGACTAGGTATGAGACCGTGGATATCAGTAGCATATTCAGCACCACTTTCAGCGGCAGCAGCCGTGTTCCTTGTATACCCTTTTGGGCAAGGGAGCTTTAGTGATGGTATGCCTCTTGGTATTTCTGGTACTTTCAATTTCATGTTCGTCTTCCAAGCAGAACACAATATACTTATGCATCCATTCCATATGCTCGGCGTTGCTGGGGTTTTCGGGGGTGCTTTGTTTGCTGCTATGCACGGAAGTCTGGTCACTTCTTCACTTATCAAGGAGACGACTGAACAAGAATCACAAAACTATGGTTATAAATTTGGTCAGGAAGAAGAGACGTATAACATCGTCGCTGCTCATGGCTACTTCGGTCGCTTAATATTTCAGTATGCAAGTTTTAATAATAGTCGCAGTTTACATTTTTTTCTCGGTGTTTGGCCCGTCGTTGGCATATGGCTTACCTCTATGGGAGTCTGCACAATGGCTTTCAACCTTAACGGTTTTAACTTTAACCAATCTATCGTTGACTCAAACAGTAAAATCATTCCTACTTGGGCAGATGTTCTGAACAGAGCTAACTTAGGTATGGAAGTTATGCATGAAAGAAACGCACACAATTTCCCTCTTGACTTGGCAGCAGTTGAGTCATCTGAGGTTGCACTAACAGCTCCCTCACTAGGGTAA
>1096627597768/cdnaId=1096688988158/pepId=1096688988159	Prochlorococcus Podovirus
GTTGCTTATAGTGCCCCAGTCTCAGCAGCCTTTGCGGTCTTCTTGGTTTATCCGTTCGGACAAGGAAGTTTCTCTGACGGTATGCCGTTGGGGATCTCAGGGACATTCAACTTTATGTTTGTCTTTCAAGCGGAACATAATATCCTTATGCATCCTTTCCATATGTTGGGAGTTGCGGGGATGTTTGGAGGTGCTCTCTTCGCTGCTATGCATGGTTCCTTGGTCACGTCCTCGTTAGTACGAGAAACAACTGAAAACGAATCTCAAAACTATGGATATAAATTCGGCCAAGAGGAAGAGACGTATAATATTGTCGCTGCTCACGGCTACTTTGGTAGGCTTATCTTTCAATACGCCAGCTTTAATAATAGTCGCAGTCTTCATTTTTTCCTTGCTGTTTTCCCCGTCGTTTGCATATGGCTTACCTCTATGGGAGTCAGCACCATGGCTTTTAATCTCAACGGCTTCAACTTCAATCAATCAATCGTTGATTCCAATGGGAAGATTATTCCAACATGGGCTGACGTGCTCAACAGGGCTAACCTAGGTATGGAAGTCATGCACGAACGTAACGCACACAATTTCCCACTTGATTTAGCAACTACTAAGGAGATAGAATATGCCTAA
