# Supplementary material for: A supervised learning approach for taxonomic classification of core-photosystem-II genes and transcripts in the marine environment
Source: BMC Genomics. 2009 May 16;10:229. doi: 10.1186/1471-2164-10-229 (PMC2696472; doi:10.1186/1471-2164-10-229)
Supplement: Additional file 3 — Detailed prediction results on and independent dataset from culture and Marine environment. The data provides the detailed result of the predictions using MgFC algorithm compared to phylogenetic-based annotation [35]. [file 1471-2164-10-229-S3.xls]

## Sheet: Sheet1
Table S3 : Prediction results on and independent dataset from culture and Marine environment
Sequence ID	Cluster	Original Annotation *	Prediction***
gi|170785864|gb|EU256570.1| Synechococcus phage SPGM99-16 D1protein(psbA) gene,partialcds	Mar2-SP	SynVirPodo	SynVirPodo	+
gi|170785862|gb|EU256569.1| Synechococcus phage SPGM99-15 D1protein(psbA) gene,partialcds	Mar2-SP	SynVirPodo	SynVirPodo	+
gi|170785860|gb|EU256568.1| Synechococcus phage SPGM99-31 D1protein(psbA) gene,partialcds	Mar1-SM	SynVirMyo	SynVirMyo	+
gi|170785858|gb|EU256567.1| Synechococcus phage SPGM99-20 D1protein(psbA) gene,partialcds	Mar1-SM	SynVirMyo	SynVirMyo	+
gi|170785856|gb|EU256566.1| Synechococcus phage SPGM99-28 D1protein(psbA) gene,partialcds	Mar1-SM	SynVirMyo	SynVirMyo	+
gi|170785855|gb|EU256565.1| Synechococcus phage SPGM99-21D1protein-like(psbA)gene,partialsequence	Mar1-SM	SynVirMyo	SynVirMyo	+
gi|170785853|gb|EU256564.1| Synechococcus phage SPGM99-29 D1protein(psbA) gene,partialcds	Mar1-SM	SynVirMyo	SynVirMyo	+
gi|170785852|gb|EU256563.1| Synechococcus phage SPGM99-12D1protein-like(psbA)gene,partialsequence	Mar1-SM	SynVirMyo	SynVirMyo	+
gi|170785851|gb|EU256562.1| Synechococcus phage SPGM99-02D1protein-like(psbA)gene,partialsequence	Mar1-SM	SynVirMyo	SynVirMyo	+
gi|170785850|gb|EU256561.1| Synechococcus phage S-PWM4D1protein-like(psbA)gene,partialsequence	Mar1-SM	SynVirMyo	SynVirMyo	+
gi|170785848|gb|EU256560.1| Synechococcus phage SPGM99-10 D1protein(psbA) gene,partialcds	Mar1-SM	SynVirMyo	SynVirMyo	+
gi|170785847|gb|EU256559.1| Synechococcus phage SPGM99-27D1protein-like(psbA)gene,partialsequence	Mar1-SM	SynVirMyo	SynVirMyo	+
gi|170785845|gb|EU256558.1| Synechococcus phage SPGM99-24 D1protein(psbA) gene,partialcds	Mar1-SM	SynVirMyo	SynVirMyo	+
gi|170785844|gb|EU256557.1| Synechococcus phage S-PWM1D1protein-like(psbA)gene,partialsequence	Mar1-SM	SynVirMyo	SynVirMyo	+
gi|170785843|gb|EU256556.1| Synechococcus phage SPGM99-30D1protein-like(psbA)gene,partialsequence	Mar1-SM	SynVirMyo	SynVirMyo	+
gi|170785841|gb|EU256555.1| Synechococcus phage SPGM99-14 D1protein(psbA) gene,partialcds	Mar1-SM	SynVirMyo	SynVirMyo	+
gi|170785839|gb|EU256554.1| Synechococcus phage SPGM99-39 D1protein(psbA) gene,partialcds	Mar1-SM	SynVirMyo	SynVirMyo	+
gi|170785837|gb|EU256553.1| Synechococcus phage SPGM99-07 D1protein(psbA) gene,partialcds	Mar1-SM	SynVirMyo	SynVirMyo	+
gi|170785836|gb|EU256552.1| Synechococcus phage S-PMW2D1protein-like(psbA)gene,partialsequence	Mar1-SM	SynVirMyo	SynVirMyo	+
gi|170785834|gb|EU256551.1| Synechococcus phage S-PWM3 D1protein(psbA) gene,partialcds	Mar1-SM	SynVirMyo	SynVirMyo	+
gi|167444197|gb|EU258999.1| Uncultured cyanophage cloneCHS02A4D1protein(psbA) gene,partialcds	Mar6-PM B	ProVirMyo	ProVirMyo	+
gi|167444195|gb|EU258998.1| Uncultured cyanophage cloneCHS02c2D1protein(psbA) gene,partialcds	Mar6-PM B	ProVirMyo	ProVirMyo	+
gi|167444193|gb|EU258997.1| Uncultured cyanophage cloneBES02B1D1protein(psbA) gene,partialcds	Mar6-PM B	ProVirMyo	UP**	-
gi|167444191|gb|EU258996.1| Uncultured cyanophage clone240B1D1protein(psbA) gene,partialcds	FW1	Vir	SynVirPodo	+
gi|167444189|gb|EU258995.1| Uncultured cyanophage cloneLAC954D1protein(psbA) gene,partialcds	FW2	Vir	SynVirPodo	+
gi|167444187|gb|EU258994.1| Uncultured cyanophage cloneLAC953D1protein(psbA) gene,partialcds	FW2	Vir	SynVirPodo	+
gi|167444185|gb|EU258993.1| Uncultured cyanophage cloneLAC952D1protein(psbA) gene,partialcds	FW2	Vir	SynVirMyo	+
gi|167444183|gb|EU258992.1| Uncultured cyanophage cloneLAC955D1protein(psbA) gene,partialcds	FW2	Vir	SynVirPodo	+
gi|167444181|gb|EU258991.1| Uncultured cyanophage cloneLAC951D1protein(psbA) gene,partialcds	FW2	Vir	SynVirMyo	+
gi|167444179|gb|EU258990.1| Uncultured cyanophage clone240B2D1protein(psbA) gene,partialcds	FW2	Vir	UP**	-
gi|167444177|gb|EU258989.1| Uncultured cyanophage clone240A4D1protein(psbA) gene,partialcds	FW1	Vir	SynVirPodo	+
gi|167444175|gb|EU258988.1| Uncultured cyanophage clone240A1D1protein(psbA) gene,partialcds	FW1	Vir	SynVirPodo	+
gi|167444173|gb|EU258987.1| Uncultured cyanophage cloneJP002D1protein(psbA) gene,partialcds	FW1	Vir	SynVirPodo	+
gi|167444171|gb|EU258986.1| Uncultured cyanophage clone240A2D1protein(psbA) gene,partialcds	FW1	Vir	SynVirPodo	+
gi|167444169|gb|EU258985.1| Uncultured cyanophage clone2271D1protein(psbA) gene,partialcds	FW1	Vir	SynVirPodo	+
gi|167444167|gb|EU258984.1| Uncultured cyanophage clone2272D1protein(psbA) gene,partialcds	FW1	Vir	SynVirPodo	+
gi|167444165|gb|EU258983.1| Uncultured cyanophage clone240A3D1protein(psbA) gene,partialcds	FW2	Vir	SynVirPodo	+
gi|167444163|gb|EU258982.1| Uncultured cyanophage cloneMAL043D1protein(psbA) gene,partialcds	Mar1-SM	SynVirMyo	SynVirMyo	+
gi|167444161|gb|EU258981.1| Uncultured cyanophage cloneFRP964D1protein(psbA) gene,partialcds	Mar1-SM	SynVirMyo	SynVirMyo	+
gi|167444159|gb|EU258980.1| Uncultured cyanophage cloneCHS02B2D1protein(psbA) gene,partialcds	Mar1-SM	SynVirMyo	SynVirMyo	+
gi|167444157|gb|EU258979.1| Uncultured cyanophage cloneMAL042D1protein(psbA) gene,partialcds	Mar1-SM	SynVirMyo	SynVirMyo	+
gi|167444155|gb|EU258978.1| Uncultured cyanophage cloneCHS02C5D1protein(psbA) gene,partialcds	Mar1-SM	SynVirMyo	SynVirMyo	+
gi|167444153|gb|EU258977.1| Uncultured cyanophage cloneTEA042D1protein(psbA) gene,partialcds	Mar1-SM	SynVirMyo	SynVirMyo	+
gi|167444151|gb|EU258976.1| Uncultured cyanophage cloneTEA044D1protein(psbA) gene,partialcds	Mar1-SM	SynVirMyo	UP**	-
gi|167444149|gb|EU258975.1| Uncultured cyanophage cloneMALo45D1protein(psbA) gene,partialcds	Mar1-SM	SynVirMyo	SynVirMyo	+
gi|167444147|gb|EU258974.1| Uncultured cyanophage cloneFRP961D1protein(psbA) gene,partialcds	Mar1-SM	SynVirMyo	SynVirMyo	+
gi|167444145|gb|EU258973.1| Uncultured cyanophage cloneJP001D1protein(psbA) gene,partialcds	Mar1-SM	SynVirMyo	SynVirMyo	+
gi|167444143|gb|EU258972.1| Uncultured cyanophage cloneFRP962D1protein(psbA) gene,partialcds	Mar1-SM	SynVirMyo	UP**	-
gi|167444141|gb|EU258971.1| Uncultured cyanophage cloneTEA045D1protein(psbA) gene,partialcds	Mar1-SM	SynVirMyo	SynVirMyo	+
gi|167444139|gb|EU258970.1| Uncultured cyanophage cloneTEA043D1protein(psbA) gene,partialcds	Mar1-SM	SynVirMyo	SynVirMyo	+
gi|167444137|gb|EU258969.1| Uncultured cyanophage cloneFRP965D1protein(psbA) gene,partialcds	Mar1-SM	SynVirMyo	SynVirMyo	+
gi|167444135|gb|EU258968.1| Uncultured cyanophage cloneTEA041D1protein(psbA) gene,partialcds	Mar1-SM	SynVirMyo	SynVirMyo	+
gi|167444133|gb|EU258967.1| Uncultured cyanophage cloneCHS02C3D1protein(psbA) gene,partialcds	Mar7	SynVir	SynVirPodo	+
gi|167444131|gb|EU258966.1| Uncultured cyanophage cloneCHS02B3D1protein(psbA) gene,partialcds	Mar7	SynVir	SynVirPodo	+
gi|167444129|gb|EU258965.1| Uncultured cyanophage cloneMAL044D1protein(psbA) gene,partialcds	Mar7	SynVir	SynVirPodo	+
gi|167444127|gb|EU258964.1| Uncultured cyanophage cloneTEA047D1protein(psbA) gene,partialcds	Mar7	SynVir	SynVirPodo	+
gi|167444125|gb|EU258963.1| Uncultured cyanophage cloneFRP963D1protein(psbA) gene,partialcds	Mar7	SynVir	SynVirPodo	+
gi|167444123|gb|EU258962.1| Uncultured cyanophage cloneFRP966D1protein(psbA) gene,partialcds	Mar7	SynVir	SynVirPodo	+
gi|167444121|gb|EU258961.1| Uncultured cyanophage cloneGOM01A1D1protein(psbA) gene,partialcds	Mar3	ProVirPodo	UP**	-
gi|167444119|gb|EU258960.1| Uncultured cyanophage cloneGOM01A3D1protein(psbA) gene,partialcds	Mar3	ProVirPodo	ProVirPodo	+
gi|167444117|gb|EU258959.1| Uncultured cyanophage cloneCHS02A2D1protein(psbA) gene,partialcds	Mar3	ProVirPodo	ProVirPodo	+
gi|167444115|gb|EU258958.1| Uncultured cyanophage cloneBES021D1protein(psbA) gene,partialcds	Mar3	ProVirPodo	ProVirPodo	+
gi|167444113|gb|EU258957.1| Uncultured cyanophage cloneCHS02A3D1protein(psbA) gene,partialcds	Mar3	ProVirPodo	ProVirPodo	+
gi|167444111|gb|EU258956.1| Uncultured cyanophage cloneCHS02B1D1protein(psbA) gene,partialcds	Mar3	ProVirPodo	ProVirPodo	+
* as annotated in Chenard C, Suttle CA: Phylogenetic diversity of sequences of cyanophage photosynthetic gene psbA in marine and freshwaters. Appl Environ Microbiol 2008, 74(17):5317-5324.
** dissagreament of MultiSVM and Multi-cuPSSM methods
*** multi-class prediction of full length fragment
