# Supplementary material for: A supervised learning approach for taxonomic classification of core-photosystem-II genes and transcripts in the marine environment
Source: BMC Genomics. 2009 May 16;10:229. doi: 10.1186/1471-2164-10-229 (PMC2696472; doi:10.1186/1471-2164-10-229)
Supplement: Additional file 5 — Prediction results for psbD fragments. The data provides the summary of the prediction results for psbD using MgFC. [file 1471-2164-10-229-S5.xls]

## Sheet: Sheet1
Table S5 :Prediction Results for psbD fragments
Name	cdnaId	pepId	offset	end	ttable	length	full_length	orientation	MgFC Prediction*	Original Prediction**
1092351408719	1096669365272	1096669365273	3	477	11	474	826	1	UP	ProMyoVir
1092341864774	1096668833228	1096668833229	543	999	11	456	1000	0	UP
1096528526372	1096696449306	1096696449307	836	1415	11	579	1415	1	UP
1096627026548	1096698119172	1096698119173	5	611	11	606	2212	1	UP
1096520838282	1096677299806	1096677299807	1188	1617	11	429	1617	0	UP
1096627705113	1096670152748	1096670152749	4	439	11	435	1352	1	UP
1096627673148	1096669631846	1096669631847	1317	1812	11	495	1812	1	UP
1096628011140	1096691473974	1096691473975	1	871	11	870	1842	0	UP
1096626988681	1096681807776	1096681807777	1087	1507	11	420	1507	0	UP
1095311011666	1096689080806	1096689080807	2	662	11	660	765	0	UP
1096627406613	1096665743054	1096665743055	1105	1669	11	564	1670	1	UP
1092955410793	1096691464504	1096691464505	0	432	11	432	832	0	UP
1096528537860	1096678619274	1096678619275	1	562	11	561	1545	0	UP
1096528606305	1096682620222	1096682620223	600	1164	11	564	1165	0	UP
1096627986591	1096691443350	1096691443351	855	1638	11	783	1698	1	UP	UP
1096627702935	1096668452792	1096668452793	337	880	11	543	1583	0	UP	ProMyoVir
3030632	1096698021446	1096698021447	2	449	11	447	940	0	UP	SynMyoVir
1096627369976	1096687351682	1096687351683	0	450	11	450	1566	0	UP	SynMyoVir
1092961130411	1096667246394	1096667246395	519	903	11	384	904	0	UP	ProMyoVir
1096627720223	1096689183046	1096689183047	1066	1543	11	477	1584	0	UP	ProMyoVir
1096627419900	1096688911272	1096688911273	0	399	11	399	1368	0	UP	UP
1096528511833	1096696379038	1096696379039	3	408	11	405	1505	1	UP	ProMyoVir
1096627315747	1096699938880	1096699938881	5	581	11	576	1961	1	UP	ProMyoVir
1096627980580	1096692103314	1096692103315	865	1600	11	735	1687	1	UP	UP
1092960162301	1096691485340	1096691485341	5	692	11	687	693	1	UP	UP
1096627002033	1096697237518	1096697237519	3	411	11	408	1599	1	UP	ProMyoVir
1096627527272	1096688935526	1096688935527	725	1253	11	528	1274	1	UP	ProMyoVir
1096627726787	1096668793546	1096668793547	314	878	11	564	1778	0	UP	ProMyoVir
1096520913964	1096680000230	1096680000231	340	922	11	582	1243	1	UP	SynMyoVir
1096520358510	1096677821686	1096677821687	1159	1603	11	444	1603	1	UP	SynMyoVir
1096627282835	1096699858722	1096699858723	514	1573	11	1059	3006	1	SynMyoVir	Vir
1096628032370	1096691464906	1096691464907	132	675	11	543	1556	0	SynMyoVir	SynMyoVir
1096627291072	1096683908650	1096683908651	2587	3130	11	543	3130	0	SynMyoVir	SynMyoVir
1096626847375	1096681032320	1096681032321	1857	2919	11	1062	3423	0	SynMyoVir	Vir
1096528645309	1096680990162	1096680990163	1245	1722	11	477	1723	0	SynMyoVir	Vir
1091145208143	1096687790700	1096687790701	5	905	11	900	1026	1	SynMyoVir	SynMyoVir
1092255344196	1096688881332	1096688881333	4	586	11	582	994	1	SynMyoVir	SynMyoVir
1096528643553	1096697990912	1096697990913	421	1492	11	1071	1607	0	SynMyoVir	SynMyoVir
1096520355908	1096694320836	1096694320837	665	1490	11	825	1528	1	SynMyoVir	SynMyoVir
1096627179795	1096682474968	1096682474969	390	1473	11	1083	1763	1	SynMyoVir	SynMyoVir
1096628018486	1096690914884	1096690914885	787	1507	11	720	1714	0	SynMyoVir	SynMyoVir
1092955215349	1096672874614	1096672874615	4	529	11	525	840	1	SynMyoVir	SynMyoVir
1096627372199	1096684762840	1096684762841	902	1955	11	1053	1964	1	SynMyoVir	Vir
1096627179158	1096684654336	1096684654337	1031	1571	11	540	1572	1	SynMyoVir	Vir
1096627057909	1096681049518	1096681049519	391	1450	11	1059	1673	1	SynMyoVir	SynMyoVir
1096520767429	1096694699724	1096694699725	1008	1416	11	408	1601	0	SynMyoVir	Vir
1096628024820	1096691324708	1096691324709	1043	1820	11	777	1821	0	SynMyoVir	SynMyoVir
1096627177182	1096685195192	1096685195193	1069	1798	11	729	1800	0	SynMyoVir	SynMyoVir
1096626631396	1096700617212	1096700617213	137	1205	11	1068	1618	1	SynMyoVir	SynMyoVir
1096520778653	1096676007930	1096676007931	5	824	11	819	1724	1	SynMyoVir	SynMyoVir
1096528524943	1096677399008	1096677399009	3	657	11	654	1563	1	SynMyoVir	SynMyoVir
1096528640344	1096679960794	1096679960795	923	1388	11	465	1388	0	SynMyoVir	SynMyoVir
1096528639340	1096696980416	1096696980417	226	1285	11	1059	1691	1	SynMyoVir	SynMyoVir
1096627688463	1096669952378	1096669952379	120	837	11	717	1749	1	SynMyoVir	SynMyoVir
1096626917665	1096698264874	1096698264875	1279	2008	11	729	2009	0	SynMyoVir	Vir
1096520923370	1096695981158	1096695981159	3	1008	11	1005	1075	1	SynMyoVir	SynMyoVir
1092963433726	1096666533214	1096666533215	4	469	11	465	859	1	SynMyoVir	SynMyoVir
1096627866936	1096670128686	1096670128687	920	1664	11	744	1665	1	SynMyoVir	Vir
1096627660937	1096670400878	1096670400879	906	1500	11	594	1703	0	SynMyoVir	Vir
1096627024958	1096698039126	1096698039127	2	794	11	792	1576	0	SynMyoVir	SynMyoVir
1096627021912	1096682088026	1096682088027	28	877	11	849	1947	1	SynMyoVir	SynMyoVir
1096627174716	1096684404648	1096684404649	378	1449	11	1071	1657	0	SynMyoVir	SynMyoVir
1096628032425	1096691865146	1096691865147	678	1284	11	606	1538	1	SynMyoVir	Vir
1096626851571	1096697811652	1096697811653	777	1569	11	792	1571	1	SynMyoVir	SynMyoVir
1096626416390	1096687114144	1096687114145	4	661	11	657	896	1	SynMyoVir	SynMyoVir
1096627145129	1096684792716	1096684792717	517	1585	11	1068	2647	0	SynMyoVir	SynMyoVir
1096628017106	1096671544162	1096671544163	890	1412	11	522	1655	1	SynMyoVir	Vir
1096627016993	1096679948016	1096679948017	850	1786	11	936	1786	1	SynMyoVir	SynMyoVir
1096627857816	1096690488372	1096690488373	1085	1805	11	720	1867	0	SynMyoVir	Vir
1096627165598	1096684524302	1096684524303	1646	2225	11	579	2225	0	SynMyoVir	Vir
1096520417236	1096694641772	1096694641773	952	1561	11	609	1562	1	SynMyoVir	SynMyoVir
1096528525401	1096695749012	1096695749013	5	1028	11	1023	1500	1	SynMyoVir	SynMyoVir
1092963095215	1096691165052	1096691165053	3	639	11	636	836	1	SynMyoVir	SynMyoVir
1096626298463	1096685365994	1096685365995	235	814	11	579	816	0	SynMyoVir	SynMyoVir
1096626853075	1096681952536	1096681952537	91	1153	11	1062	1634	0	SynMyoVir	SynMyoVir
1096627652455	1096668770478	1096668770479	5	677	11	672	1675	1	SynMyoVir	SynMyoVir
1096626023286	1096685553728	1096685553729	5	473	11	468	911	1	SynMyoVir	SynMyoVir
1096628027233	1096673105654	1096673105655	746	1421	11	675	1423	1	SynMyoVir	SynMyoVir
1096528634995	1096682400720	1096682400721	4	388	11	384	1618	1	SynMyoVir	SynMyoVir
1096627979118	1096672713256	1096672713257	0	729	11	729	1751	0	SynMyoVir	SynMyoVir
1096520611064	1096676586098	1096676586099	858	1593	11	735	1595	1	SynMyoVir	SynMyoVir
1096520600268	1096694176662	1096694176663	979	1612	11	633	1614	0	SynMyoVir	Vir
1096520355057	1096693821264	1096693821265	3	906	11	903	1576	1	SynMyoVir	SynMyoVir
1096520357674	1096676621766	1096676621767	4	466	11	462	1445	1	SynMyoVir	SynMyoVir
1093018564366	1096670408640	1096670408641	107	728	11	621	729	1	SynMyoVir	SynMyoVir
1096528644016	1096681101188	1096681101189	2	1025	11	1023	1667	0	SynMyoVir	SynMyoVir
1096528508413	1096678438542	1096678438543	4	475	11	471	1467	1	SynMyoVir	SynMyoVir
1096626418523	1096685634992	1096685634993	5	980	11	975	980	1	SynMyoVir	SynMyoVir
1092341845953	1096670732006	1096670732007	5	713	11	708	715	1	SynMyoVir	SynMyoVir
1096628024754	1096672465146	1096672465147	3	792	11	789	1598	1	SynMyoVir	Vir
1096627674162	1096669361530	1096669361531	5	959	11	954	1845	1	SynMyoVir	SynMyoVir
1091144065034	1096665722534	1096665722535	3	813	11	810	814	1	SynMyoVir	SynMyoVir
1096627286105	1096683257992	1096683257993	3282	3885	11	603	3886	0	SynMyoVir	SynMyoVir
1095370003754	1096670691812	1096670691813	2	449	11	447	805	0	SynMyoVir	UP
1096627652153	1096669090464	1096669090465	205	796	11	591	1477	1	SynMyoVir	SynMyoVir
1096627174178	1096700104032	1096700104033	1045	2128	11	1083	3071	0	SynMyoVir	Vir
1096520416905	1096676601836	1096676601837	0	753	11	753	1557	0	SynMyoVir	SynMyoVir
1096627328514	1096686520120	1096686520121	272	1325	11	1053	2563	1	SynMyoVir	SynMyoVir
1096520611064	1096676586100	1096676586101	689	1076	11	387	1595	1	SynMyoVir	SynMyoVir
1092963225977	1096671895336	1096671895337	5	638	11	633	639	1	SynMyoVir	SynMyoVir
1096528507287	1096678728008	1096678728009	643	1510	11	867	1511	1	SynMyoVir	Vir
1096520790767	1096676568048	1096676568049	127	916	11	789	1648	0	SynMyoVir	SynMyoVir
1096627180827	1096699335194	1096699335195	1100	2156	11	1056	2514	0	SynMyoVir	Vir
1096627980395	1096672323150	1096672323151	2	650	11	648	2120	0	SynMyoVir	SynMyoVir
1096627991589	1096691914120	1096691914121	0	618	11	618	1846	0	SynMyoVir	SynMyoVir
1096520414035	1096677252234	1096677252235	1021	1486	11	465	1487	0	SynMyoVir	SynMyoVir
1096627816649	1096689337600	1096689337601	822	1530	11	708	1531	1	SynMyoVir	UP
1096627176355	1096684714984	1096684714985	1	769	11	768	1308	0	SynMyoVir	SynMyoVir
1096627177034	1096683425170	1096683425171	2142	2568	11	426	2569	0	SynMyoVir	SynMyoVir
1096627158402	1096684853686	1096684853687	5	1046	11	1041	2220	1	SynMyoVir	SynMyoVir
1091143277687	1096687440274	1096687440275	5	584	11	579	821	1	SynMyoVir	SynMyoVir
1096627104930	1096699131050	1096699131051	15	1077	11	1062	1541	0	SynMyoVir	SynMyoVir
1096528644797	1096681660396	1096681660397	722	1727	11	1005	1728	0	SynMyoVir	SynMyoVir
1096520728427	1096693947900	1096693947901	1091	1523	11	432	1523	1	SynMyoVir	SynMyoVir
1096627660937	1096670400880	1096670400881	449	851	11	402	1703	0	SynMyoVir	Vir
1096628019746	1096672464958	1096672464959	925	1645	11	720	1842	0	SynMyoVir	SynMyoVir
1096520568531	1096675945242	1096675945243	4	757	11	753	1450	1	SynMyoVir	SynMyoVir
1096626190271	1096685253764	1096685253765	1	895	11	894	896	0	SynMyoVir	SynMyoVir
1096627179518	1096683934002	1096683934003	4	529	11	525	2435	1	SynMyoVir	SynMyoVir
1096528482987	1096678309488	1096678309489	202	1270	11	1068	1415	0	SynMyoVir	SynMyoVir
1096520745549	1096694638366	1096694638367	874	1492	11	618	1494	0	SynMyoVir	SynMyoVir
1096627871440	1096688998970	1096688998971	437	878	11	441	879	1	SynMyoVir	SynMyoVir
1096627647366	1096667139880	1096667139881	376	871	11	495	1754	0	SynMyoVir	SynMyoVir
1096628022651	1096670485284	1096670485285	362	1022	11	660	1036	0	SynMyoVir	SynMyoVir
1096626263712	1096700694122	1096700694123	1	511	11	510	854	0	SynMyoVir	SynMyoVir
1096628029079	1096671415204	1096671415205	3	807	11	804	1138	1	SynMyoVir	SynMyoVir
1096627841655	1096689888052	1096689888053	52	709	11	657	1593	0	SynMyoVir	Vir
1096520909337	1096678950356	1096678950357	5	509	11	504	1236	1	SynMyoVir	SynMyoVir
1096627506247	1096665657246	1096665657247	2	911	11	909	1649	0	SynMyoVir	SynMyoVir
1093022172712	1096667960352	1096667960353	0	414	11	414	416	0	SynMyoVir	UP
1096627384996	1096685032858	1096685032859	2	950	11	948	2823	0	SynMyoVir	SynMyoVir
1096627376055	1096701252244	1096701252245	2445	3075	11	630	3075	1	SynMyoVir	Vir
1096628031658	1096670635004	1096670635005	878	1541	11	663	1773	1	SynMyoVir	SynMyoVir
1096528040629	1096696902420	1096696902421	344	860	11	516	958	1	SynMyoVir	SynMyoVir
1096628022982	1096671574086	1096671574087	95	848	11	753	1804	1	SynMyoVir	SynMyoVir
1096626914786	1096697784160	1096697784161	2	671	11	669	1284	0	SynMyoVir	SynMyoVir
1096520365120	1096694091454	1096694091455	465	1485	11	1020	1485	1	SynMyoVir	SynMyoVir
1096628383553	1096680742180	1096680742181	973	1822	11	849	1852	1	SynMyoVir	SynMyoVir
1096627155989	1096684483838	1096684483839	648	1707	11	1059	3129	1	SynMyoVir	Vir
1096528062974	1096696872838	1096696872839	2	944	11	942	979	0	SynMyoVir	SynMyoVir
1096626914809	1096680504812	1096680504813	429	1272	11	843	1272	0	SynMyoVir	SynMyoVir
1096627515685	1096688515194	1096688515195	3	639	11	636	1850	1	SynMyoVir	Vir
1096627016947	1096698387702	1096698387703	457	1510	11	1053	1512	0	SynMyoVir	SynMyoVir
1096520611480	1096677756340	1096677756341	25	1111	11	1086	1464	1	SynMyoVir	SynMyoVir
1096627179770	1096699806016	1096699806017	281	1343	11	1062	1547	0	SynMyoVir	SynMyoVir
1096627387609	1096700143306	1096700143307	4	1057	11	1053	2583	1	SynMyoVir	SynMyoVir
1096627674456	1096690071618	1096690071619	5	926	11	921	1820	1	SynMyoVir	SynMyoVir
1096627083820	1096680359810	1096680359811	1	988	11	987	1920	0	SynMyoVir	SynBac
1096627181964	1096684194554	1096684194555	343	1402	11	1059	2081	0	SynMyoVir	SynMyoVir
1096627830540	1096689487250	1096689487251	4	763	11	759	1865	1	SynMyoVir	SynMyoVir
1096520767429	1096694699722	1096694699723	332	1028	11	696	1601	0	SynMyoVir	Vir
1092343134369	1096689435810	1096689435811	172	760	11	588	760	0	SynMyoVir	SynMyoVir
1096627829398	1096669737732	1096669737733	72	762	11	690	1742	1	SynMyoVir	SynMyoVir
1096627284991	1096682559364	1096682559365	1271	2123	11	852	2124	1	SynMyoVir	Vir
1096627691747	1096689572538	1096689572539	5	404	11	399	1828	1	SynMyoVir	SynMyoVir
1096627282663	1096683417316	1096683417317	1590	2643	11	1053	3120	1	SynMyoVir	Vir
1096627174279	1096683744236	1096683744237	1000	2068	11	1068	2495	1	SynMyoVir	SynMyoVir
1096627853135	1096670717682	1096670717683	5	773	11	768	1710	1	SynMyoVir	SynMyoVir
1096627864526	1096670168164	1096670168165	125	707	11	582	1600	1	SynMyoVir	SynMyoVir
1096627153330	1096699133504	1096699133505	145	1201	11	1056	1525	0	SynMyoVir	SynMyoVir
1096627009633	1096697237872	1096697237873	9	1071	11	1062	1785	0	SynMyoVir	SynMyoVir
1096627880494	1096690389674	1096690389675	626	1028	11	402	1030	0	SynMyoVir	Vir
1092344178763	1096670753008	1096670753009	2	617	11	615	619	0	SynMyoVir	SynMyoVir
1093011967133	1096671305910	1096671305911	3	561	11	558	746	1	SynMyoVir	SynMyoVir
1096520608694	1096694996826	1096694996827	996	1866	11	870	1866	1	SynMyoVir	Vir
1096628027105	1096691074960	1096691074961	0	783	11	783	1211	0	SynMyoVir	SynMyoVir
1096626912631	1096682144198	1096682144199	1819	2707	11	888	2708	0	SynMyoVir	Vir
1091142896712	1096688830174	1096688830175	74	878	11	804	880	0	SynMyoVir	SynMyoVir
1096627656250	1096689350792	1096689350793	3	798	11	795	1715	1	SynMyoVir	Vir
1096627177069	1096683555434	1096683555435	882	1959	11	1077	2201	1	SynMyoVir	SynMyoVir
1091143094001	1096667149718	1096667149719	3	702	11	699	945	1	SynMyoVir	SynMyoVir
1096627369328	1096700972256	1096700972257	1968	2412	11	444	2414	1	SynMyoVir	SynMyoVir
1096520601797	1096674986906	1096674986907	4	955	11	951	1691	1	SynMyoVir	SynMyoVir
1096627623965	1096687709286	1096687709287	866	1763	11	897	1765	1	SynMyoVir	SynMyoVir
1096627036776	1096682848934	1096682848935	159	1233	11	1074	1376	0	SynMyoVir	SynMyoVir
1096627864045	1096690438988	1096690438989	2	782	11	780	1717	0	SynMyoVir	SynMyoVir
1096528643718	1096697730800	1096697730801	5	773	11	768	1711	1	SynMyoVir	SynMyoVir
1095403553051	1096668488670	1096668488671	3	627	11	624	713	1	SynMyoVir	SynMyoVir
1096627019931	1096681738622	1096681738623	0	762	11	762	1042	0	SynMyoVir	SynMyoVir
1096626879149	1096697933068	1096697933069	619	1438	11	819	1440	0	SynMyoVir	SynMyoVir
1096528534476	1096680179818	1096680179819	1010	1457	11	447	1457	0	SynMyoVir	SynMyoVir
1096520840780	1096679430618	1096679430619	772	1480	11	708	1481	1	SynMyoVir	SynBac
1096520792830	1096675719126	1096675719127	804	1557	11	753	1558	1	SynMyoVir	SynMyoVir
1096627163689	1096684573776	1096684573777	617	1703	11	1086	2678	0	SynMyoVir	SynMyoVir
1096626875627	1096697053318	1096697053319	1112	2171	11	1059	3649	1	SynMyoVir	Vir
1096528518253	1096696059890	1096696059891	1	400	11	399	1453	0	SynMyoVir	Vir
1096626294499	1096685695026	1096685695027	358	889	11	531	891	1	SynMyoVir	SynMyoVir
1096626917351	1096681574704	1096681574705	474	1527	11	1053	2318	1	SynMyoVir	SynMyoVir
1096627010399	1096682188228	1096682188229	693	1377	11	684	1378	1	SynMyoVir	SynMyoVir
1096627283852	1096682969658	1096682969659	3	1020	11	1017	2300	1	SynMyoVir	Vir
1096627840285	1096670508132	1096670508133	894	1668	11	774	1668	1	SynMyoVir	SynMyoVir
1096628017870	1096691474200	1096691474201	398	845	11	447	1718	0	SynMyoVir	Vir
1096627508800	1096666634830	1096666634831	669	1596	11	927	1598	0	SynMyoVir	SynMyoVir
1096628026360	1096670325176	1096670325177	3	408	11	405	1592	1	SynMyoVir	SynMyoVir
1096627102688	1096683600606	1096683600607	31	1093	11	1062	1509	0	SynMyoVir	SynMyoVir
1096628026277	1096670375194	1096670375195	282	999	11	717	1883	1	SynMyoVir	Vir
1092255498158	1096681812680	1096681812681	5	467	11	462	815	1	SynMyoVir	SynMyoVir
1652907	1096692375798	1096692375799	286	937	11	651	939	0	SynMyoVir	SynMyoVir
1096627156347	1096684453688	1096684453689	48	831	11	783	1590	0	SynMyoVir	SynMyoVir
1096627962938	1096691302874	1096691302875	12	711	11	699	957	0	SynMyoVir	SynMyoVir
1096627988363	1096692063350	1096692063351	1233	1806	11	573	1806	0	SynMyoVir	SynMyoVir
1096627835217	1096669047548	1096669047549	4	511	11	507	1621	1	SynMyoVir	Vir
1096520913964	1096680000232	1096680000233	819	1242	11	423	1243	1	SynMyoVir	SynMyoVir
1093018554433	1096691644562	1096691644563	0	414	11	414	414	0	SynMyoVir	SynMyoVir
1096627499106	1096688424418	1096688424419	847	1387	11	540	1680	1	SynMyoVir	SynMyoVir
1096627301079	1096683748628	1096683748629	2352	2814	11	462	2816	1	SynMyoVir	SynMyoVir
1096627369278	1096700603492	1096700603493	2958	4020	11	1062	4402	0	SynMyoVir	SynMyoVir
1096626405980	1096685034978	1096685034979	3	846	11	843	847	1	SynMyoVir	SynMyoVir
1096520870070	1096677340894	1096677340895	770	1622	11	852	1623	1	SynMyoVir	SynMyoVir
1096528636423	1096681990590	1096681990591	619	1456	11	837	1456	0	SynMyoVir	SynMyoVir
1096520558923	1096693774948	1096693774949	1208	1613	11	405	1613	0	SynMyoVir	SynMyoVir
1096520340712	1096677481564	1096677481565	1146	1620	11	474	1621	1	SynMyoVir	Vir
1096627395243	1096666530128	1096666530129	1003	1699	11	696	1894	0	SynMyoVir	SynMyoVir
1096520363624	1096694791924	1096694791925	3	861	11	858	1447	1	SynMyoVir	SynMyoVir
1096627992085	1096673084194	1096673084195	1001	1988	11	987	2005	1	SynMyoVir	SynMyoVir
1096626395108	1096684706994	1096684706995	377	887	11	510	887	0	SynMyoVir	SynMyoVir
1096627175260	1096699264124	1096699264125	45	1131	11	1086	1793	0	SynMyoVir	SynMyoVir
1096520755628	1096675698472	1096675698473	443	1505	11	1062	1564	1	SynMyoVir	SynMyoVir
1096627024160	1096698028624	1096698028625	3274	3754	11	480	3755	0	SynMyoVir	Vir
1096627099047	1096682951638	1096682951639	549	1620	11	1071	1766	0	SynMyoVir	SynMyoVir
1096628034307	1096673055762	1096673055763	3	666	11	663	1901	1	SynMyoVir	Vir
1096627963867	1096670383098	1096670383099	179	611	11	432	937	0	SynMyoVir	SynMyoVir
1096627369416	1096685272470	1096685272471	952	1978	11	1026	2561	0	SynMyoVir	Vir
1096628031063	1096670485640	1096670485641	963	1770	11	807	1938	1	SynMyoVir	SynMyoVir
1096528174113	1096695463874	1096695463875	5	728	11	723	1597	1	SynMyoVir	SynMyoVir
1096627167694	1096700084238	1096700084239	1295	2351	11	1056	2808	0	SynMyoVir	Vir
1096627500596	1096688634516	1096688634517	975	1791	11	816	1791	0	SynMyoVir	Vir
1096627748686	1096669984376	1096669984377	17	842	11	825	1673	1	ProMyoVir	ProMyoVir
1096627041664	1096697139266	1096697139267	2	935	11	933	2488	0	ProMyoVir	ProMyoVir
1096520852205	1096676709276	1096676709277	703	1351	11	648	1353	0	ProMyoVir	ProMyoVir
1096520707655	1096675727482	1096675727483	135	1212	11	1077	1363	0	ProMyoVir	ProMyoVir
1096627386809	1096700143266	1096700143267	924	2004	11	1080	2785	0	ProMyoVir	ProMyoVir
1096528608008	1096681400112	1096681400113	42	1116	11	1074	1313	1	ProMyoVir	ProMyoVir
1096520851743	1096695390306	1096695390307	183	1266	11	1083	1476	0	ProMyoVir	ProMyoVir
1092351218025	1096690512942	1096690512943	5	746	11	741	746	1	ProMyoVir	ProMyoVir
1096627050239	1096680409432	1096680409433	0	921	11	921	2007	0	ProMyoVir	ProMyoVir
1096627039933	1096682109822	1096682109823	17	1097	11	1080	2300	1	ProMyoVir	ProMyoVir
1096628006565	1096671354330	1096671354331	794	1490	11	696	1491	1	ProMyoVir	ProMyoVir
1096627317553	1096686360970	1096686360971	2537	2999	11	462	3000	1	ProMyoVir	ProMyoVir
1096520860545	1096676419610	1096676419611	425	836	11	411	1516	0	ProMyoVir	ProMyoVir
1096628002506	1096691623698	1096691623699	0	471	11	471	1902	0	ProMyoVir	ProMyoVir
1096627768712	1096689145084	1096689145085	1	739	11	738	1626	0	ProMyoVir	ProMyoVir
1096520828704	1096695179564	1096695179565	3	690	11	687	1841	0	ProMyoVir	ProMyoVir
1096626933582	1096697745248	1096697745249	908	1985	11	1077	2568	1	ProMyoVir	Vir
1096520826881	1096677739440	1096677739441	3	615	11	612	1534	1	ProMyoVir	ProMyoVir
1096627617001	1096666968912	1096666968913	852	1770	11	918	1771	0	ProMyoVir	ProMyoVir
1092343724288	1096669283212	1096669283213	318	909	11	591	911	1	ProMyoVir	ProMyoVir
1096627050491	1096697858988	1096697858989	2233	2965	11	732	2967	1	ProMyoVir	Vir
1096627712666	1096668573016	1096668573017	0	906	11	906	1900	0	ProMyoVir	ProMyoVir
1096627770083	1096689435330	1096689435331	1085	2006	11	921	2008	1	ProMyoVir	ProMyoVir
1096627780739	1096670005602	1096670005603	856	1207	11	351	1207	1	ProMyoVir	Vir
1096627382288	1096685943280	1096685943281	620	1697	11	1077	3393	1	ProMyoVir	ProMyoVir
1096626974132	1096680385582	1096680385583	405	1395	11	990	1542	1	ProMyoVir	ProMyoVir
1096627705542	1096689082752	1096689082753	5	704	11	699	1669	1	ProMyoVir	ProMyoVir
1096626241512	1096687145468	1096687145469	0	900	11	900	991	0	ProMyoVir	ProMyoVir
1092402528930	1096670125534	1096670125535	1	871	11	870	871	0	ProMyoVir	UP
1096627580028	1096688477532	1096688477533	1145	1844	11	699	1844	1	ProMyoVir	Vir
1096626977786	1096681566320	1096681566321	4	922	11	918	1275	1	ProMyoVir	ProMyoVir
1092344364127	1096669103770	1096669103771	281	686	11	405	687	0	ProMyoVir	ProMyoVir
1096627702935	1096668452794	1096668452795	929	1418	11	489	1583	0	ProMyoVir	ProMyoVir
1096627741871	1096689513966	1096689513967	1009	2011	11	1002	2013	1	ProMyoVir	ProMyoVir
1092345383234	1096670344874	1096670344875	1	658	11	657	828	0	ProMyoVir	ProMyoVir
1096627573597	1096666257062	1096666257063	1245	1920	11	675	1920	1	ProMyoVir	ProMyoVir
1096627740069	1096670663860	1096670663861	820	1663	11	843	1663	1	ProMyoVir	ProMyoVir
1092344360819	1096668533572	1096668533573	4	802	11	798	802	1	ProMyoVir	ProMyoVir
1096627522534	1096667455248	1096667455249	48	759	11	711	1353	1	ProMyoVir	ProMyoVir
1096520643997	1096694966360	1096694966361	625	1474	11	849	1475	1	ProMyoVir	ProMyoVir
1096627772240	1096668405332	1096668405333	846	1845	11	999	1845	1	ProMyoVir	ProMyoVir
1096627764374	1096689465046	1096689465047	998	1799	11	801	1801	0	ProMyoVir	ProMyoVir
1096627570461	1096688547032	1096688547033	1098	1794	11	696	1796	1	ProMyoVir	ProMyoVir
1096627055588	1096682169394	1096682169395	1368	2196	11	828	3137	0	ProMyoVir	ProMyoVir
1096626978788	1096697436978	1096697436979	1	613	11	612	2146	0	ProMyoVir	ProMyoVir
1096528627268	1096679679262	1096679679263	777	1272	11	495	1550	0	ProMyoVir	ProMyoVir
1096627751643	1096669434178	1096669434179	398	812	11	414	1716	0	ProMyoVir	ProMyoVir
1096628011822	1096690694186	1096690694187	3	786	11	783	1930	1	ProMyoVir	ProMyoVir
1096528521448	1096678169194	1096678169195	4	727	11	723	1510	1	ProMyoVir	Vir
1096626140065	1096685833826	1096685833827	437	947	11	510	949	0	ProMyoVir	ProMyoVir
1096520789926	1096675289600	1096675289601	1003	1681	11	678	1682	0	ProMyoVir	ProMyoVir
1096627721791	1096689433276	1096689433277	869	1538	11	669	1785	0	ProMyoVir	ProMyoVir
1096627308383	1096684479652	1096684479653	1631	2060	11	429	2062	0	ProMyoVir	ProMyoVir
1096627586609	1096666767846	1096666767847	112	823	11	711	1894	1	ProMyoVir	ProMyoVir
1096627173487	1096683653040	1096683653041	0	801	11	801	1372	0	ProMyoVir	ProMyoVir
1096528624316	1096696940796	1096696940797	640	1210	11	570	1210	0	ProMyoVir	ProMyoVir
1096520767750	1096676668662	1096676668663	207	984	11	777	1565	1	ProMyoVir	ProMyoVir
1096627239135	1096684807366	1096684807367	0	1050	11	1050	1054	0	ProMyoVir	ProMyoVir
1092963243880	1096688627318	1096688627319	317	908	11	591	909	0	ProMyoVir	ProMyoVir
1096520835686	1096695990338	1096695990339	137	1220	11	1083	1639	0	ProMyoVir	ProMyoVir
1096627738675	1096669854298	1096669854299	1055	1607	11	552	1608	1	ProMyoVir	ProMyoVir
1092342084638	1096690524148	1096690524149	214	880	11	666	952	1	ProMyoVir	ProMyoVir
1096528605677	1096682190626	1096682190627	1	715	11	714	1271	0	ProMyoVir	ProMyoVir
1096528169006	1096677344316	1096677344317	360	1440	11	1080	1661	1	ProMyoVir	ProMyoVir
1092215054085	1096689202576	1096689202577	289	892	11	603	892	0	ProMyoVir	ProMyoVir
1096627751899	1096668593984	1096668593985	411	945	11	534	1864	1	ProMyoVir	Vir
1096520860545	1096676419608	1096676419609	956	1505	11	549	1516	0	ProMyoVir	ProMyoVir
1093017626712	1096667728016	1096667728017	2	521	11	519	890	0	ProMyoVir	ProMyoVir
1096627043198	1096682199084	1096682199085	1626	2742	11	1116	3645	0	ProMyoVir	Vir
1096627053466	1096681039136	1096681039137	361	1207	11	846	2301	0	ProMyoVir	ProMyoVir
1096627726073	1096690503612	1096690503613	1028	1829	11	801	2052	0	ProMyoVir	Vir
1096626250513	1096687074478	1096687074479	162	951	11	789	953	1	ProMyoVir	ProMyoVir
1096520858123	1096679140026	1096679140027	1	556	11	555	1551	0	ProMyoVir	Vir
1096627305948	1096684289030	1096684289031	423	1503	11	1080	3795	0	ProMyoVir	ProMyoVir
1096627731262	1096689533612	1096689533613	249	954	11	705	1774	0	ProMyoVir	ProMyoVir
1096520840140	1096679230450	1096679230451	4	1027	11	1023	1348	1	ProMyoVir	ProMyoVir
1096520822215	1096677529442	1096677529443	781	1690	11	909	1690	1	ProMyoVir	ProMyoVir
1096628000342	1096671374222	1096671374223	902	1589	11	687	1844	0	ProMyoVir	ProMyoVir
1096626997884	1096682028470	1096682028471	4	817	11	813	2323	1	ProMyoVir	ProMyoVir
1096627059046	1096681319316	1096681319317	2	902	11	900	1800	0	ProMyoVir	ProMyoVir
1096627710339	1096690253438	1096690253439	1019	1697	11	678	1699	0	ProMyoVir	ProMyoVir
1096627056315	1096681449194	1096681449195	602	1646	11	1044	1647	1	ProMyoVir	ProMyoVir
1096528561834	1096696149788	1096696149789	439	1012	11	573	1441	0	ProMyoVir	ProMyoVir
1096627035688	1096681119390	1096681119391	316	1399	11	1083	1899	0	ProMyoVir	ProMyoVir
1096626987982	1096697746930	1096697746931	2	641	11	639	1755	0	ProMyoVir	Vir
1096520818546	1096677868736	1096677868737	559	1216	11	657	1216	1	ProMyoVir	ProMyoVir
1096528600035	1096678519990	1096678519991	0	447	11	447	1161	0	ProMyoVir	Vir
1096627316171	1096699919518	1096699919519	2177	2918	11	741	2918	1	ProMyoVir	ProMyoVir
1096627500468	1096687474562	1096687474563	73	787	11	714	1733	1	ProMyoVir	ProMyoVir
1096627169099	1096684374684	1096684374685	5	1001	11	996	1428	1	ProMyoVir	ProMyoVir
1096627032050	1096697628778	1096697628779	1169	1751	11	582	1805	0	ProMyoVir	ProMyoVir
1096627731276	1096689653446	1096689653447	125	791	11	666	1781	1	ProMyoVir	ProMyoVir
1096627075876	1096683500332	1096683500333	2334	3414	11	1080	3542	1	ProMyoVir	ProMyoVir
1096627626529	1096667719056	1096667719057	877	1600	11	723	1600	0	ProMyoVir	Vir
1096627055816	1096680459958	1096680459959	1127	1976	11	849	1977	0	ProMyoVir	ProMyoVir
1096627751899	1096668593986	1096668593987	1007	1487	11	480	1864	1	ProMyoVir	Vir
1092341834069	1096668702276	1096668702277	1	805	11	804	807	0	ProMyoVir	UP
1096528625832	1096677469692	1096677469693	272	1280	11	1008	1281	0	ProMyoVir	ProMyoVir
1096627319648	1096699119464	1096699119465	4	766	11	762	1958	1	ProMyoVir	Vir
1096627760473	1096669775278	1096669775279	233	920	11	687	1682	0	ProMyoVir	Vir
1096627604427	1096665950674	1096665950675	1	853	11	852	1750	0	ProMyoVir	ProMyoVir
1096626971808	1096681786538	1096681786539	722	1802	11	1080	2049	0	ProMyoVir	ProMyoVir
1096626977091	1096682817422	1096682817423	3	849	11	846	1172	1	ProMyoVir	ProMyoVir
1096627055819	1096682770112	1096682770113	4	730	11	726	2807	1	ProMyoVir	ProMyoVir
1096627545431	1096688416294	1096688416295	1061	1847	11	786	1847	1	ProMyoVir	ProMyoVir
1096520830266	1096675579846	1096675579847	2	488	11	486	1494	0	ProMyoVir	Vir
1096528048192	1096695452212	1096695452213	3	630	11	627	1157	1	ProMyoVir	ProMyoVir
1096626409036	1096686925014	1096686925015	733	1129	11	396	1131	0	ProMyoVir	ProMyoVir
1091141656163	1096688149592	1096688149593	3	711	11	708	907	1	ProMyoVir	ProMyoVir
1091141649280	1096666195826	1096666195827	4	727	11	723	841	1	ProMyoVir	ProMyoVir
1096627048779	1096684160034	1096684160035	1043	2117	11	1074	3136	1	ProMyoVir	ProMyoVir
1096627707115	1096669413014	1096669413015	1297	1927	11	630	1928	1	ProMyoVir	Vir
1093010051198	1096665750062	1096665750063	3	708	11	705	708	1	ProMyoVir	UP
1096628012647	1096671374676	1096671374677	572	947	11	375	948	1	ProMyoVir	ProMyoVir
1096528561834	1096696149790	1096696149791	933	1440	11	507	1441	0	ProMyoVir	ProMyoVir
1096520665556	1096676346850	1096676346851	1	631	11	630	1652	0	ProMyoVir	ProMyoVir
1096626978735	1096697956466	1096697956467	1	556	11	555	2763	0	ProMyoVir	Vir
1092214992658	1096669532396	1096669532397	366	876	11	510	876	1	ProMyoVir	ProMyoVir
1092343654327	1096669133232	1096669133233	96	840	11	744	841	1	ProMyoVir	UP
1096528603806	1096681950502	1096681950503	3	408	11	405	1052	1	ProMyoVir	Vir
1096520653411	1096678256948	1096678256949	709	1651	11	942	1653	0	ProMyoVir	ProMyoVir
1096627047510	1096681359186	1096681359187	0	924	11	924	2342	0	ProMyoVir	ProMyoVir
1092351325459	1096668455406	1096668455407	235	823	11	588	825	0	ProMyoVir	ProMyoVir
1096627766638	1096670095264	1096670095265	624	1191	11	567	1193	1	ProMyoVir	Vir
1096528609538	1096696339540	1096696339541	738	1236	11	498	1236	1	ProMyoVir	Vir
1096520862316	1096676319602	1096676319603	922	1594	11	672	1596	1	ProMyoVir	Vir
1096627742129	1096669553536	1096669553537	1112	1649	11	537	2078	0	ProMyoVir	ProMyoVir
1096627055630	1096697919506	1096697919507	3	891	11	888	2152	1	ProMyoVir	ProMyoVir
1096627695842	1096669712668	1096669712669	0	471	11	471	1239	0	ProMyoVir	ProMyoVir
1096626277814	1096687074534	1096687074535	3	687	11	684	958	1	ProMyoVir	ProMyoVir
1096528627268	1096679679260	1096679679261	196	952	11	756	1550	0	ProMyoVir	ProMyoVir
1096627171957	1096684542868	1096684542869	176	1250	11	1074	1992	1	ProMyoVir	ProMyoVir
1096626965120	1096697036808	1096697036809	3	702	11	699	2058	1	ProMyoVir	ProMyoVir
1096627044725	1096681658784	1096681658785	1405	2458	11	1053	2459	0	ProMyoVir	ProMyoVir
1092343605328	1096668314930	1096668314931	4	925	11	921	927	1	ProMyoVir	ProMyoVir
1096528627021	1096679830132	1096679830133	192	894	11	702	1590	0	ProMyoVir	ProMyoVir
1096627733362	1096689833698	1096689833699	903	1602	11	699	1626	0	ProMyoVir	ProMyoVir
1096627560360	1096667126710	1096667126711	1002	1848	11	846	1848	0	ProMyoVir	Vir
1096627751643	1096669434176	1096669434177	863	1280	11	417	1716	0	ProMyoVir	ProMyoVir
1096627578749	1096667447552	1096667447553	2	614	11	612	1852	0	ProMyoVir	Vir
1096520838817	1096676439602	1096676439603	681	1380	11	699	1380	0	ProMyoVir	ProMyoVir
1092963135334	1096688446530	1096688446531	5	557	11	552	769	1	ProMyoVir	ProMyoVir
1096520835674	1096694498900	1096694498901	847	1483	11	636	1484	0	ProMyoVir	ProMyoVir
1096627754498	1096688994788	1096688994789	968	1616	11	648	1832	1	ProMyoVir	ProMyoVir
1092344091766	1096689234446	1096689234447	27	615	11	588	616	1	ProMyoVir	UP
1096528627021	1096679830134	1096679830135	773	1268	11	495	1590	0	ProMyoVir	ProMyoVir
1096520804002	1096693889126	1096693889127	979	1570	11	591	1572	0	ProMyoVir	Vir
1095901961518	1096670174544	1096670174545	37	715	11	678	910	1	ProMyoVir	ProMyoVir
1096626999622	1096682287808	1096682287809	358	1174	11	816	1174	0	ProMyoVir	ProMyoVir
1096627765824	1096669365078	1096669365079	626	1535	11	909	1536	1	ProMyoVir	ProMyoVir
1675876	1096692795626	1096692795627	2	824	11	822	826	0	ProMyoVir	ProMyoVir
1096627585256	1096667047614	1096667047615	335	962	11	627	1978	1	ProMyoVir	ProMyoVir
1096520863316	1096695940676	1096695940677	823	1426	11	603	1426	0	ProMyoVir	ProMyoVir
1096627766582	1096669254824	1096669254825	4	337	11	333	1236	1	ProMyoVir	ProMyoVir
1096628048085	1096672295894	1096672295895	0	645	11	645	1348	0	SynBac	SynBac
1096627974017	1096692043158	1096692043159	714	1293	11	579	1295	1	SynBac	SynBac
1096520825972	1096693879682	1096693879683	274	1021	11	747	1572	1	SynBac	SynBac
1096627362316	1096686891422	1096686891423	1245	2325	11	1080	3138	1	SynBac	SynBac
1096627358579	1096701231842	1096701231843	1245	2265	11	1020	2265	0	SynBac	SynBac
1096528506196	1096695928750	1096695928751	550	1057	11	507	1420	1	SynBac	SynBac
1096626604572	1096700705010	1096700705011	79	925	11	846	927	1	SynBac	SynBac
2023731	1096693018444	1096693018445	0	768	11	768	996	0	SynBac	SynBac
1096627199255	1096699585034	1096699585035	1734	2622	11	888	2622	0	SynBac	SynBac
1096627965506	1096691832856	1096691832857	649	1513	11	864	1513	1	SynBac	SynBac
1096628402092	1096681131614	1096681131615	1039	1864	11	825	1865	0	SynBac	SynBac
1096520597341	1096694986954	1096694986955	631	1747	11	1116	1855	1	SynBac	SynBac
1096626935225	1096682055682	1096682055683	2323	2833	11	510	3005	0	SynBac	SynBac
1092343616697	1096669876182	1096669876183	283	763	11	480	763	1	SynBac	SynBac
1096627184493	1096699924302	1096699924303	4326	4914	11	588	4914	1	SynBac	SynBac
1095344026363	1096670603030	1096670603031	0	210	11	210	210	0	SynBac	SynBac
1096520878570	1096679370740	1096679370741	452	1508	11	1056	1569	0	SynBac	SynBac
1095390107697	1096689597786	1096689597787	2	656	11	654	856	0	SynBac	SynBac
1096626935225	1096682055674	1096682055675	389	1445	11	1056	3005	0	SynBac	SynBac
1095388054625	1096670323186	1096670323187	0	579	11	579	582	0	SynBac	SynBac
1096520642599	1096694876398	1096694876399	776	1439	11	663	1441	1	SynBac	SynBac
1096626463685	1096700975418	1096700975419	1	640	11	639	738	0	SynBac	SynBac
1096627955198	1096691952532	1096691952533	892	1696	11	804	1698	1	SynBac	SynBac
1092343787530	1096667975972	1096667975973	1	355	11	354	355	0	SynBac	SynBac
1096628304689	1096673937250	1096673937251	184	901	11	717	1895	1	SynBac	SynBac
1096627519859	1096668155340	1096668155341	341	878	11	537	1031	0	SynBac	SynBac
1096528533537	1096678848678	1096678848679	1	1123	11	1122	1407	0	SynBac	SynBac
1096626391715	1096687264406	1096687264407	0	441	11	441	951	0	SynBac	SynBac
1096528527243	1096678688882	1096678688883	274	1327	11	1053	1524	1	SynBac	SynBac
1095353016686	1096689277264	1096689277265	0	387	11	387	388	0	SynBac	SynBac
1096626267904	1096685944790	1096685944791	0	531	11	531	941	0	SynBac	SynBac
1096626922018	1096681686116	1096681686117	0	480	11	480	1835	0	SynBac	SynBac
1095521709884	1096680271802	1096680271803	1	799	11	798	799	0	SynBac	SynBac
1096627192540	1096699234924	1096699234925	564	1701	11	1137	2898	0	SynBac	SynBac
1096628084629	1096691687380	1096691687381	307	811	11	504	1617	1	SynBac	SynBac
1096627076830	1096699610196	1096699610197	145	856	11	711	3815	1	SynBac	SynBac
1095388065158	1096690047102	1096690047103	1	907	11	906	988	0	SynBac	SynBac
1096627871880	1096669438506	1096669438507	3	567	11	564	1029	1	SynBac	SynBac
1096520875328	1096695751070	1096695751071	2	764	11	762	1751	0	SynBac	SynBac
1096628013877	1096671434616	1096671434617	1	610	11	609	1853	0	SynBac	SynBac
1096627350212	1096682769300	1096682769301	220	1276	11	1056	2269	0	SynBac	SynBac
1096627055323	1096699170434	1096699170435	944	1532	11	588	1533	1	SynBac	SynBac
1096628072136	1096671736638	1096671736639	898	1753	11	855	1753	1	SynBac	SynBac
1096627574762	1096665779912	1096665779913	49	754	11	705	1543	0	ProBacHL	ProBac
1096627324245	1096683569510	1096683569511	112	1186	11	1074	2384	1	ProBacHL	ProBac
1096627170972	1096700015428	1096700015429	207	1284	11	1077	2020	0	ProBacHL	ProBac
1096627545459	1096668076528	1096668076529	3	801	11	798	1811	1	ProBacHL	ProBac
1096627102162	1096699901664	1096699901665	718	1795	11	1077	1831	0	ProBacHL	ProBac
1096628099242	1096670298266	1096670298267	473	1460	11	987	1461	1	ProBacHL	ProBac
1093018670759	1096688588998	1096688588999	459	876	11	417	877	1	ProBacHL	ProBac
1096627574480	1096665889872	1096665889873	787	1252	11	465	1613	1	ProBacHL	ProBac
1096627703888	1096668473012	1096668473013	1287	1668	11	381	1669	0	ProBacHL	ProBac
1096627611862	1096687728892	1096687728893	3	801	11	798	1964	1	ProBacHL	ProBac
1096528052786	1096679693376	1096679693377	724	1084	11	360	1084	1	ProBacHL	ProBac
1092344340052	1096668723426	1096668723427	115	685	11	570	687	1	ProBacHL	ProBac
257697	1096691596400	1096691596401	1	748	11	747	748	0	ProBacHL	ProBac
1092998100184	1096667147626	1096667147627	165	804	11	639	804	0	ProBacHL	ProBac
1096627780557	1096689895648	1096689895649	314	728	11	414	1631	1	ProBacHL	ProBac
1092963806778	1096673023470	1096673023471	0	525	11	525	820	0	ProBacHL	ProBac
1462780	1096672613880	1096672613881	174	834	11	660	834	1	ProBacHL	ProBac
1096626634371	1096687086750	1096687086751	735	1632	11	897	1637	0	ProBacHL	ProBac
1096628392404	1096681701464	1096681701465	112	796	11	684	1705	1	ProBacHL	ProBac
1096520630952	1096694857028	1096694857029	158	1232	11	1074	1592	1	ProBacHL	ProBac
605929	1096671527522	1096671527523	0	846	11	846	848	0	ProBacHL	ProBac
1096520864294	1096677949998	1096677949999	510	1572	11	1062	1577	0	ProBacHL	ProBac
1096626996792	1096697287918	1096697287919	302	1379	11	1077	1426	0	ProBacHL	ProBac
1096627600088	1096667188342	1096667188343	811	1786	11	975	1810	1	ProBacHL	ProBac
1096520686480	1096694436654	1096694436655	44	1121	11	1077	1421	0	ProBacHL	ProBac
1096628242830	1096693294192	1096693294193	944	1844	11	900	1844	1	ProBacHL	ProBac
1096626947944	1096698066590	1096698066591	470	1481	11	1011	1483	1	ProBacHL	ProBac
1096627790450	1096668756038	1096668756039	4	655	11	651	1806	1	ProBacHL	ProBac
1096520627835	1096694186464	1096694186465	897	1404	11	507	1720	1	ProBacHL	ProBac
1096520646806	1096675196958	1096675196959	665	1799	11	1134	1800	1	ProBacHL	ProBac
2227	1096690895544	1096690895545	245	548	11	303	550	0	ProBacHL	ProBac
1096520626925	1096676886034	1096676886035	330	1086	11	756	1666	0	ProBacHL	ProBac
1096628243949	1096673634226	1096673634227	925	1825	11	900	1827	1	ProBacHL	ProBac
1092343759316	1096669293402	1096669293403	243	786	11	543	786	1	ProBacHL	ProBac
1096520645487	1096675546220	1096675546221	2	470	11	468	1635	0	ProBacHL	ProBac
1096626582109	1096700215740	1096700215741	4	646	11	642	990	1	ProBacHL	ProBac
1096628365357	1096676520002	1096676520003	1006	1384	11	378	1854	1	ProBacHL	ProBac
250876	1096691555482	1096691555483	2	548	11	546	873	0	ProBacHL	ProBac
1092963767348	1096668047844	1096668047845	5	431	11	426	808	1	ProBacHL	ProBac
1490310	1096672484042	1096672484043	186	924	11	738	925	1	ProBacHL	ProBac
1091142069249	1096668229172	1096668229173	5	719	11	714	889	1	ProBacHL	ProBac
1096627609282	1096688028406	1096688028407	999	1827	11	828	1854	0	ProBacHL	ProBac
1096528032091	1096679342022	1096679342023	542	959	11	417	961	1	ProBacHL	ProBac
1096627768640	1096689075118	1096689075119	0	876	11	876	1917	0	ProBacHL	ProBac
1096626931425	1096681915050	1096681915051	1464	2109	11	645	2110	0	ProBacHL	ProBac
1096520669435	1096676716516	1096676716517	1036	1519	11	483	1519	1	ProBacHL	ProBac
1096520624084	1096676795924	1096676795925	255	1011	11	756	1536	0	ProBacHL	ProBac
1096627718844	1096669143306	1096669143307	1102	1606	11	504	1607	0	ProBacHL	ProBac
1096627567766	1096667007094	1096667007095	242	914	11	672	1755	0	ProBacHL	ProBac
1096520855828	1096679650370	1096679650371	149	1226	11	1077	1451	0	ProBacHL	ProBac
1096626331529	1096685794798	1096685794799	76	925	11	849	926	0	ProBacHL	ProBac
1096520679546	1096694716720	1096694716721	331	1408	11	1077	1772	0	ProBacHL	ProBac
1096520693579	1096676736974	1096676736975	984	1812	11	828	1812	1	ProBacHL	ProBac
1096520685290	1096695166998	1096695166999	4	997	11	993	1339	1	ProBacHL	ProBac
1096520826034	1096694328870	1096694328871	316	1393	11	1077	1430	0	ProBacHL	ProBac
1096520626925	1096676886036	1096676886037	824	1406	11	582	1666	0	ProBacHL	ProBac
1096520635857	1096693846424	1096693846425	5	566	11	561	1575	1	ProBacHL	ProBac
1096628219689	1096672453694	1096672453695	134	740	11	606	1516	0	ProBacHL	ProBac
1096628072112	1096671087672	1096671087673	971	1520	11	549	1835	0	ProBacHL	ProBac
1096627698309	1096690322498	1096690322499	5	659	11	654	1599	1	ProBacHL	ProBac
1096627519793	1096666905334	1096666905335	327	900	11	573	1549	0	ProBacHL	ProBac
1096627519793	1096666905336	1096666905337	956	1493	11	537	1549	0	ProBacHL	ProBac
1095460154872	1096689306158	1096689306159	2	857	11	855	859	0	ProBacHL	ProBac
1091140763474	1096687465270	1096687465271	2	665	11	663	915	0	ProBacHL	ProBac
1096627739306	1096669843734	1096669843735	377	956	11	579	1908	1	ProBacHL	ProBac
1096528272482	1096696715742	1096696715743	4	853	11	849	1362	1	ProBacHL	ProBac
1096520830614	1096696850110	1096696850111	5	743	11	738	1588	1	ProBacHL	ProBac
1096627053763	1096698498770	1096698498771	180	1254	11	1074	2041	1	ProBacHL	ProBac
1096627596407	1096665810766	1096665810767	706	1474	11	768	1475	1	ProBacHL	ProBac
1096627609485	1096667008618	1096667008619	1016	1553	11	537	1967	0	ProBacHL	ProBac
1096627780557	1096689895646	1096689895647	800	1427	11	627	1631	1	ProBacHL	ProBac
1096627609485	1096667008616	1096667008617	398	962	11	564	1967	0	ProBacHL	ProBac
1096628137722	1096690689912	1096690689913	1010	1817	11	807	1818	0	ProBacHL	ProBac
1096627793594	1096670236302	1096670236303	2	437	11	435	1916	0	ProBacHL	ProBac
1096628272761	1096673514694	1096673514695	2	716	11	714	1677	0	ProBacHL	ProBac
1096627054705	1096681328828	1096681328829	3	915	11	912	1733	1	ProBacHL	ProBac
1096627575404	1096666967386	1096666967387	1	853	11	852	1766	0	ProBacHL	ProBac
1096520627835	1096694186462	1096694186463	265	922	11	657	1720	1	ProBacHL	ProBac
1096628045648	1096690895934	1096690895935	987	1785	11	798	1826	0	ProBacHL	ProBac
1096528554133	1096696028968	1096696028969	228	1305	11	1077	1306	1	ProBacHL	ProBac
1096627000653	1096680996474	1096680996475	1295	1904	11	609	1905	1	ProBacHL	ProBac
1096528641723	1096698011152	1096698011153	1315	1786	11	471	1786	0	ProBacHL	ProBac
1096627527369	1096667025694	1096667025695	2	782	11	780	1199	0	ProBacHL	ProBac
1096626974237	1096682066912	1096682066913	3	474	11	471	1718	1	ProBacHL	ProBac
1096626998626	1096681636590	1096681636591	86	1163	11	1077	3566	0	ProBacHL	ProBac
1096627309156	1096684788720	1096684788721	1149	1869	11	720	1870	1	ProBacHL	ProBac
1095375002450	1096689347512	1096689347513	1	484	11	483	636	0	ProBacHL	ProBac
1096627561572	1096666246900	1096666246901	2	716	11	714	1944	0	ProBacHL	ProBac
1096627798898	1096689746718	1096689746719	913	1777	11	864	1778	1	ProBacHL	ProBac
1096627318554	1096700009758	1096700009759	1042	1666	11	624	1668	1	ProBacHL	ProBac
1096626983686	1096698506408	1096698506409	1366	1891	11	525	1891	1	ProBacHL	ProBac
1096628082166	1096671686878	1096671686879	956	1865	11	909	1865	1	ProBacHL	ProBac
1096628295441	1096675586932	1096675586933	4	406	11	402	1693	1	ProBacHL	ProBac
1096627735977	1096669663284	1096669663285	1	781	11	780	1815	0	ProBacHL	ProBac
1096627746449	1096690224240	1096690224241	1255	1720	11	465	1722	1	ProBacHL	ProBac
1096520697254	1096674887914	1096674887915	76	1153	11	1077	1359	0	ProBacHL	ProBac
692683	1096691068384	1096691068385	3	573	11	570	949	1	ProBacHL	ProBac
1096627047023	1096680388322	1096680388323	1317	2232	11	915	2233	1	ProBacHL	ProBac
1092351098048	1096667884870	1096667884871	4	814	11	810	815	1	ProBacHL	ProBac
1096627726401	1096690443632	1096690443633	974	1826	11	852	1827	0	ProBacHL	ProBac
1096627521274	1096667595486	1096667595487	3	687	11	684	1500	1	ProBacHL	ProBac
1096528140737	1096680153280	1096680153281	418	1336	11	918	1338	1	ProBacHL	ProBac
1096627568073	1096666827224	1096666827225	1028	1742	11	714	1743	1	ProBacHL	ProBac
152285	1096670265672	1096670265673	0	786	11	786	802	0	ProBacHL	ProBac
1442119	1096674424126	1096674424127	293	848	11	555	848	0	ProBacHL	ProBac
1096520828593	1096694049636	1096694049637	750	1728	11	978	1728	0	ProBacHL	ProBac
1096627585044	1096667647552	1096667647553	1244	1769	11	525	1770	0	ProBacHL	ProBac
1096627312676	1096683509136	1096683509137	0	720	11	720	1583	0	ProBacHL	ProBac
1096627621675	1096666228890	1096666228891	32	950	11	918	1579	0	ProBacHL	ProBac
1096627209431	1096683275178	1096683275179	1323	2142	11	819	2332	1	ProBacHL	ProBac
1096520624084	1096676795926	1096676795927	932	1331	11	399	1536	0	ProBacHL	ProBac
1096528015030	1096696272146	1096696272147	421	988	11	567	988	0	ProBacHL	ProBac
1096627751687	1096670154580	1096670154581	1	547	11	546	1867	0	ProBacHL	ProBac
1096627539190	1096687846208	1096687846209	3	951	11	948	1951	1	ProBacHL	ProBac
1096627797823	1096669596482	1096669596483	851	1583	11	732	1583	1	ProBacHL	ProBac
1096626991811	1096680706838	1096680706839	1249	2032	11	783	2033	0	ProBacHL	ProBac
1096520702614	1096675577708	1096675577709	224	1301	11	1077	1591	0	ProBacHL	ProBac
1096628007127	1096673004640	1096673004641	892	1723	11	831	1874	1	ProBacHL	ProBac
1096627862204	1096669278326	1096669278327	1	598	11	597	1698	0	ProBacHL	ProBac
1091143618594	1096690292740	1096690292741	4	526	11	522	842	1	ProBacHL	ProBac
1096628295900	1096693097180	1096693097181	5	740	11	735	1690	1	ProBacHL	ProBac
1096627544035	1096687696674	1096687696675	1	862	11	861	1979	0	ProBacHL	ProBac
1096628387957	1096679880598	1096679880599	172	838	11	666	1687	1	ProBacHL	ProBac
1096520820326	1096677649342	1096677649343	178	1255	11	1077	1555	0	ProBacHL	ProBac
1096627739306	1096669843736	1096669843737	1019	1574	11	555	1908	1	ProBacHL	ProBac
1093017681271	1096688208410	1096688208411	250	871	11	621	872	1	ProBacHL	ProBac
1096627005974	1096681937774	1096681937775	1094	1805	11	711	1805	1	ProBacHL	ProBac
1096627547816	1096667926430	1096667926431	1199	1757	11	558	1758	1	ProBacHL	ProBac
1096626652716	1096685654916	1096685654917	593	1427	11	834	1428	1	ProBacHL	ProBac
1096520693623	1096694227900	1096694227901	583	1270	11	687	1270	0	ProBacHL	ProBac
1096627809912	1096668837026	1096668837027	2	485	11	483	1646	0	ProBacLL	ProBac
* Prediction using the method presented in the paper, UP(un predicted) as results did not converge
** Original Prediction based on neighboring genes and phylogenetics, UP (Un predicted)
